# Supplementary material for: Overcoming primary and acquired resistance to anti-PD-L1 therapy by induction and activation of tumor-residing cDC1s
Source: Nat Commun. 2020 Oct 27;11:5415. doi: 10.1038/s41467-020-19192-z (PMC7592056; doi:10.1038/s41467-020-19192-z)
Supplement: Supplementary file 3 — Supplementary Data 1 [file 41467_2020_19192_MOESM3_ESM.xlsx]

## Sheet: All.combined.markers
Supplementary Data 1. Gene expression in each cluster within tumor-infiltrating immune cells
gene	p_val	avg_logFC	pct.1	pct.2	p_val_adj	cluster
Ccl5	0	1.4408	0.993	0.779	0	0
Gzmk	0	1.38047	0.908	0.221	0	0
Cd8b1	0	1.07882	0.949	0.42	0	0
Itga4	0	0.827056	0.839	0.469	0	0
Trbc2	0	0.782385	0.995	0.824	0	0
Sh2d1a	0	0.749772	0.841	0.467	0	0
Gm8369	0	0.746766	0.83	0.395	0	0
Ms4a6b	0	0.742498	0.983	0.8	0	0
Gtf2i	0	0.709895	0.751	0.448	0	0
Gimap7	0	0.705735	0.809	0.441	0	0
Cxcr3	0	0.681971	0.81	0.426	0	0
Ms4a4b	0	0.673043	0.999	0.833	0	0
Gramd3	0	0.65134	0.691	0.325	0	0
Lsp1	0	0.637489	0.966	0.811	0	0
Gmfg	0	0.615499	0.958	0.765	0	0
S100a10	0	0.603787	0.991	0.905	0	0
Gimap6	0	0.599477	0.925	0.669	0	0
Gm30054	0	0.571591	0.485	0.149	0	0
Sp100	0	0.569541	0.961	0.829	0	0
Cd8a	0	0.5506	0.949	0.486	0	0
Lat	0	0.542078	0.95	0.728	0	0
Hcst	0	0.535479	0.98	0.864	0	0
Cd3d	0	0.534807	0.999	0.781	0	0
Trac	0	0.527203	0.985	0.736	0	0
Cd3e	0	0.488688	0.992	0.758	0	0
Rac2	0	0.476599	0.998	0.939	0	0
Ptpn18	0	0.459138	0.983	0.901	0	0
Lck	0	0.454885	0.976	0.818	0	0
Arhgdib	0	0.451549	0.992	0.951	0	0
Coro1a	0	0.398883	0.999	0.964	0	0
Rpl18	0	0.388571	1	0.98	0	0
Eef2	0	0.351512	0.997	0.968	0	0
Igkc	0	0.347854	0.514	0.113	0	0
Rpl24	0	0.330579	1	0.978	0	0
Fau	0	0.313533	1	0.994	0	0
Rps13	0	0.311311	0.999	0.985	0	0
Saraf	3.14944e-306	0.465997	0.945	0.81	5.20193e-302	0
Epsti1	7.93359e-302	0.528019	0.916	0.782	1.31039e-297	0
Nkg7	1.15884e-296	0.473958	0.998	0.834	1.91405e-292	0
Limd2	2.5387e-289	0.46894	0.952	0.833	4.19317e-285	0
Eif3f	4.40614e-287	0.363434	0.986	0.944	7.27763e-283	0
Bcl11b	3.11382e-284	0.521738	0.826	0.517	5.14309e-280	0
Rplp0	4.0716e-280	0.319268	0.999	0.986	6.72506e-276	0
Wdr95	1.13225e-276	0.535081	0.455	0.168	1.87014e-272	0
Gimap4	4.1486e-275	0.482009	0.952	0.768	6.85224e-271	0
Rpl13a	2.25425e-273	0.438697	0.928	0.813	3.72334e-269	0
Gm26740	7.85435e-270	0.513259	0.634	0.325	1.2973e-265	0
Rpl18a	4.72888e-268	0.286288	1	0.983	7.81069e-264	0
Rps10	7.24614e-268	0.268273	0.999	0.985	1.19685e-263	0
Mrps16	5.15924e-267	0.468078	0.86	0.712	8.52151e-263	0
Cd27	6.9568e-267	0.483314	0.758	0.464	1.14905e-262	0
Selplg	4.62156e-259	0.390457	0.983	0.917	7.63343e-255	0
Rpl34	1.1532e-251	0.292504	0.999	0.978	1.90473e-247	0
Uqcrh	8.27867e-248	0.315687	0.989	0.95	1.36739e-243	0
H2-Q7	5.83495e-232	0.326884	0.998	0.961	9.63759e-228	0
Cnn2	1.49798e-222	0.404143	0.949	0.854	2.47421e-218	0
Mettl23	2.91878e-216	0.409244	0.816	0.654	4.82095e-212	0
Ly6c2	4.01953e-215	0.676472	0.716	0.427	6.63905e-211	0
Supt4a	7.86982e-215	0.404355	0.895	0.771	1.29986e-210	0
Rps27	2.35876e-214	0.357313	0.998	0.978	3.89596e-210	0
Gimap3	2.64893e-214	0.414668	0.87	0.664	4.37523e-210	0
Dnajc15	6.45072e-214	0.466487	0.84	0.7	1.06546e-209	0
Grap	3.23727e-211	0.439449	0.709	0.472	5.34699e-207	0
Abracl	4.0094e-204	0.391209	0.934	0.853	6.62233e-200	0
Arhgap45	1.59899e-203	0.357956	0.939	0.831	2.64106e-199	0
Plac8	3.50999e-196	0.494002	0.73	0.446	5.79745e-192	0
Ypel3	3.05344e-194	0.414287	0.856	0.698	5.04336e-190	0
Gm2682	1.00765e-190	0.43738	0.555	0.289	1.66433e-186	0
Sub1	1.45913e-189	0.347826	0.981	0.93	2.41004e-185	0
Fyn	3.24378e-189	0.433503	0.815	0.677	5.35775e-185	0
Dgka	2.71423e-185	0.428196	0.588	0.341	4.4831e-181	0
Rpa2	2.93863e-184	0.46346	0.588	0.356	4.85373e-180	0
Gimap1	1.35001e-183	0.382598	0.901	0.754	2.22982e-179	0
Cd2	1.90133e-182	0.30472	0.949	0.77	3.14042e-178	0
Themis	6.97929e-178	0.384886	0.563	0.313	1.15277e-173	0
Malat1	1.99816e-176	0.25527	1	0.994	3.30037e-172	0
Shisa5	2.05097e-170	0.264985	0.994	0.961	3.38758e-166	0
Ifngr1	5.7194e-170	0.345839	0.931	0.824	9.44673e-166	0
Cd28	3.12751e-168	0.383694	0.696	0.453	5.1657e-164	0
Gnas	5.09693e-167	0.342553	0.985	0.943	8.41861e-163	0
Ltb	4.16101e-165	0.33754	0.965	0.816	6.87275e-161	0
Hopx	3.80044e-162	0.357978	0.796	0.595	6.27719e-158	0
Tbc1d10c	1.01065e-161	0.349667	0.835	0.682	1.6693e-157	0
Rpl36	7.87163e-159	0.266084	0.998	0.972	1.30016e-154	0
Anxa6	5.67392e-157	0.338785	0.883	0.759	9.37161e-153	0
Sh2d2a	5.68976e-156	0.393344	0.815	0.652	9.39778e-152	0
Myl12b	3.72033e-155	0.264469	0.978	0.93	6.14486e-151	0
Rnf138	9.07243e-151	0.395697	0.633	0.439	1.49849e-146	0
Gstp3	8.93888e-149	0.393455	0.676	0.469	1.47643e-144	0
Cd247	2.05164e-148	0.342587	0.742	0.547	3.38869e-144	0
Sept1	5.48948e-148	0.321239	0.922	0.787	9.06698e-144	0
Rpl27	6.155e-147	0.268212	0.975	0.923	1.01662e-142	0
Rasgrp2	3.36824e-146	0.404422	0.468	0.245	5.56331e-142	0
Itgb1	6.88069e-144	0.434323	0.847	0.739	1.13648e-139	0
Ctla2a	1.86914e-140	0.267174	0.888	0.69	3.08726e-136	0
Grk6	1.62159e-139	0.369181	0.697	0.532	2.67839e-135	0
Gimap5	1.24855e-138	0.361451	0.768	0.607	2.06222e-134	0
Slfn2	1.53142e-138	0.317994	0.893	0.782	2.52945e-134	0
Tox	3.25392e-137	0.491471	0.536	0.337	5.37449e-133	0
Slamf6	7.46526e-135	0.415559	0.418	0.218	1.23304e-130	0
Smap1	5.06494e-131	0.363125	0.677	0.537	8.36576e-127	0
Rinl	3.12603e-129	0.286832	0.871	0.747	5.16327e-125	0
Arhgap9	3.57588e-129	0.31736	0.801	0.687	5.90628e-125	0
Crip1	1.17393e-128	0.30867	0.968	0.914	1.93898e-124	0
Slfn1	1.53527e-128	0.304749	0.654	0.437	2.53581e-124	0
Ptprcap	4.1012e-127	0.266506	0.98	0.854	6.77396e-123	0
Skap1	1.07983e-122	0.282197	0.913	0.775	1.78355e-118	0
Thap3	1.43473e-122	0.386768	0.495	0.311	2.36975e-118	0
Fam189b	6.95112e-120	0.322349	0.629	0.45	1.14812e-115	0
Dnajc9	6.67978e-119	0.388572	0.65	0.47	1.1033e-114	0
Cox7a2l	4.72015e-116	0.255595	0.922	0.86	7.79628e-112	0
Ifi214	1.13181e-115	0.325157	0.43	0.236	1.8694e-111	0
Grap2	2.51513e-115	0.328156	0.655	0.487	4.15425e-111	0
S1pr4	5.20637e-115	0.358426	0.533	0.348	8.59936e-111	0
Cd6	1.17139e-114	0.289071	0.622	0.414	1.93479e-110	0
Ankrd11	7.46593e-114	0.300172	0.892	0.817	1.23315e-109	0
Polr1d	7.61636e-114	0.255349	0.905	0.849	1.25799e-109	0
Ifi203	2.35576e-111	0.269608	0.86	0.749	3.89101e-107	0
Lax1	2.51097e-111	0.339427	0.618	0.442	4.14737e-107	0
Prkcq	1.90754e-110	0.311542	0.659	0.494	3.15069e-106	0
Pstpip1	2.53461e-110	0.311634	0.704	0.565	4.18642e-106	0
Gpr183	3.65768e-109	0.380128	0.483	0.305	6.04138e-105	0
Ripor2	1.18515e-108	0.342385	0.494	0.309	1.95751e-104	0
Jak1	1.37007e-108	0.266019	0.921	0.854	2.26295e-104	0
Rab8a	1.39228e-105	0.28539	0.796	0.709	2.29962e-101	0
Ablim1	3.69857e-105	0.287388	0.838	0.714	6.10894e-101	0
Ppp1r12a	4.60558e-105	0.28896	0.821	0.737	7.60704e-101	0
Apbb1ip	1.11033e-104	0.302363	0.782	0.683	1.83394e-100	0
Ptpn22	3.02896e-104	0.277126	0.814	0.688	5.00293e-100	0
Dpp4	1.35565e-102	0.304307	0.355	0.189	2.23913e-98	0
Atxn1	2.83322e-102	0.338648	0.567	0.406	4.67962e-98	0
Zdhhc18	3.3296e-102	0.287809	0.733	0.617	5.4995e-98	0
Emb	4.56471e-102	0.268481	0.786	0.629	7.53954e-98	0
Sept6	5.40828e-102	0.296223	0.681	0.542	8.93286e-98	0
B4galnt1	3.67164e-101	0.271235	0.846	0.758	6.06444e-97	0
Lpxn	5.43257e-101	0.314383	0.687	0.569	8.97298e-97	0
Fryl	9.67112e-99	0.351613	0.631	0.498	1.59738e-94	0
Lef1	5.67153e-98	0.273355	0.366	0.192	9.36767e-94	0
Tspan3	1.45702e-94	0.320729	0.386	0.23	2.40657e-90	0
Trbc1	4.11447e-94	0.651099	0.71	0.607	6.79587e-90	0
Klf2	2.37562e-93	0.355729	0.613	0.433	3.92381e-89	0
Abhd8	7.01028e-93	0.285611	0.51	0.348	1.15789e-88	0
St3gal6	1.06779e-90	0.287608	0.497	0.328	1.76367e-86	0
S1pr1	3.63503e-90	0.263469	0.329	0.167	6.00399e-86	0
Xrn2	2.36138e-89	0.286728	0.708	0.602	3.90029e-85	0
Sash3	4.24359e-88	0.281126	0.698	0.588	7.00914e-84	0
9930111J21Rik2	1.04891e-87	0.277853	0.679	0.549	1.73248e-83	0
Arl5c	6.88631e-82	0.288327	0.358	0.208	1.13741e-77	0
Trim12a	8.73613e-82	0.281779	0.642	0.521	1.44295e-77	0
Sec11a	3.64007e-81	0.251839	0.821	0.762	6.0123e-77	0
Il18r1	3.72736e-80	0.281761	0.495	0.329	6.15648e-76	0
Casp3	7.20005e-78	0.308387	0.487	0.345	1.18923e-73	0
Zc3hav1	5.41929e-77	0.256531	0.751	0.674	8.95104e-73	0
Il16	6.07532e-77	0.268718	0.589	0.467	1.00346e-72	0
Klhl6	6.78023e-77	0.285211	0.478	0.335	1.11989e-72	0
Armc7	7.48745e-77	0.29077	0.39	0.248	1.2367e-72	0
Tpst2	8.90091e-76	0.250841	0.729	0.639	1.47016e-71	0
Tcf7	8.38779e-75	0.29831	0.464	0.303	1.38541e-70	0
Eva1b	3.00819e-72	0.266102	0.492	0.359	4.96862e-68	0
Adam19	6.93423e-72	0.265986	0.51	0.374	1.14533e-67	0
Traf3ip3	1.63613e-70	0.250718	0.607	0.489	2.70239e-66	0
Gm12216	1.25012e-69	0.267199	0.405	0.264	2.06483e-65	0
Sh3kbp1	1.2964e-65	0.25738	0.593	0.49	2.14127e-61	0
Klf3	2.0892e-65	0.317247	0.373	0.242	3.45074e-61	0
Ifi206	1.93259e-62	0.260714	0.527	0.403	3.19206e-58	0
Prkcz	1.48443e-61	0.251764	0.342	0.215	2.45183e-57	0
Nab1	7.03228e-57	0.258769	0.601	0.521	1.16152e-52	0
Tapbpl	3.0926e-55	0.254683	0.542	0.445	5.10804e-51	0
Gpr18	1.77606e-47	0.261191	0.457	0.349	2.93352e-43	0
C1qb	0	3.36647	0.98	0.179	0	1
Apoe	0	3.26643	0.98	0.268	0	1
Cd74	0	3.12838	0.999	0.451	0	1
C1qa	0	3.07604	0.976	0.17	0	1
H2-Ab1	0	2.94382	0.996	0.351	0	1
C1qc	0	2.92118	0.974	0.142	0	1
H2-Eb1	0	2.79551	0.986	0.277	0	1
H2-Aa	0	2.75071	0.993	0.293	0	1
Ccl8	0	2.68265	0.761	0.109	0	1
Ctss	0	2.46176	1	0.726	0	1
Ctsz	0	2.39747	0.999	0.418	0	1
Ms4a7	0	2.37807	0.973	0.072	0	1
Tgfbi	0	2.35792	0.994	0.114	0	1
Cd63	0	2.34853	0.976	0.122	0	1
Arg1	0	2.32192	0.833	0.068	0	1
Ctsb	0	2.18454	0.999	0.681	0	1
Fabp5	0	2.0467	0.926	0.241	0	1
Psap	0	2.01447	1	0.772	0	1
Ctsl	0	2.01048	0.956	0.105	0	1
Lyz2	0	2.00487	0.986	0.181	0	1
Ctsh	0	1.99835	0.996	0.122	0	1
Cd68	0	1.91254	0.979	0.134	0	1
Mafb	0	1.8971	0.974	0.065	0	1
H2-M2	0	1.86245	0.63	0.032	0	1
Acp5	0	1.8575	0.974	0.46	0	1
Fth1	0	1.85303	1	0.994	0	1
Fcgr2b	0	1.8455	0.989	0.071	0	1
Mmp12	0	1.84159	0.474	0.051	0	1
Lgmn	0	1.84076	0.996	0.134	0	1
Grn	0	1.80243	0.996	0.256	0	1
Ctsc	0	1.788	0.992	0.531	0	1
Csf1r	0	1.75511	0.984	0.058	0	1
Cxcl16	0	1.74158	0.984	0.083	0	1
Ftl1	0	1.7378	1	0.974	0	1
Trem2	0	1.73713	0.885	0.042	0	1
Ccl24	0	1.7341	0.579	0.049	0	1
Timp2	0	1.73097	0.955	0.325	0	1
Mpeg1	0	1.72291	0.983	0.085	0	1
Lgals3	0	1.67493	0.999	0.646	0	1
Slc7a2	0	1.65215	0.858	0.057	0	1
Fcgr3	0	1.63483	0.974	0.113	0	1
Cybb	0	1.63192	0.973	0.087	0	1
H2-DMb1	0	1.63176	0.958	0.087	0	1
Aif1	0	1.62183	0.962	0.081	0	1
Hexa	0	1.62082	0.975	0.31	0	1
Wfdc17	0	1.60946	0.929	0.065	0	1
Ccl12	0	1.59187	0.701	0.034	0	1
Cd300c2	0	1.58287	0.974	0.059	0	1
Selenop	0	1.55728	0.927	0.162	0	1
Igf1	0	1.55162	0.753	0.034	0	1
Zmynd15	0	1.51167	0.901	0.05	0	1
Ly86	0	1.48945	0.962	0.079	0	1
Hexb	0	1.46647	0.971	0.314	0	1
H2-DMa	0	1.45798	0.974	0.321	0	1
C3ar1	0	1.44616	0.937	0.032	0	1
Ms4a6c	0	1.41867	0.979	0.135	0	1
Gatm	0	1.40192	0.958	0.085	0	1
Cxcl9	0	1.40015	0.563	0.036	0	1
Sirpa	0	1.39933	0.979	0.068	0	1
Ms4a6d	0	1.37003	0.966	0.185	0	1
Fn1	0	1.36554	0.53	0.031	0	1
C3	0	1.36447	0.862	0.046	0	1
Gpnmb	0	1.36293	0.491	0.023	0	1
Lamp1	0	1.35799	0.996	0.588	0	1
Basp1	0	1.35065	0.956	0.089	0	1
Sat1	0	1.32953	0.996	0.542	0	1
Lgals3bp	0	1.32938	0.988	0.639	0	1
Sdc4	0	1.32783	0.936	0.09	0	1
Tyrobp	0	1.31789	0.999	0.345	0	1
Ctsa	0	1.31625	0.99	0.593	0	1
Fcer1g	0	1.27408	0.999	0.434	0	1
Marcks	0	1.27403	0.972	0.103	0	1
Spi1	0	1.26491	0.958	0.072	0	1
Unc93b1	0	1.26489	0.965	0.225	0	1
Itgb5	0	1.25808	0.921	0.038	0	1
Zeb2	0	1.25253	0.973	0.181	0	1
Mrc1	0	1.23872	0.801	0.038	0	1
Spp1	0	1.23792	0.508	0.089	0	1
Cstb	0	1.23634	0.982	0.487	0	1
Lair1	0	1.23176	0.961	0.117	0	1
Itgax	0	1.22364	0.958	0.255	0	1
Ccl9	0	1.20643	0.676	0.041	0	1
Mmp13	0	1.20265	0.407	0.023	0	1
App	0	1.19442	0.955	0.061	0	1
Cst3	0	1.19368	1	0.71	0	1
Il18bp	0	1.18395	0.853	0.071	0	1
Mt1	0	1.18166	0.911	0.141	0	1
Pld4	0	1.17045	0.878	0.059	0	1
Adgre1	0	1.16838	0.899	0.032	0	1
Vcam1	0	1.167	0.756	0.035	0	1
Lst1	0	1.16517	0.946	0.097	0	1
Cd72	0	1.16158	0.91	0.155	0	1
Csf2ra	0	1.13654	0.932	0.084	0	1
Anpep	0	1.13278	0.873	0.033	0	1
AA467197	0	1.12951	0.934	0.289	0	1
Npc2	0	1.12944	0.999	0.89	0	1
Lpcat2	0	1.12208	0.897	0.046	0	1
Gpx1	0	1.11888	0.99	0.577	0	1
Anxa5	0	1.11285	0.989	0.488	0	1
Pla2g7	0	1.10992	0.843	0.036	0	1
Hmox1	0	1.10173	0.783	0.061	0	1
Dab2	0	1.09843	0.855	0.029	0	1
Mmp14	0	1.09737	0.946	0.047	0	1
Fcgr1	0	1.07362	0.881	0.027	0	1
Prkcd	0	1.07274	0.957	0.247	0	1
Creg1	0	1.0663	0.955	0.284	0	1
Ecm1	0	1.06378	0.709	0.086	0	1
Adam8	0	1.05869	0.72	0.142	0	1
Pltp	0	1.05725	0.833	0.046	0	1
Sdc3	0	1.05307	0.922	0.074	0	1
Gm2a	0	1.04311	0.984	0.396	0	1
F7	0	1.03384	0.584	0.016	0	1
Man2b1	0	1.03168	0.946	0.516	0	1
Gns	0	1.01949	0.947	0.171	0	1
Cyp4f18	0	1.01717	0.878	0.044	0	1
Anxa4	0	1.01286	0.916	0.146	0	1
Cd81	0	1.01025	0.813	0.081	0	1
Tmem106a	0	1.00673	0.934	0.093	0	1
Pf4	0	0.999236	0.609	0.016	0	1
Rrbp1	0	0.997547	0.975	0.499	0	1
Tgm2	0	0.995946	0.771	0.032	0	1
Ccl7	0	0.987462	0.319	0.017	0	1
Axl	0	0.981202	0.876	0.085	0	1
Pnp	0	0.978097	0.948	0.446	0	1
Ifi204	0	0.970929	0.901	0.094	0	1
Clec4a3	0	0.970407	0.879	0.04	0	1
Scimp	0	0.962412	0.903	0.124	0	1
Il1b	0	0.954364	0.652	0.041	0	1
Sgk1	0	0.951329	0.874	0.222	0	1
Msrb1	0	0.945767	0.964	0.318	0	1
Gsn	0	0.941226	0.959	0.203	0	1
Plbd1	0	0.930973	0.877	0.062	0	1
Dnase1l3	0	0.926418	0.687	0.029	0	1
Camk1	0	0.919895	0.856	0.05	0	1
Gngt2	0	0.913639	0.942	0.335	0	1
Asah1	0	0.907977	0.933	0.194	0	1
Ccl2	0	0.903541	0.415	0.02	0	1
Msr1	0	0.903147	0.836	0.024	0	1
Cyba	0	0.900406	0.999	0.955	0	1
P2ry6	0	0.891751	0.851	0.032	0	1
Fcgr4	0	0.887737	0.814	0.028	0	1
Ccr1	0	0.884385	0.851	0.075	0	1
Ncf2	0	0.882144	0.914	0.083	0	1
Lamp2	0	0.881796	0.966	0.348	0	1
Stab1	0	0.876155	0.81	0.031	0	1
Olfml3	0	0.875377	0.754	0.026	0	1
Gusb	0	0.874752	0.921	0.299	0	1
Hck	0	0.864628	0.85	0.051	0	1
Tmem176b	0	0.864487	0.694	0.13	0	1
Hebp1	0	0.856329	0.852	0.034	0	1
Lpl	0	0.85572	0.593	0.023	0	1
Lrp1	0	0.855404	0.737	0.028	0	1
Itm2b	0	0.853135	0.997	0.985	0	1
Plekho1	0	0.833074	0.924	0.094	0	1
Csf2rb	0	0.832404	0.879	0.048	0	1
Clic4	0	0.827164	0.934	0.25	0	1
Blvrb	0	0.826041	0.843	0.093	0	1
Ier3	0	0.824762	0.808	0.178	0	1
Cebpa	0	0.82452	0.826	0.027	0	1
P2rx4	0	0.821864	0.861	0.075	0	1
Sdcbp	0	0.814018	0.988	0.605	0	1
Apobec1	0	0.813328	0.873	0.099	0	1
Tpd52	0	0.813039	0.946	0.189	0	1
Plin2	0	0.812248	0.897	0.161	0	1
Gpr137b	0	0.8072	0.779	0.053	0	1
Bcl2a1b	0	0.801042	0.97	0.59	0	1
Slc15a3	0	0.800964	0.871	0.079	0	1
Slc29a3	0	0.800268	0.889	0.096	0	1
Cd84	0	0.799423	0.962	0.428	0	1
Bst2	0	0.794556	0.985	0.694	0	1
Rab3il1	0	0.791325	0.833	0.02	0	1
Mgst1	0	0.790565	0.721	0.03	0	1
Tpp1	0	0.787901	0.894	0.216	0	1
Ptms	0	0.78524	0.971	0.55	0	1
Bcl2a1a	0	0.783416	0.798	0.036	0	1
Tgfbr1	0	0.783068	0.865	0.175	0	1
Zfp36	0	0.781186	0.921	0.32	0	1
Atp6v0d2	0	0.779424	0.479	0.015	0	1
Il1rn	0	0.775036	0.743	0.034	0	1
Pirb	0	0.774833	0.859	0.053	0	1
Lyn	0	0.771207	0.901	0.122	0	1
Atp6v1a	0	0.770599	0.888	0.223	0	1
F10	0	0.767064	0.607	0.018	0	1
Slamf9	0	0.763387	0.746	0.026	0	1
Pdgfa	0	0.762396	0.736	0.028	0	1
Atp6v0b	0	0.755573	0.974	0.627	0	1
Cndp2	0	0.748408	0.939	0.372	0	1
Erp29	0	0.745717	0.966	0.612	0	1
Abca1	0	0.744192	0.789	0.041	0	1
Ciita	0	0.742174	0.766	0.055	0	1
Tmem176a	0	0.736593	0.664	0.125	0	1
Flt1	0	0.731554	0.68	0.021	0	1
Ccl6	0	0.730905	0.55	0.037	0	1
Creb5	0	0.730556	0.797	0.021	0	1
Akr1a1	0	0.730444	0.984	0.736	0	1
Nampt	0	0.729523	0.939	0.248	0	1
Ifi207	0	0.72728	0.823	0.041	0	1
Clec4n	0	0.721464	0.672	0.024	0	1
Dhrs3	0	0.721014	0.748	0.053	0	1
Plxnd1	0	0.718431	0.816	0.056	0	1
Atp13a2	0	0.716277	0.833	0.103	0	1
Lrrc25	0	0.714132	0.823	0.035	0	1
Hfe	0	0.712253	0.813	0.035	0	1
Acp2	0	0.710459	0.833	0.065	0	1
Tmed3	0	0.709699	0.928	0.405	0	1
Ehd4	0	0.708783	0.897	0.248	0	1
Anxa1	0	0.706128	0.823	0.175	0	1
Spint1	0	0.704627	0.751	0.032	0	1
Prdx1	0	0.70374	0.992	0.834	0	1
Slc31a2	0	0.700652	0.823	0.088	0	1
Calr	0	0.700635	0.991	0.825	0	1
Clec4a1	0	0.699358	0.723	0.033	0	1
Hsp90b1	0	0.698669	0.987	0.796	0	1
Cebpb	0	0.692582	0.91	0.376	0	1
F11r	0	0.689662	0.813	0.038	0	1
Gpr65	0	0.689219	0.854	0.236	0	1
Plxnb2	0	0.687722	0.828	0.036	0	1
Nfe2l2	0	0.683821	0.901	0.252	0	1
Cdkn1a	0	0.683152	0.63	0.101	0	1
Lap3	0	0.678431	0.848	0.189	0	1
Emp1	0	0.677487	0.568	0.055	0	1
Fos	0	0.67567	0.853	0.333	0	1
Tmem26	0	0.674674	0.646	0.015	0	1
Ppfia4	0	0.671161	0.722	0.034	0	1
Kctd12	0	0.670972	0.846	0.121	0	1
Cd9	0	0.667264	0.815	0.286	0	1
Colgalt1	0	0.666228	0.914	0.259	0	1
Ntpcr	0	0.665624	0.782	0.157	0	1
Soat1	0	0.662714	0.919	0.26	0	1
P4hb	0	0.66101	0.945	0.419	0	1
Snx5	0	0.660653	0.976	0.593	0	1
Tmem86a	0	0.660609	0.744	0.031	0	1
Atox1	0	0.656264	0.979	0.712	0	1
Slc6a6	0	0.653372	0.929	0.328	0	1
Igsf6	0	0.648822	0.763	0.028	0	1
Qk	0	0.646919	0.9	0.244	0	1
Lrpap1	0	0.642847	0.889	0.314	0	1
Pdia6	0	0.64252	0.959	0.569	0	1
Tmem119	0	0.641135	0.588	0.012	0	1
Mtss1	0	0.640373	0.759	0.062	0	1
Epb41l2	0	0.639606	0.897	0.214	0	1
Atf3	0	0.637703	0.674	0.042	0	1
Rnf149	0	0.636931	0.97	0.502	0	1
Tcirg1	0	0.636376	0.916	0.242	0	1
Ifngr2	0	0.634621	0.843	0.063	0	1
Hacd4	0	0.632734	0.743	0.024	0	1
Alox5ap	0	0.628916	0.688	0.063	0	1
Syngr1	0	0.626416	0.615	0.019	0	1
Atp6ap1	0	0.625038	0.941	0.422	0	1
Cadm1	0	0.624627	0.663	0.02	0	1
Dusp1	0	0.622183	0.832	0.289	0	1
Clec4a2	0	0.622118	0.733	0.022	0	1
Rnf130	0	0.619457	0.927	0.291	0	1
Atp6v1b2	0	0.618028	0.919	0.286	0	1
Tep1	0	0.614191	0.817	0.108	0	1
Fam46c	0	0.613874	0.842	0.229	0	1
B2m	0	0.611432	1	0.998	0	1
Pdcd1lg2	0	0.61123	0.737	0.182	0	1
Cd40	0	0.607012	0.721	0.038	0	1
Anxa3	0	0.604572	0.721	0.033	0	1
Emilin2	0	0.601921	0.67	0.036	0	1
Sirpb1c	0	0.601341	0.68	0.023	0	1
Trf	0	0.600574	0.753	0.071	0	1
Plaur	0	0.598612	0.675	0.023	0	1
Cltc	0	0.597756	0.936	0.435	0	1
Sh3pxd2b	0	0.595858	0.773	0.026	0	1
Hpgds	0	0.594021	0.752	0.082	0	1
Ndufc2	0	0.591173	0.962	0.669	0	1
Prcp	0	0.587761	0.856	0.139	0	1
Pla2g15	0	0.584184	0.768	0.053	0	1
Adam17	0	0.583768	0.891	0.228	0	1
Slc7a8	0	0.582722	0.741	0.02	0	1
Gna12	0	0.580728	0.816	0.124	0	1
Nceh1	0	0.579799	0.814	0.16	0	1
Bri3	0	0.57846	0.956	0.552	0	1
Cyfip1	0	0.573287	0.883	0.205	0	1
Tmed10	0	0.57315	0.969	0.627	0	1
Olfm1	0	0.572339	0.77	0.074	0	1
Tcn2	0	0.570436	0.779	0.09	0	1
Cfp	0	0.568581	0.67	0.041	0	1
Lmna	0	0.564991	0.731	0.101	0	1
Ptgs1	0	0.561671	0.613	0.02	0	1
Skap2	0	0.560981	0.887	0.192	0	1
Canx	0	0.55843	0.962	0.541	0	1
Tlr2	0	0.557354	0.66	0.039	0	1
Myof	0	0.556299	0.719	0.017	0	1
Rin2	0	0.553471	0.733	0.026	0	1
Sgpl1	0	0.552595	0.843	0.161	0	1
Mfsd1	0	0.550075	0.87	0.206	0	1
Nrp2	0	0.548964	0.619	0.018	0	1
Cxcr4	0	0.546349	0.675	0.077	0	1
Vat1	0	0.545962	0.591	0.068	0	1
Il4ra	0	0.544661	0.857	0.258	0	1
Plek	0	0.543211	0.902	0.302	0	1
Capza2	0	0.541349	0.987	0.732	0	1
Nr1h3	0	0.540772	0.619	0.017	0	1
C5ar1	0	0.539271	0.61	0.016	0	1
Laptm4a	0	0.537074	0.928	0.471	0	1
Dstn	0	0.536885	0.852	0.21	0	1
Hivep3	0	0.53369	0.727	0.134	0	1
Ddhd1	0	0.532212	0.767	0.184	0	1
Lhfpl2	0	0.531286	0.612	0.015	0	1
Lipa	0	0.53116	0.786	0.173	0	1
Evi2a	0	0.529497	0.888	0.265	0	1
Abhd12	0	0.529255	0.853	0.237	0	1
Abcg1	0	0.528568	0.844	0.249	0	1
Mmp2	0	0.52665	0.47	0.007	0	1
Gsto1	0	0.525758	0.803	0.143	0	1
Rhob	0	0.524666	0.693	0.104	0	1
Cpd	0	0.524305	0.806	0.132	0	1
Fcgrt	0	0.523439	0.731	0.085	0	1
Oasl2	0	0.522952	0.76	0.102	0	1
Tnfaip2	0	0.522844	0.61	0.037	0	1
Ifitm3	0	0.520649	0.849	0.292	0	1
Fam129b	0	0.518398	0.621	0.06	0	1
Slamf8	0	0.516974	0.625	0.023	0	1
Fkbp2	0	0.516777	0.887	0.364	0	1
Rap2a	0	0.516724	0.771	0.143	0	1
Naglu	0	0.516418	0.735	0.098	0	1
Dnase2a	0	0.513805	0.828	0.158	0	1
BC028528	0	0.511915	0.732	0.028	0	1
Csf2rb2	0	0.509838	0.701	0.029	0	1
Eif4ebp1	0	0.509315	0.803	0.199	0	1
Itpripl2	0	0.509078	0.778	0.112	0	1
Tmem37	0	0.50645	0.658	0.071	0	1
Hist1h2bc	0	0.505538	0.599	0.069	0	1
Pkib	0	0.505385	0.774	0.05	0	1
Daglb	0	0.505373	0.736	0.094	0	1
Bach1	0	0.503047	0.746	0.1	0	1
Slc16a3	0	0.502592	0.763	0.184	0	1
Rnf19b	0	0.502131	0.906	0.364	0	1
Tbxas1	0	0.496965	0.666	0.016	0	1
Ppt1	0	0.496757	0.89	0.351	0	1
Pilra	0	0.495396	0.638	0.019	0	1
Gpr35	0	0.493607	0.678	0.029	0	1
Cpq	0	0.493454	0.69	0.029	0	1
Sash1	0	0.492682	0.668	0.013	0	1
5031439G07Rik	0	0.49267	0.756	0.073	0	1
Tns3	0	0.488458	0.673	0.024	0	1
Renbp	0	0.484002	0.714	0.037	0	1
Rgl1	0	0.483485	0.669	0.027	0	1
Bnip3	0	0.48193	0.677	0.172	0	1
Hk2	0	0.481493	0.685	0.086	0	1
Lacc1	0	0.481131	0.69	0.024	0	1
Tmem205	0	0.480819	0.723	0.058	0	1
Gm21188	0	0.478153	0.665	0.026	0	1
Tarm1	0	0.476406	0.608	0.016	0	1
Irf5	0	0.476284	0.789	0.133	0	1
Fcrls	0	0.474497	0.328	0.007	0	1
Atp6ap2	0	0.473968	0.901	0.345	0	1
Blnk	0	0.473158	0.679	0.018	0	1
Slfn5	0	0.471879	0.739	0.16	0	1
Lmo2	0	0.470267	0.669	0.033	0	1
Tnfsf12	0	0.46958	0.741	0.084	0	1
Cmtm3	0	0.468879	0.727	0.072	0	1
Fes	0	0.468877	0.792	0.124	0	1
Cd14	0	0.467455	0.563	0.018	0	1
Mgl2	0	0.466787	0.423	0.013	0	1
Glul	0	0.466221	0.778	0.18	0	1
Slc43a2	0	0.465772	0.786	0.152	0	1
Pgf	0	0.464618	0.315	0.008	0	1
Npc1	0	0.464571	0.822	0.209	0	1
Sec14l1	0	0.464446	0.763	0.114	0	1
Myo5a	0	0.464444	0.747	0.102	0	1
Ncf1	0	0.46404	0.776	0.144	0	1
Nckap1l	0	0.46371	0.901	0.383	0	1
Scpep1	0	0.461632	0.739	0.077	0	1
Cmklr1	0	0.461358	0.707	0.042	0	1
Cd300a	0	0.461133	0.693	0.033	0	1
Cd274	0	0.461082	0.746	0.181	0	1
Batf3	0	0.460792	0.666	0.033	0	1
March1	0	0.459579	0.701	0.028	0	1
Scarb2	0	0.458161	0.869	0.316	0	1
Lilr4b	0	0.457611	0.773	0.184	0	1
Themis2	0	0.457555	0.704	0.059	0	1
Stx7	0	0.457533	0.868	0.227	0	1
Gnaq	0	0.456696	0.761	0.098	0	1
Slc35f6	0	0.456147	0.747	0.087	0	1
Syk	0	0.456029	0.761	0.07	0	1
Alas1	0	0.454933	0.695	0.11	0	1
Cttnbp2nl	0	0.454074	0.66	0.022	0	1
Rnase4	0	0.450553	0.605	0.033	0	1
Igsf8	0	0.449267	0.775	0.142	0	1
Acvrl1	0	0.448655	0.663	0.026	0	1
Rab7b	0	0.447348	0.643	0.02	0	1
Npl	0	0.443426	0.436	0.01	0	1
Naaa	0	0.443158	0.76	0.095	0	1
Ninj1	0	0.442323	0.719	0.193	0	1
Cd180	0	0.441281	0.662	0.023	0	1
Arl11	0	0.440883	0.64	0.019	0	1
Tifab	0	0.439858	0.655	0.028	0	1
Gla	0	0.4398	0.625	0.063	0	1
Ptprj	0	0.438769	0.762	0.137	0	1
Hk3	0	0.437207	0.584	0.026	0	1
Cd300lf	0	0.43598	0.64	0.031	0	1
Itga9	0	0.435206	0.611	0.009	0	1
Adap2	0	0.432132	0.626	0.011	0	1
Tnfsf13b	0	0.431439	0.633	0.047	0	1
Mfsd12	0	0.43034	0.631	0.031	0	1
Rassf4	0	0.429784	0.659	0.036	0	1
Fgr	0	0.429356	0.738	0.138	0	1
Wdfy2	0	0.429193	0.699	0.077	0	1
Uap1l1	0	0.428816	0.807	0.197	0	1
Clcn7	0	0.425671	0.698	0.084	0	1
Tmbim1	0	0.424748	0.711	0.096	0	1
Cd302	0	0.423917	0.61	0.021	0	1
Ralb	0	0.423807	0.728	0.065	0	1
Spon1	0	0.423466	0.546	0.015	0	1
Plbd2	0	0.423343	0.78	0.189	0	1
Bmp2k	0	0.423144	0.761	0.149	0	1
Pea15a	0	0.42275	0.821	0.214	0	1
Adam9	0	0.419308	0.69	0.061	0	1
Amz1	0	0.416636	0.6	0.026	0	1
Dok3	0	0.416253	0.633	0.034	0	1
Tfec	0	0.414216	0.563	0.011	0	1
Zfhx3	0	0.414045	0.645	0.03	0	1
Tor3a	0	0.412385	0.824	0.261	0	1
Dock4	0	0.410733	0.611	0.022	0	1
Tubb2a	0	0.409871	0.623	0.072	0	1
Vwa5a	0	0.409593	0.753	0.117	0	1
Dst	0	0.404357	0.622	0.043	0	1
Pxdc1	0	0.403028	0.472	0.037	0	1
Prdx4	0	0.402535	0.721	0.134	0	1
Rasa4	0	0.4024	0.674	0.062	0	1
Sulf2	0	0.401931	0.785	0.169	0	1
Jak2	0	0.401431	0.825	0.255	0	1
Arap1	0	0.40046	0.754	0.147	0	1
Atp8a1	0	0.39963	0.742	0.128	0	1
Pdlim4	0	0.399459	0.604	0.018	0	1
Ltc4s	0	0.399453	0.481	0.014	0	1
Mertk	0	0.396123	0.543	0.008	0	1
Metrnl	0	0.393731	0.768	0.212	0	1
Ccdc86	0	0.392963	0.738	0.176	0	1
Slc37a2	0	0.391958	0.637	0.053	0	1
Tmem50b	0	0.391653	0.65	0.079	0	1
Fgd2	0	0.390076	0.599	0.026	0	1
Pou2f2	0	0.390066	0.718	0.176	0	1
Mcfd2	0	0.388792	0.721	0.13	0	1
Clec5a	0	0.388459	0.585	0.016	0	1
Tubb6	0	0.388011	0.615	0.074	0	1
Tmem51	0	0.386204	0.633	0.049	0	1
Mbnl2	0	0.383849	0.856	0.286	0	1
Tanc2	0	0.38371	0.592	0.03	0	1
Nucb2	0	0.382852	0.612	0.037	0	1
Il11ra1	0	0.382742	0.57	0.027	0	1
Frmd4b	0	0.382485	0.787	0.193	0	1
Ell2	0	0.379678	0.616	0.074	0	1
Gdap10	0	0.379268	0.668	0.107	0	1
Gba	0	0.377626	0.778	0.191	0	1
Nenf	0	0.377612	0.775	0.215	0	1
Tcf4	0	0.377565	0.709	0.093	0	1
Cfb	0	0.377183	0.558	0.01	0	1
Plk2	0	0.374665	0.387	0.023	0	1
Ggh	0	0.373928	0.835	0.277	0	1
Mcub	0	0.373319	0.705	0.101	0	1
Ftl1-ps1	0	0.373089	0.665	0.074	0	1
Rab32	0	0.372737	0.631	0.043	0	1
Dnajb14	0	0.371014	0.708	0.108	0	1
Ifi211	0	0.370647	0.666	0.084	0	1
Tmcc3	0	0.370308	0.607	0.039	0	1
Fblim1	0	0.370115	0.55	0.009	0	1
B3gnt8	0	0.368849	0.576	0.024	0	1
Asph	0	0.36784	0.533	0.027	0	1
Abcc3	0	0.366702	0.584	0.012	0	1
Hsd17b4	0	0.363617	0.759	0.197	0	1
Slc7a7	0	0.361426	0.608	0.019	0	1
Snx8	0	0.361272	0.612	0.039	0	1
Ly6i	0	0.361036	0.261	0.019	0	1
Entpd1	0	0.361004	0.783	0.218	0	1
Rab20	0	0.36048	0.632	0.1	0	1
Tnip3	0	0.35774	0.51	0.05	0	1
Milr1	0	0.356997	0.605	0.049	0	1
Gas6	0	0.356463	0.402	0.01	0	1
Aldh2	0	0.356375	0.618	0.045	0	1
Dusp3	0	0.355369	0.558	0.033	0	1
P2ry14	0	0.354728	0.651	0.073	0	1
Rhbdf2	0	0.35407	0.676	0.109	0	1
Ncstn	0	0.353603	0.797	0.217	0	1
Ccnd1	0	0.353186	0.488	0.038	0	1
Ttyh3	0	0.35226	0.723	0.132	0	1
Plekhm2	0	0.349893	0.643	0.115	0	1
Itga5	0	0.349487	0.568	0.023	0	1
Arl8b	0	0.349246	0.795	0.224	0	1
Tbc1d9	0	0.347186	0.572	0.023	0	1
Pald1	0	0.346577	0.583	0.033	0	1
Slc27a1	0	0.346122	0.52	0.034	0	1
Plxdc2	0	0.345348	0.416	0.02	0	1
Tcf7l2	0	0.344401	0.548	0.022	0	1
Fam20c	0	0.342561	0.419	0.009	0	1
Plau	0	0.342265	0.493	0.019	0	1
Rufy3	0	0.341168	0.645	0.084	0	1
Pira2	0	0.340543	0.47	0.021	0	1
Dram2	0	0.340396	0.714	0.13	0	1
Tlr12	0	0.340129	0.508	0.027	0	1
Myadm	0	0.33726	0.632	0.067	0	1
Frmd4a	0	0.336202	0.651	0.102	0	1
Pgap2	0	0.335799	0.743	0.183	0	1
Tctex1d2	0	0.334018	0.609	0.035	0	1
Hlx	0	0.331988	0.57	0.033	0	1
Lpcat1	0	0.331661	0.667	0.121	0	1
Pla2g4a	0	0.331454	0.546	0.015	0	1
Plxna1	0	0.330952	0.538	0.018	0	1
Tnfrsf1a	0	0.330255	0.771	0.212	0	1
Grk3	0	0.330132	0.572	0.036	0	1
Tle1	0	0.330112	0.535	0.023	0	1
Nfam1	0	0.329942	0.608	0.034	0	1
Rab31	0	0.329432	0.557	0.026	0	1
Trpm2	0	0.328707	0.463	0.014	0	1
Adam15	0	0.32862	0.57	0.037	0	1
Gda	0	0.327415	0.475	0.025	0	1
Slc6a8	0	0.327117	0.382	0.013	0	1
Tspan4	0	0.327096	0.58	0.057	0	1
Vkorc1	0	0.327081	0.653	0.116	0	1
S100a1	0	0.326522	0.653	0.122	0	1
Emilin1	0	0.325948	0.523	0.016	0	1
Oasl1	0	0.325776	0.543	0.105	0	1
Irf8	0	0.324466	0.946	0.401	0	1
Atp6v0a1	0	0.322492	0.556	0.042	0	1
Il13ra1	0	0.321821	0.563	0.027	0	1
Ltbr	0	0.321775	0.587	0.022	0	1
Znfx1	0	0.321007	0.693	0.169	0	1
Cln8	0	0.32056	0.594	0.047	0	1
Dusp6	0	0.319693	0.723	0.189	0	1
Havcr2	0	0.31778	0.728	0.14	0	1
Arhgap19	0	0.317229	0.525	0.038	0	1
Myo1e	0	0.316684	0.706	0.153	0	1
Nupr1	0	0.316538	0.486	0.016	0	1
Sap30	0	0.316255	0.663	0.147	0	1
Baiap2	0	0.315172	0.69	0.176	0	1
Dnase1l1	0	0.314958	0.634	0.083	0	1
Snx18	0	0.313957	0.783	0.222	0	1
Fam213b	0	0.313275	0.518	0.031	0	1
Lmo4	0	0.313134	0.606	0.116	0	1
Slc39a1	0	0.312442	0.706	0.152	0	1
Aph1c	0	0.312409	0.5	0.019	0	1
Itgam	0	0.311666	0.452	0.062	0	1
Fmnl2	0	0.310677	0.549	0.037	0	1
Aldh3b1	0	0.310618	0.547	0.019	0	1
Ocstamp	0	0.31061	0.352	0.008	0	1
Fnip2	0	0.310464	0.437	0.021	0	1
Nrros	0	0.310123	0.761	0.22	0	1
Galns	0	0.308473	0.645	0.123	0	1
Xdh	0	0.306545	0.607	0.105	0	1
Ptafr	0	0.30651	0.438	0.026	0	1
Plod1	0	0.305615	0.552	0.046	0	1
Ccdc88a	0	0.304976	0.538	0.049	0	1
Zfp703	0	0.304942	0.597	0.069	0	1
Rbm47	0	0.303715	0.576	0.051	0	1
Dse	0	0.302906	0.65	0.104	0	1
Mitf	0	0.302223	0.492	0.009	0	1
Cd300ld	0	0.302099	0.494	0.018	0	1
Gk	0	0.300293	0.524	0.049	0	1
Acsl1	0	0.297716	0.54	0.076	0	1
Frrs1	0	0.297539	0.697	0.161	0	1
Dennd1a	0	0.297323	0.686	0.161	0	1
Plod3	0	0.296856	0.638	0.094	0	1
Zeb2os	0	0.296785	0.535	0.021	0	1
Ch25h	0	0.295048	0.252	0.005	0	1
Naip2	0	0.294875	0.6	0.078	0	1
Src	0	0.294496	0.515	0.037	0	1
Cd86	0	0.294448	0.677	0.151	0	1
Arhgap24	0	0.294092	0.467	0.013	0	1
Gab2	0	0.293596	0.538	0.021	0	1
Pkig	0	0.293035	0.67	0.117	0	1
Pqlc1	0	0.29268	0.593	0.074	0	1
Klf4	0	0.292027	0.436	0.055	0	1
Extl3	0	0.291915	0.667	0.146	0	1
Pip5k1c	0	0.291751	0.73	0.183	0	1
Rab11fip5	0	0.291612	0.462	0.01	0	1
Acer3	0	0.290046	0.578	0.072	0	1
Ptpro	0	0.289951	0.497	0.022	0	1
Tnfrsf21	0	0.289936	0.524	0.027	0	1
Slc11a1	0	0.289663	0.405	0.017	0	1
Clec12a	0	0.289338	0.427	0.042	0	1
Scoc	0	0.289118	0.615	0.122	0	1
Naga	0	0.288418	0.701	0.159	0	1
Gas2l3	0	0.284604	0.482	0.03	0	1
Tifa	0	0.284279	0.535	0.025	0	1
Dpp7	0	0.284243	0.533	0.056	0	1
Socs6	0	0.284169	0.564	0.075	0	1
Secisbp2l	0	0.283781	0.672	0.164	0	1
Slc30a4	0	0.282664	0.478	0.035	0	1
Abcc5	0	0.28243	0.545	0.07	0	1
Tnfrsf11a	0	0.281401	0.498	0.016	0	1
Smox	0	0.280466	0.621	0.112	0	1
Paox	0	0.280389	0.568	0.092	0	1
Trib1	0	0.280334	0.608	0.118	0	1
Slc15a4	0	0.277976	0.629	0.098	0	1
Luzp1	0	0.277185	0.595	0.108	0	1
Sh3bp2	0	0.276603	0.665	0.138	0	1
Gm4951	0	0.275215	0.432	0.026	0	1
Mospd2	0	0.274463	0.577	0.069	0	1
Slc31a1	0	0.274151	0.598	0.091	0	1
Glb1	0	0.273787	0.688	0.172	0	1
Ddi2	0	0.273364	0.716	0.181	0	1
Idh1	0	0.273282	0.5	0.039	0	1
Mpp1	0	0.27318	0.65	0.156	0	1
Snx29	0	0.27178	0.523	0.063	0	1
Man1c1	0	0.27008	0.512	0.044	0	1
Fads1	0	0.26855	0.498	0.035	0	1
Ckap4	0	0.267965	0.427	0.022	0	1
Plxnc1	0	0.267816	0.62	0.095	0	1
Il6ra	0	0.267502	0.58	0.062	0	1
Galnt7	0	0.266871	0.723	0.201	0	1
Plin3	0	0.26633	0.658	0.142	0	1
Snx24	0	0.265489	0.448	0.007	0	1
I830077J02Rik	0	0.261688	0.449	0.022	0	1
Acox3	0	0.261184	0.642	0.135	0	1
Gng12	0	0.260996	0.497	0.078	0	1
Cyp4v3	0	0.260245	0.526	0.05	0	1
Fndc3b	0	0.259871	0.505	0.048	0	1
Prune2	0	0.259833	0.425	0.01	0	1
Wdfy3	0	0.259737	0.481	0.014	0	1
Synj1	0	0.25809	0.721	0.189	0	1
Klra2	0	0.257488	0.412	0.016	0	1
Cd83	0	0.256327	0.432	0.04	0	1
Nfix	0	0.255672	0.489	0.025	0	1
Nxpe5	0	0.254879	0.346	0.006	0	1
Pfkfb3	0	0.254626	0.547	0.108	0	1
Mgrn1	0	0.254247	0.585	0.09	0	1
Sestd1	0	0.25333	0.436	0.02	0	1
Tlr1	0	0.252756	0.497	0.032	0	1
Cpne2	0	0.251753	0.505	0.043	0	1
Trps1	9.86171e-307	0.320944	0.801	0.249	1.62886e-302	1
Napsa	8.45784e-306	0.386837	0.711	0.199	1.39698e-301	1
Dnmt3a	1.68009e-301	0.439664	0.799	0.27	2.775e-297	1
Amdhd2	2.54206e-297	0.317357	0.773	0.239	4.19872e-293	1
Sh3glb1	3.15528e-297	0.489132	0.99	0.764	5.21158e-293	1
Mafg	5.87127e-296	0.270711	0.663	0.176	9.69757e-292	1
Itm2c	2.42085e-294	0.561059	0.968	0.626	3.99852e-290	1
Snx10	3.85559e-292	0.290148	0.768	0.23	6.36828e-288	1
Rpn1	3.56705e-291	0.466492	0.888	0.369	5.8917e-287	1
M6pr	2.01818e-289	0.494985	0.949	0.484	3.33343e-285	1
Chil3	1.29913e-288	1.19461	0.258	0.027	2.14577e-284	1
P4ha1	2.10989e-287	0.326755	0.803	0.261	3.48491e-283	1
Ctsd	1.04252e-286	1.01868	0.993	0.914	1.72193e-282	1
Prdx5	3.5748e-286	0.601962	0.975	0.729	5.90449e-282	1
Tmem55b	1.098e-285	0.2719	0.748	0.225	1.81357e-281	1
Rgs2	9.30257e-285	0.48018	0.877	0.36	1.53651e-280	1
Picalm	2.41404e-282	0.551059	0.949	0.498	3.98726e-278	1
Lat2	3.63853e-278	0.387866	0.921	0.36	6.00976e-274	1
Plekho2	5.58028e-278	0.31497	0.788	0.259	9.21695e-274	1
Pdia4	8.12774e-278	0.578083	0.886	0.399	1.34246e-273	1
Cux1	8.78773e-276	0.310101	0.781	0.253	1.45147e-271	1
Pi4k2a	1.49524e-274	0.258207	0.675	0.192	2.46969e-270	1
Rab1a	1.56367e-274	0.407015	0.88	0.365	2.58272e-270	1
Wsb2	1.60733e-274	0.272237	0.748	0.23	2.65483e-270	1
Ctnnb1	2.27366e-274	0.588348	0.932	0.483	3.7554e-270	1
Cnih4	8.79402e-274	0.383001	0.848	0.318	1.45251e-269	1
Sppl2a	2.31183e-272	0.391668	0.895	0.356	3.81845e-268	1
Ap1b1	1.96479e-270	0.272856	0.701	0.213	3.24524e-266	1
Rnf13	2.01555e-270	0.296691	0.793	0.261	3.32908e-266	1
Abr	5.51518e-270	0.401265	0.875	0.359	9.10942e-266	1
Atp2b1	8.32225e-270	0.526388	0.961	0.608	1.37459e-265	1
Comt	1.5647e-269	0.342071	0.771	0.269	2.58442e-265	1
Ifnar2	2.38573e-269	0.380244	0.859	0.332	3.94051e-265	1
Arl8a	3.38886e-269	0.290066	0.791	0.261	5.59737e-265	1
Ap2a2	2.01053e-268	0.280149	0.753	0.238	3.32079e-264	1
Irf2bp2	2.73709e-268	0.421325	0.936	0.44	4.52086e-264	1
Kdm7a	6.55566e-268	0.261005	0.76	0.237	1.0828e-263	1
Socs3	3.91886e-266	0.492908	0.805	0.299	6.47277e-262	1
Tuba1c	1.7921e-265	0.264811	0.733	0.228	2.96001e-261	1
Pgd	6.09728e-265	0.373534	0.868	0.341	1.00709e-260	1
Tm2d2	1.36284e-263	0.315024	0.79	0.271	2.25101e-259	1
Atp6v1c1	2.89471e-261	0.324338	0.8	0.275	4.7812e-257	1
Rab5c	9.23318e-261	0.475095	0.948	0.546	1.52504e-256	1
Etv3	1.58496e-258	0.265146	0.72	0.224	2.61789e-254	1
Gabarap	1.18115e-257	0.426603	0.994	0.903	1.95091e-253	1
Aprt	7.47625e-252	0.529407	0.972	0.673	1.23485e-247	1
Scamp2	3.39686e-251	0.359194	0.853	0.343	5.61059e-247	1
Edem1	9.08826e-250	0.37048	0.881	0.365	1.50111e-245	1
Furin	9.39463e-250	0.317061	0.842	0.323	1.55171e-245	1
Ubl3	1.22907e-249	0.456265	0.937	0.498	2.03006e-245	1
Sh3bgrl	7.0371e-248	0.325533	0.835	0.303	1.16232e-243	1
Mdfic	7.27978e-248	0.318951	0.837	0.311	1.2024e-243	1
Ncoa4	1.91998e-247	0.264552	0.675	0.21	3.17123e-243	1
Atp2a2	3.16892e-247	0.28791	0.794	0.28	5.2341e-243	1
Xbp1	3.76319e-246	0.375006	0.898	0.388	6.21567e-242	1
Pdgfb	7.06797e-246	0.265832	0.672	0.205	1.16742e-241	1
Scd2	9.09556e-246	0.307759	0.677	0.213	1.50231e-241	1
Sdf2l1	9.14e-245	0.64112	0.866	0.435	1.50965e-240	1
Cxcl10	1.12978e-242	0.935449	0.387	0.083	1.86606e-238	1
Rnpep	1.8722e-242	0.327279	0.842	0.326	3.09231e-238	1
Camk2d	5.43597e-241	0.277143	0.833	0.297	8.97858e-237	1
Zfp36l1	3.36055e-240	0.483204	0.894	0.423	5.55062e-236	1
Mfge8	9.75713e-240	1.48908	0.469	0.123	1.61159e-235	1
Coro1c	1.3193e-238	0.300587	0.792	0.281	2.17908e-234	1
Gde1	1.45844e-237	0.315605	0.769	0.271	2.40891e-233	1
Hspa5	2.19594e-237	0.661498	0.988	0.824	3.62704e-233	1
Tuba1b	9.96124e-237	0.424103	0.92	0.45	1.6453e-232	1
Mvp	5.96058e-236	0.274565	0.796	0.278	9.84509e-232	1
Magt1	4.65222e-235	0.292274	0.781	0.278	7.68407e-231	1
N4bp1	9.0287e-231	0.363392	0.887	0.387	1.49127e-226	1
Ptpre	3.56304e-229	0.407126	0.872	0.373	5.88507e-225	1
Atpif1	5.3142e-229	0.462137	0.946	0.571	8.77746e-225	1
Fuca2	2.00229e-228	0.278634	0.803	0.29	3.30719e-224	1
Snx1	4.22773e-227	0.35139	0.845	0.348	6.98295e-223	1
Edem2	9.8858e-225	0.262125	0.76	0.266	1.63284e-220	1
Snx2	1.45248e-224	0.366184	0.88	0.381	2.39907e-220	1
Myo9b	3.50974e-223	0.293071	0.841	0.33	5.79703e-219	1
Iigp1	5.23532e-223	0.257845	0.437	0.105	8.64717e-219	1
Map7d1	1.52277e-222	0.268229	0.788	0.289	2.51515e-218	1
Ywhag	1.06029e-221	0.277077	0.798	0.293	1.75128e-217	1
Cx3cr1	2.07803e-221	0.393896	0.549	0.169	3.43228e-217	1
Rab14	2.78782e-216	0.40425	0.959	0.608	4.60465e-212	1
Atp6v0d1	9.54524e-216	0.344013	0.908	0.414	1.57659e-211	1
Tmem189	3.79625e-215	0.410771	0.872	0.399	6.27027e-211	1
Tapbp	1.0223e-213	0.42555	0.978	0.809	1.68853e-209	1
Hvcn1	1.48624e-212	0.327555	0.809	0.328	2.45482e-208	1
Hip1	1.88782e-212	0.289055	0.782	0.293	3.11811e-208	1
Ivns1abp	3.13839e-211	0.298753	0.751	0.28	5.18368e-207	1
Rtn4	8.96807e-211	0.413408	0.951	0.521	1.48126e-206	1
Vps35	1.11207e-209	0.282836	0.819	0.318	1.83681e-205	1
Pmepa1	4.57508e-208	0.551752	0.93	0.613	7.55665e-204	1
Clta	1.62372e-207	0.385075	0.991	0.911	2.6819e-203	1
Ms4a4c	2.42832e-204	0.475434	0.668	0.246	4.01086e-200	1
Mtpn	1.35215e-201	0.359036	0.928	0.487	2.23334e-197	1
Necap2	1.05758e-199	0.309883	0.855	0.372	1.7468e-195	1
Atp6v1g1	1.62814e-199	0.407399	0.971	0.715	2.68921e-195	1
Tmem219	2.22837e-199	0.300546	0.849	0.352	3.6806e-195	1
Pgam1	4.79557e-199	0.532753	0.982	0.753	7.92084e-195	1
Gna13	1.84882e-195	0.396197	0.93	0.496	3.05369e-191	1
Inpp5d	2.63644e-192	0.328496	0.891	0.436	4.35461e-188	1
Snx20	1.3816e-191	0.25209	0.833	0.334	2.28199e-187	1
Mapk3	1.05332e-189	0.278818	0.873	0.373	1.73978e-185	1
Ssr4	2.05233e-189	0.417725	0.966	0.809	3.38984e-185	1
Arhgap17	2.61021e-188	0.277744	0.828	0.345	4.31128e-184	1
Bsg	5.59131e-188	0.424216	0.984	0.781	9.23516e-184	1
Gng5	1.53556e-187	0.348566	0.994	0.922	2.53629e-183	1
Ndrg1	4.24023e-182	0.309027	0.384	0.099	7.00359e-178	1
Vamp8	6.84091e-182	0.352773	0.97	0.741	1.12991e-177	1
Pdia3	5.72825e-180	0.459526	0.973	0.778	9.46135e-176	1
Ass1	1.38984e-179	0.39692	0.723	0.292	2.2956e-175	1
Lgals9	4.765e-179	0.346395	0.877	0.447	7.87035e-175	1
Fam105a	2.72818e-178	0.348229	0.891	0.451	4.50614e-174	1
Neat1	3.52215e-175	0.522362	0.929	0.554	5.81753e-171	1
Bcl2l11	4.22948e-174	0.266935	0.811	0.344	6.98584e-170	1
Creld2	9.21511e-174	0.301842	0.698	0.272	1.52206e-169	1
Ifit2	7.65893e-173	0.276662	0.488	0.152	1.26503e-168	1
Larp4b	6.54283e-171	0.250928	0.819	0.344	1.08068e-166	1
Ptpn1	1.59061e-169	0.373103	0.948	0.649	2.62721e-165	1
Nmt1	2.06864e-167	0.254186	0.823	0.36	3.41677e-163	1
Grb2	6.17055e-166	0.346659	0.969	0.671	1.01919e-161	1
Syngr2	1.4179e-160	0.330338	0.939	0.564	2.34195e-156	1
Rsad2	2.17094e-160	0.354481	0.428	0.126	3.58575e-156	1
Fuca1	9.46292e-159	0.268463	0.85	0.401	1.56299e-154	1
Zmiz1	2.39115e-158	0.272702	0.867	0.404	3.94947e-154	1
Atp6v1e1	2.44199e-158	0.315728	0.905	0.47	4.03343e-154	1
Ak2	5.28789e-156	0.334293	0.931	0.547	8.734e-152	1
BC005537	3.68197e-155	0.302021	0.92	0.533	6.08152e-151	1
Slc2a1	3.22969e-154	0.298391	0.696	0.279	5.33448e-150	1
Rhog	5.33304e-154	0.304982	0.924	0.522	8.80859e-150	1
Psmd1	5.4795e-152	0.296041	0.819	0.372	9.0505e-148	1
Ccr5	3.13221e-150	0.323085	0.928	0.513	5.17347e-146	1
Serp1	8.9939e-150	0.306743	0.924	0.529	1.48552e-145	1
Aplp2	8.59426e-145	0.287749	0.822	0.39	1.41951e-140	1
Glmp	1.70048e-143	0.343648	0.921	0.56	2.80868e-139	1
Zfand5	1.21396e-140	0.280827	0.825	0.395	2.00509e-136	1
Ranbp2	4.57339e-140	0.255042	0.826	0.385	7.55387e-136	1
Surf4	6.12847e-139	0.264981	0.881	0.452	1.01224e-134	1
Psmb6	1.1438e-136	0.365819	0.96	0.73	1.88922e-132	1
Cib1	4.91836e-136	0.271017	0.863	0.448	8.12365e-132	1
Mydgf	1.37518e-134	0.251043	0.836	0.407	2.27139e-130	1
Iqgap1	5.14958e-131	0.326635	0.981	0.799	8.50556e-127	1
Ucp2	1.146e-127	0.320428	0.984	0.895	1.89285e-123	1
Rnf213	1.52869e-127	0.269023	0.871	0.469	2.52494e-123	1
Dbi	5.33896e-127	0.316728	0.937	0.632	8.81837e-123	1
Jun	5.21986e-125	0.26588	0.902	0.495	8.62165e-121	1
Klf6	4.90348e-122	0.288006	0.946	0.622	8.09908e-118	1
Pld3	1.92219e-121	0.462859	0.888	0.582	3.17489e-117	1
Gbp2	5.42218e-119	0.298324	0.699	0.329	8.95582e-115	1
Litaf	3.77439e-116	0.251278	0.934	0.528	6.23416e-112	1
Tmem256	1.14401e-113	0.251368	0.875	0.485	1.88956e-109	1
Rnh1	2.30727e-112	0.345954	0.92	0.618	3.81092e-108	1
Tmem14c	1.81505e-110	0.286188	0.936	0.679	2.99792e-106	1
Gm42418	1.21061e-109	0.304476	0.989	0.928	1.99956e-105	1
Rps27l	1.33777e-108	0.275101	0.96	0.703	2.2096e-104	1
Ndufc1	1.08264e-105	0.254496	0.887	0.519	1.7882e-101	1
Irf7	1.99186e-104	0.292952	0.898	0.551	3.28996e-100	1
Taldo1	2.14303e-104	0.267152	0.972	0.792	3.53965e-100	1
Mcl1	5.69003e-103	0.321118	0.984	0.845	9.39823e-99	1
Fam96a	4.18274e-97	0.257417	0.909	0.584	6.90863e-93	1
Sod2	3.41642e-92	0.259538	0.815	0.442	5.64289e-88	1
Mif	7.36556e-84	0.346839	0.981	0.858	1.21657e-79	1
Ly6e	6.84137e-82	0.286963	0.989	0.941	1.12999e-77	1
Pkm	1.7064e-79	0.258248	0.991	0.921	2.81846e-75	1
Srgn	8.31215e-78	0.603343	0.996	0.981	1.37292e-73	1
Manf	2.08894e-75	0.335875	0.929	0.711	3.4503e-71	1
Rps24	1.95991e-226	0.389723	0.995	0.994	3.23718e-222	2
Rps16	1.31489e-223	0.371481	0.993	0.99	2.1718e-219	2
Rpl18a	1.37623e-218	0.361572	0.996	0.986	2.27312e-214	2
Rpl30	3.4228e-214	0.345915	0.993	0.988	5.65344e-210	2
Rpl27a	3.65026e-202	0.331135	0.995	0.993	6.02914e-198	2
Rpl12	8.39366e-198	0.426133	0.985	0.977	1.38638e-193	2
Rps13	9.149e-193	0.331938	0.992	0.987	1.51114e-188	2
Rps19	2.08063e-190	0.443878	0.984	0.984	3.43658e-186	2
Rpl9	9.92075e-190	0.329314	0.99	0.982	1.63861e-185	2
Rpl19	1.11817e-186	0.288832	0.993	0.992	1.84688e-182	2
Rps5	2.98897e-184	0.356229	0.989	0.988	4.93687e-180	2
Rps27	7.01506e-180	0.435473	0.993	0.981	1.15868e-175	2
Rpl18	2.55498e-177	0.321563	0.993	0.983	4.22005e-173	2
Rpl17	1.35338e-175	0.325865	0.987	0.986	2.23538e-171	2
Rps10	2.15978e-170	0.304403	0.99	0.988	3.5673e-166	2
Rps14	4.01342e-164	0.286871	0.993	0.992	6.62896e-160	2
Rpl13	6.06146e-164	0.337649	0.996	0.993	1.00117e-159	2
Rpl21	1.5385e-163	0.339303	0.99	0.978	2.54114e-159	2
Rpsa	1.54906e-163	0.344565	0.993	0.996	2.55858e-159	2
Rpl23	7.84254e-163	0.3131	0.993	0.994	1.29535e-158	2
Rps7	5.39162e-160	0.334362	0.987	0.982	8.90534e-156	2
Rpl36	1.89074e-156	0.3853	0.988	0.976	3.12293e-152	2
Rpl32	1.87278e-153	0.3436	0.993	0.989	3.09327e-149	2
Rpl11	1.29516e-150	0.29169	0.993	0.982	2.13922e-146	2
Rps4x	1.30246e-150	0.310034	0.991	0.99	2.15128e-146	2
Rps18	7.13018e-150	0.376576	0.986	0.975	1.17769e-145	2
Rps21	6.28121e-146	0.345759	0.99	0.991	1.03747e-141	2
Rps3	2.08661e-143	0.294967	0.99	0.983	3.44646e-139	2
Rps27a	5.52359e-143	0.270459	0.993	0.994	9.12332e-139	2
Rpl24	7.1734e-140	0.288599	0.987	0.982	1.18483e-135	2
Rpl8	2.8076e-130	0.295031	0.991	0.988	4.63732e-126	2
Rpl22	3.24541e-128	0.303627	0.981	0.976	5.36045e-124	2
Rplp0	2.61763e-127	0.307143	0.995	0.988	4.32354e-123	2
Rps23	6.37544e-127	0.278558	0.987	0.986	1.05303e-122	2
Rplp1	6.52003e-127	0.28751	0.993	0.996	1.07691e-122	2
Rpl34	1.52992e-125	0.276544	0.99	0.982	2.52697e-121	2
Rpl29	2.24423e-124	0.301823	0.978	0.966	3.7068e-120	2
Rpl39	8.27608e-122	0.340836	0.987	0.987	1.36696e-117	2
Rps15a	2.83216e-118	0.285703	0.993	0.988	4.67788e-114	2
Rpl35a	4.37737e-116	0.28507	0.991	0.99	7.23011e-112	2
Rpl6	9.63191e-116	0.260033	0.987	0.984	1.5909e-111	2
Rplp2	6.18655e-114	0.257799	0.987	0.99	1.02183e-109	2
Rpl37a	3.18257e-113	0.290148	0.991	0.993	5.25665e-109	2
Rack1	4.05732e-112	0.260844	0.984	0.985	6.70147e-108	2
Rpl26	9.87508e-109	0.267663	0.981	0.975	1.63107e-104	2
Rps3a1	1.08664e-106	0.250788	0.992	0.993	1.79481e-102	2
Rps12	6.09253e-106	0.292539	0.987	0.983	1.0063e-101	2
Rpl37	2.24576e-102	0.288988	0.987	0.987	3.70931e-98	2
Rpl3	2.59523e-101	0.270655	0.99	0.981	4.28654e-97	2
Rpl10a	1.61271e-98	0.271848	0.985	0.979	2.66372e-94	2
Rps6	2.81123e-98	0.303335	0.979	0.97	4.6433e-94	2
Rps20	4.37889e-96	0.311205	0.989	0.989	7.23261e-92	2
Rps2	2.43264e-91	0.288967	0.986	0.98	4.018e-87	2
Rpl14	4.13052e-91	0.259164	0.981	0.973	6.82238e-87	2
Rpl5	4.93918e-91	0.280171	0.972	0.97	8.15804e-87	2
Bcl2	7.02079e-91	0.560496	0.822	0.738	1.15962e-86	2
Rpl36a	9.36039e-89	0.355634	0.956	0.946	1.54606e-84	2
Npm1	6.92097e-88	0.327277	0.954	0.948	1.14314e-83	2
Ms4a6b	1.38991e-87	0.369047	0.932	0.829	2.29571e-83	2
Rpl38	2.61047e-86	0.260955	0.983	0.984	4.31172e-82	2
Eef1b2	2.83322e-84	0.283354	0.968	0.964	4.67963e-80	2
Tmsb10	4.21035e-81	0.294183	0.988	0.962	6.95423e-77	2
Arl4c	1.9397e-80	0.447093	0.78	0.686	3.20381e-76	2
Rps29	2.17761e-80	0.275483	0.982	0.99	3.59676e-76	2
Klf2	6.28972e-75	0.60965	0.645	0.451	1.03887e-70	2
Il7r	1.80691e-73	0.540662	0.611	0.419	2.98448e-69	2
Rpl27	2.27565e-70	0.265726	0.946	0.933	3.75868e-66	2
Ptpn18	1.46639e-68	0.268213	0.948	0.915	2.42204e-64	2
Rps28	1.34065e-61	0.259001	0.961	0.961	2.21435e-57	2
Bcl11b	1.67884e-61	0.371419	0.734	0.566	2.77293e-57	2
Tcf7	2.47378e-61	0.502218	0.493	0.319	4.08595e-57	2
S1pr1	4.37804e-58	0.418566	0.347	0.185	7.2312e-54	2
Gramd3	5.98387e-58	0.430651	0.563	0.385	9.88356e-54	2
Rpl35	8.59986e-58	0.254172	0.948	0.94	1.42044e-53	2
Uba52	3.01895e-52	0.308531	0.804	0.774	4.98639e-48	2
Satb1	4.37981e-51	0.450277	0.58	0.447	7.23414e-47	2
Klk8	4.65467e-49	0.364762	0.624	0.507	7.68812e-45	2
Lat	1.24554e-46	0.263116	0.876	0.764	2.05726e-42	2
Saraf	2.39848e-45	0.279448	0.868	0.835	3.96156e-41	2
Gm8369	3.55065e-38	0.329707	0.618	0.473	5.8646e-34	2
Dgka	4.75712e-36	0.322618	0.504	0.381	7.85734e-32	2
Gm2682	4.18392e-33	0.308145	0.461	0.333	6.91058e-29	2
Hspe1	2.00336e-26	0.292635	0.824	0.837	3.30895e-22	2
Slfn1	9.43831e-26	0.259875	0.567	0.474	1.55893e-21	2
Cd28	6.81607e-24	0.384316	0.571	0.497	1.12581e-19	2
Themis	7.77167e-24	0.265923	0.453	0.357	1.28365e-19	2
Glipr2	5.91413e-23	0.252578	0.582	0.526	9.76836e-19	2
Grap2	3.77652e-22	0.272382	0.572	0.517	6.23767e-18	2
Inpp4b	4.74253e-22	0.259814	0.568	0.507	7.83324e-18	2
Cxcr3	9.32091e-22	0.268792	0.595	0.498	1.53953e-17	2
Rnf138	1.63148e-20	0.319251	0.523	0.476	2.69471e-16	2
Snhg12	4.3915e-18	0.268664	0.351	0.285	7.25344e-14	2
Lef1	5.91436e-17	0.270938	0.297	0.221	9.76875e-13	2
Tecpr1	2.15674e-16	0.291182	0.514	0.479	3.56229e-12	2
Ly6c2	2.17242e-15	0.279868	0.569	0.479	3.58818e-11	2
Cd5	3.24206e-14	0.270363	0.43	0.364	5.35491e-10	2
Atp11b	1.43782e-11	0.268525	0.545	0.545	2.37485e-07	2
Zfp36l2	2.22421e-11	0.264621	0.739	0.745	3.67373e-07	2
Dnaja1	1.36207e-09	0.291528	0.81	0.831	2.24973e-05	2
Gm26740	4.10592e-08	0.255171	0.416	0.388	0.000678175	2
Cd7	0	1.43848	0.937	0.514	0	3
Xcl1	0	1.32196	0.921	0.31	0	3
Klra1	0	1.28717	0.474	0.082	0	3
Tcrg-C2	0	0.886704	0.737	0.257	0	3
Tcrg-C4	0	0.808967	0.586	0.151	0	3
Tcrg-C1	0	0.732028	0.411	0.072	0	3
Klrb1c	0	0.68983	0.613	0.167	0	3
Ikzf2	7.30041e-305	0.744339	0.804	0.335	1.20581e-300	3
Ctsw	1.37823e-296	0.756035	0.995	0.815	2.27643e-292	3
Klra7	1.47147e-293	1.18719	0.539	0.148	2.43043e-289	3
Klra6	7.07346e-268	0.568832	0.319	0.052	1.16832e-263	3
Itgae	4.48644e-264	0.868166	0.724	0.312	7.41026e-260	3
Klrd1	3.04182e-257	0.71669	0.964	0.628	5.02417e-253	3
Cd160	4.61905e-251	0.829394	0.706	0.308	7.62928e-247	3
Itga1	1.81033e-236	0.658429	0.703	0.299	2.99012e-232	3
Tspan9	1.56063e-233	0.421094	0.343	0.07	2.5777e-229	3
Emid1	3.79354e-204	0.435088	0.395	0.105	6.26578e-200	3
Rpl10	2.14136e-203	0.377901	1	0.958	3.53689e-199	3
Tmsb10	4.96839e-199	0.427715	1	0.961	8.20629e-195	3
Txk	3.47886e-197	0.532378	0.782	0.411	5.74604e-193	3
Il2rb	7.16839e-193	0.563493	0.975	0.789	1.184e-188	3
Evl	1.24834e-192	0.548093	0.916	0.673	2.06188e-188	3
Fcer1g	7.43213e-191	0.678304	0.891	0.451	1.22757e-186	3
Jaml	1.69721e-179	0.541524	0.882	0.551	2.80329e-175	3
Cd244	3.67368e-176	0.585311	0.634	0.3	6.06782e-172	3
Eef1a1	4.69995e-164	0.267101	1	0.997	7.76291e-160	3
Bcl2	7.98308e-157	0.576862	0.94	0.725	1.31857e-152	3
Clnk	5.65745e-154	0.332207	0.328	0.091	9.34442e-150	3
Rpl13	7.93948e-146	0.273228	0.999	0.993	1.31136e-141	3
Rps3a1	2.22966e-143	0.263339	1	0.992	3.68273e-139	3
Klrb1a	1.16249e-141	0.409348	0.34	0.101	1.92008e-137	3
Rps20	5.35066e-134	0.282822	0.999	0.988	8.83769e-130	3
Cited4	9.00342e-134	0.333812	0.29	0.08	1.4871e-129	3
Cdh1	1.38532e-132	0.437139	0.563	0.28	2.28813e-128	3
Rpl3	2.41202e-129	0.274428	0.999	0.98	3.98393e-125	3
Rpl28	1.75266e-128	0.2969	0.998	0.976	2.89486e-124	3
Cxxc5	7.90457e-127	0.327826	0.324	0.104	1.3056e-122	3
Rpl15	1.89045e-118	0.264741	0.998	0.976	3.12246e-114	3
Rps18	1.16096e-115	0.269842	0.999	0.974	1.91757e-111	3
Atp1b1	2.43034e-115	0.3055	0.38	0.138	4.01419e-111	3
Dapk2	7.01487e-114	0.427711	0.677	0.409	1.15865e-109	3
Sh3bgrl3	2.6764e-113	0.301731	0.997	0.977	4.42061e-109	3
Chn2	1.2433e-109	0.390601	0.439	0.195	2.05357e-105	3
Gzmc	1.66922e-107	1.14483	0.427	0.188	2.75705e-103	3
Klre1	2.20092e-105	0.44257	0.592	0.302	3.63526e-101	3
Qpct	9.45666e-105	0.375774	0.479	0.233	1.56196e-100	3
Prdx6	1.7649e-104	0.358029	0.928	0.798	2.91508e-100	3
Klhdc2	4.19012e-104	0.529664	0.547	0.309	6.92082e-100	3
Cd3g	7.99545e-104	0.400594	0.99	0.821	1.32061e-99	3
Tnfsf10	3.08922e-97	0.394087	0.592	0.35	5.10247e-93	3
Klrk1	2.30271e-91	0.514275	0.734	0.516	3.80339e-87	3
Sema6d	2.52668e-90	0.383135	0.379	0.164	4.17331e-86	3
Ramp1	1.7394e-87	0.330123	0.502	0.259	2.87296e-83	3
Ppp3cc	6.20111e-87	0.360746	0.688	0.465	1.02424e-82	3
Rpl35	9.03133e-87	0.273015	0.989	0.935	1.49171e-82	3
Rpl36a	2.24301e-85	0.272541	0.99	0.942	3.70477e-81	3
Mfsd10	5.52735e-78	0.406078	0.579	0.394	9.12952e-74	3
Dennd4a	1.53006e-76	0.372992	0.714	0.507	2.5272e-72	3
Klrb1f	5.5724e-75	0.311615	0.343	0.148	9.20393e-71	3
Mef2a	7.07664e-75	0.390132	0.678	0.49	1.16885e-70	3
Ptprcap	7.84906e-75	0.263726	0.991	0.869	1.29643e-70	3
Cyth3	5.04867e-74	0.308305	0.366	0.179	8.33888e-70	3
Cd96	1.00184e-73	0.34686	0.635	0.435	1.65474e-69	3
Trat1	1.84755e-72	0.428958	0.301	0.127	3.05159e-68	3
Gpr34	5.36271e-72	0.294124	0.36	0.176	8.85759e-68	3
Cd37	7.23327e-72	0.279756	0.897	0.771	1.19472e-67	3
Ahr	1.38108e-69	0.308806	0.44	0.238	2.28113e-65	3
Gas7	2.87467e-69	0.295856	0.359	0.174	4.7481e-65	3
Ndufa4	4.07649e-69	0.276942	0.947	0.838	6.73314e-65	3
Lat2	6.92505e-69	0.3216	0.621	0.398	1.14381e-64	3
Klrc2	1.8966e-67	0.353646	0.514	0.302	3.13262e-63	3
Eif5a	6.52275e-67	0.277385	0.973	0.91	1.07736e-62	3
Gramd1a	2.93936e-66	0.318868	0.769	0.618	4.85493e-62	3
Satb1	1.24147e-65	0.377952	0.653	0.439	2.05053e-61	3
2900026A02Rik	2.35965e-63	0.272965	0.366	0.188	3.89743e-59	3
Tespa1	2.58036e-62	0.302091	0.561	0.364	4.26199e-58	3
Nedd4	4.11107e-62	0.273817	0.421	0.239	6.79025e-58	3
Prkch	7.5731e-62	0.284275	0.806	0.652	1.25085e-57	3
Stat4	3.61949e-61	0.307877	0.644	0.444	5.97831e-57	3
Inpp4b	4.08702e-61	0.307979	0.689	0.494	6.75054e-57	3
Nlrc3	9.15169e-60	0.31593	0.56	0.375	1.51158e-55	3
Rapgef6	1.62776e-59	0.271751	0.828	0.679	2.68856e-55	3
Cd226	5.43878e-57	0.313014	0.563	0.376	8.98324e-53	3
Gdpd5	3.60324e-55	0.258503	0.289	0.139	5.95147e-51	3
Samd3	6.23371e-54	0.257924	0.435	0.255	1.02962e-49	3
Tm6sf1	6.41619e-54	0.275121	0.664	0.494	1.05976e-49	3
Ly6g5b	4.07915e-53	0.306073	0.295	0.144	6.73753e-49	3
Neurl3	1.00496e-52	0.255622	0.612	0.432	1.65989e-48	3
Nme1	3.34463e-52	0.267347	0.871	0.757	5.52433e-48	3
Dtnbp1	7.74804e-51	0.274946	0.531	0.37	1.27974e-46	3
Gem	8.10191e-50	0.311753	0.526	0.343	1.33819e-45	3
Zfp318	1.64509e-46	0.284213	0.361	0.212	2.7172e-42	3
Ipcef1	1.74511e-46	0.276453	0.514	0.353	2.88239e-42	3
Rab37	1.61065e-44	0.251833	0.433	0.275	2.66031e-40	3
Smyd3	1.61276e-44	0.255689	0.471	0.317	2.6638e-40	3
Tsc22d1	5.79844e-44	0.26324	0.256	0.124	9.57728e-40	3
Agpat5	1.08358e-42	0.318099	0.45	0.317	1.78976e-38	3
Gzmb	1.89766e-40	0.800862	0.688	0.601	3.13437e-36	3
Flt3l	4.83952e-37	0.265783	0.545	0.413	7.99343e-33	3
Pim2	4.27609e-31	0.27011	0.373	0.248	7.06281e-27	3
Capg	5.60608e-28	0.318721	0.725	0.652	9.25957e-24	3
Ptpn6	2.72153e-22	0.2673	0.721	0.649	4.49515e-18	3
Ifitm1	7.26433e-17	0.598919	0.269	0.183	1.19985e-12	3
Gzma	0	2.58152	0.956	0.342	0	4
Prf1	0	1.86264	0.904	0.402	0	4
Klra4	0	1.82909	0.425	0.01	0	4
Ncr1	0	1.57945	0.848	0.086	0	4
Klra8	0	1.56888	0.451	0.012	0	4
Klre1	0	1.46323	0.948	0.28	0	4
Klrb1c	0	1.45534	0.877	0.158	0	4
Tyrobp	0	1.44008	0.986	0.369	0	4
Klra7	0	1.33075	0.647	0.15	0	4
Klra9	0	1.31248	0.425	0.053	0	4
Fcer1g	0	1.118	0.996	0.454	0	4
Klrk1	0	1.1065	0.978	0.502	0	4
Klri2	0	0.946265	0.532	0.067	0	4
Klrb1f	0	0.862732	0.629	0.13	0	4
Atp1b1	0	0.816708	0.6	0.127	0	4
Klrd1	4.89927e-279	0.930297	0.972	0.637	8.09212e-275	4
Klrg1	1.11821e-272	0.931456	0.445	0.09	1.84695e-268	4
AW112010	7.16444e-263	0.723174	1	0.978	1.18335e-258	4
Car2	1.32273e-260	0.962376	0.712	0.27	2.18475e-256	4
Ugcg	1.02952e-252	0.886382	0.904	0.564	1.70046e-248	4
Serpinb9	4.25894e-245	0.992291	0.67	0.257	7.03449e-241	4
Txk	1.772e-225	0.795626	0.827	0.418	2.92681e-221	4
Klrc2	1.81966e-223	0.834956	0.709	0.292	3.00554e-219	4
Styk1	4.06455e-213	0.520032	0.383	0.079	6.71342e-209	4
Il2rb	2.24751e-205	0.706439	0.975	0.794	3.71221e-201	4
Klrb1b	4.01902e-203	0.744146	0.424	0.105	6.63821e-199	4
Klrb1a	4.58e-201	0.686388	0.417	0.101	7.56479e-197	4
Irf8	5.91781e-190	1.08129	0.795	0.432	9.77445e-186	4
Ccr2	1.20439e-188	0.780591	0.788	0.385	1.98929e-184	4
Itga2	5.07167e-188	0.443062	0.273	0.045	8.37687e-184	4
Rbpms	2.29552e-184	0.500221	0.353	0.078	3.79151e-180	4
Cd244	7.12083e-183	0.669431	0.691	0.305	1.17615e-178	4
Trdc	5.75433e-173	0.285075	0.351	0.071	9.50442e-169	4
Anxa2	8.47217e-169	0.641761	0.954	0.758	1.39935e-164	4
Spry2	2.11488e-165	0.543424	0.375	0.098	3.49315e-161	4
Ptprc	1.63292e-161	0.458292	0.999	0.966	2.69709e-157	4
Gem	1.25144e-159	0.821312	0.674	0.336	2.06701e-155	4
Nkg7	1.9489e-155	0.531673	1	0.858	3.21899e-151	4
Serpinb6b	2.06233e-150	0.818048	0.636	0.3	3.40635e-146	4
Klra3	2.66834e-147	0.925014	0.307	0.073	4.40729e-143	4
Eomes	1.58365e-136	0.680019	0.637	0.306	2.61572e-132	4
Lat2	4.51143e-129	0.519332	0.733	0.395	7.45153e-125	4
Clnk	3.23204e-124	0.364423	0.336	0.097	5.33836e-120	4
Arsb	1.26055e-123	0.544	0.553	0.272	2.08205e-119	4
1700025G04Rik	1.29459e-114	0.520996	0.56	0.268	2.13827e-110	4
Id2	1.38288e-114	0.498126	0.972	0.869	2.28411e-110	4
Samd3	4.63452e-111	0.529328	0.535	0.252	7.65484e-107	4
Dusp2	1.45918e-107	0.734337	0.836	0.645	2.41014e-103	4
Rpl10	4.63154e-104	0.37292	0.994	0.96	7.64992e-100	4
Tnfsf12	1.83324e-100	0.423819	0.367	0.137	3.02796e-96	4
Emid1	1.07433e-97	0.334198	0.345	0.117	1.77447e-93	4
Itgax	1.55026e-96	0.41455	0.621	0.307	2.56056e-92	4
Gas7	8.04077e-96	0.43685	0.418	0.174	1.32809e-91	4
Sh2d1b1	1.36817e-94	0.395663	0.37	0.142	2.25981e-90	4
Itgam	9.46933e-93	0.447185	0.285	0.09	1.56405e-88	4
Napsa	6.40564e-89	0.396358	0.498	0.234	1.05802e-84	4
Vps37b	3.31852e-87	0.615885	0.722	0.488	5.4812e-83	4
Ctsw	1.11828e-84	0.390574	0.965	0.822	1.84706e-80	4
Zfp36l2	4.75891e-84	0.513612	0.865	0.734	7.86028e-80	4
Il18rap	9.7016e-83	0.547227	0.528	0.299	1.60241e-78	4
Cd47	3.5231e-80	0.355889	0.952	0.896	5.8191e-76	4
Ctla2a	4.01779e-80	0.511072	0.867	0.722	6.63618e-76	4
Chsy1	1.01668e-77	0.435015	0.621	0.402	1.67925e-73	4
Gzmb	4.42609e-77	0.795975	0.813	0.593	7.31057e-73	4
Anxa1	2.43094e-76	0.413942	0.467	0.226	4.01518e-72	4
Itgb1	6.10769e-76	0.38382	0.91	0.75	1.00881e-71	4
Myl6	1.16765e-74	0.26816	0.994	0.986	1.92861e-70	4
Lrrk1	2.90724e-74	0.425383	0.553	0.331	4.80189e-70	4
Cd9	4.55412e-74	0.34595	0.585	0.323	7.52204e-70	4
Satb1	3.39247e-73	0.536741	0.679	0.442	5.60334e-69	4
Gpr171	6.49855e-72	0.472468	0.67	0.481	1.07337e-67	4
Rnf130	2.50385e-71	0.381238	0.582	0.341	4.1356e-67	4
Ccr5	2.19256e-70	0.41325	0.76	0.541	3.62145e-66	4
Hhex	1.86742e-69	0.352702	0.326	0.14	3.08442e-65	4
Ifngr1	7.46557e-69	0.493236	0.933	0.84	1.23309e-64	4
Nrarp	3.44474e-68	0.420765	0.345	0.151	5.68967e-64	4
Ccl5	7.1182e-67	0.712176	0.948	0.815	1.17571e-62	4
Gimap5	3.33011e-66	0.406822	0.799	0.628	5.50034e-62	4
Ifitm10	4.61084e-66	0.429019	0.435	0.224	7.61573e-62	4
Sytl3	8.01898e-66	0.431474	0.546	0.332	1.3245e-61	4
Jak1	4.2753e-63	0.389873	0.922	0.864	7.06152e-59	4
Padi2	2.4882e-61	0.391729	0.575	0.385	4.10976e-57	4
Pik3r1	1.8823e-60	0.459251	0.595	0.409	3.10899e-56	4
Ahnak	2.81238e-60	0.388799	0.85	0.706	4.64521e-56	4
Sell	8.45099e-60	0.503691	0.342	0.158	1.39585e-55	4
Ier2	8.17275e-59	0.446519	0.788	0.656	1.34989e-54	4
Tm6sf1	7.7488e-58	0.409389	0.675	0.497	1.27987e-53	4
Zbtb20	1.84793e-57	0.463506	0.475	0.28	3.05223e-53	4
Tgfb1	2.65403e-57	0.5874	0.791	0.713	4.38365e-53	4
Efhd2	4.73716e-56	0.321569	0.893	0.785	7.82436e-52	4
H2afz	1.70015e-55	0.330398	0.966	0.901	2.80814e-51	4
Shisa5	5.27403e-55	0.274214	0.977	0.967	8.71112e-51	4
Selplg	5.50336e-55	0.269631	0.981	0.927	9.0899e-51	4
Hsd11b1	3.10279e-54	0.42076	0.664	0.488	5.12489e-50	4
Qrfp	3.6195e-54	0.33314	0.289	0.125	5.97833e-50	4
Elmo2	4.55019e-52	0.380238	0.389	0.221	7.51554e-48	4
Fam49b	1.71663e-51	0.289831	0.895	0.84	2.83536e-47	4
Cd7	5.60002e-51	0.307289	0.75	0.541	9.24955e-47	4
Eef2k	9.20282e-51	0.280282	0.267	0.117	1.52003e-46	4
Calm2	1.44461e-50	0.342894	0.905	0.825	2.38606e-46	4
Btg2	1.62421e-50	0.374764	0.797	0.654	2.68271e-46	4
Gpx4	5.30557e-50	0.28951	0.914	0.865	8.7632e-46	4
Sh2d1a	1.73696e-49	0.308261	0.724	0.532	2.86893e-45	4
Unc119	6.31845e-49	0.357902	0.58	0.421	1.04362e-44	4
Sulf2	1.7427e-48	0.303152	0.402	0.222	2.87842e-44	4
Selenon	1.74352e-48	0.338552	0.342	0.179	2.87978e-44	4
Dennd4a	2.51246e-48	0.470163	0.677	0.516	4.14982e-44	4
Rnf157	7.8616e-48	0.330011	0.256	0.11	1.2985e-43	4
Gimap4	9.02915e-48	0.31118	0.911	0.799	1.49134e-43	4
Neurl3	1.89378e-47	0.366979	0.606	0.438	3.12796e-43	4
Ppp3cc	2.32417e-47	0.34927	0.633	0.475	3.83883e-43	4
Dok2	4.63054e-47	0.467479	0.568	0.425	7.64827e-43	4
Tbx21	7.74705e-47	0.391727	0.441	0.27	1.27958e-42	4
Fasl	5.29503e-46	0.343189	0.57	0.394	8.7458e-42	4
Tagln2	6.90193e-46	0.270806	0.942	0.837	1.13999e-41	4
Ubald2	9.78442e-46	0.369186	0.692	0.561	1.61609e-41	4
Camk2n1	1.88194e-45	0.339158	0.379	0.204	3.1084e-41	4
Tmem37	4.66521e-44	0.303606	0.266	0.123	7.70552e-40	4
Dapk2	2.22294e-43	0.3192	0.598	0.423	3.67163e-39	4
Ywhaq	1.24549e-42	0.305786	0.842	0.753	2.05717e-38	4
Gimap6	8.95277e-40	0.299672	0.839	0.714	1.47873e-35	4
Evl	1.87675e-39	0.300285	0.796	0.69	3.09983e-35	4
Sh2d2a	2.65853e-39	0.295444	0.8	0.678	4.3911e-35	4
Zfpm1	7.64686e-39	0.273938	0.334	0.182	1.26303e-34	4
Dusp5	2.04971e-37	0.394417	0.507	0.36	3.38551e-33	4
Stat4	9.39998e-37	0.337627	0.595	0.454	1.55259e-32	4
Pycard	2.0292e-35	0.324243	0.809	0.767	3.35163e-31	4
Osbpl3	2.83307e-35	0.318665	0.514	0.371	4.67938e-31	4
Sept11	3.72019e-35	0.294843	0.581	0.442	6.14464e-31	4
Plek	1.01018e-34	0.283935	0.513	0.355	1.66852e-30	4
Runx3	2.31777e-34	0.286975	0.854	0.777	3.82826e-30	4
Apobr	1.94059e-33	0.282003	0.326	0.192	3.20527e-29	4
Xcl1	2.69374e-33	0.354449	0.545	0.358	4.44924e-29	4
Adgre5	2.73823e-33	0.369308	0.613	0.477	4.52273e-29	4
Plcg2	2.98225e-33	0.254495	0.297	0.169	4.92579e-29	4
Zeb2	3.52464e-33	0.28062	0.434	0.253	5.82165e-29	4
Ift20	5.78002e-33	0.285196	0.616	0.522	9.54686e-29	4
Zfp512	3.90066e-32	0.345385	0.329	0.199	6.44272e-28	4
Chst12	9.78205e-31	0.319168	0.43	0.303	1.6157e-26	4
Klrc1	2.11116e-30	0.441774	0.488	0.353	3.487e-26	4
Cst7	3.86582e-30	0.274364	0.76	0.69	6.38517e-26	4
Itga1	4.21678e-30	0.319901	0.472	0.329	6.96486e-26	4
Ptpre	2.6803e-28	0.256413	0.545	0.417	4.42705e-24	4
Pim2	4.20918e-28	0.324568	0.379	0.251	6.9523e-24	4
Cirbp	2.19216e-27	0.267963	0.643	0.552	3.62079e-23	4
Macf1	8.44012e-26	0.263629	0.681	0.608	1.39405e-21	4
Sephs2	8.96521e-25	0.264643	0.382	0.27	1.48078e-20	4
Lgals1	1.25747e-24	0.273174	0.923	0.875	2.07696e-20	4
Tspan13	6.33325e-24	0.322002	0.604	0.512	1.04606e-19	4
Lta4h	7.54282e-24	0.296759	0.501	0.417	1.24585e-19	4
Klhdc2	9.03485e-22	0.282253	0.429	0.325	1.49229e-17	4
Ccnd3	1.20687e-21	0.261258	0.803	0.732	1.99339e-17	4
Klf2	1.05236e-20	0.490371	0.561	0.464	1.73818e-16	4
Tmem243	2.6693e-20	0.26677	0.461	0.368	4.40888e-16	4
Mxd1	4.11413e-20	0.27432	0.381	0.275	6.79531e-16	4
Gm19585	1.08166e-18	0.250261	0.371	0.272	1.78659e-14	4
Sptbn1	1.47556e-18	0.259923	0.484	0.404	2.43719e-14	4
Tpm4	3.52241e-18	0.266543	0.687	0.634	5.81796e-14	4
Nfil3	2.92181e-17	0.26337	0.343	0.252	4.82595e-13	4
Gsap	3.73173e-11	0.273047	0.261	0.2	6.1637e-07	4
Ccl3	6.57512e-08	0.315879	0.289	0.227	0.00108601	4
Rgs16	0	1.25352	0.655	0.179	0	5
Pdcd1	0	1.18288	0.82	0.295	0	5
Cd3g	8.08591e-295	0.8318	0.999	0.825	1.33555e-290	5
Csf1	6.03532e-290	0.997175	0.432	0.077	9.96853e-286	5
Lag3	4.85096e-266	1.19366	0.843	0.436	8.01232e-262	5
Cd3e	1.16347e-229	0.701366	0.99	0.794	1.92171e-225	5
Ifng	1.18429e-229	1.44207	0.856	0.491	1.9561e-225	5
Tnfsf11	2.14992e-199	0.614249	0.335	0.064	3.55103e-195	5
Rbpj	2.38754e-193	0.777505	0.806	0.442	3.9435e-189	5
Cxcr6	3.56025e-192	0.859272	0.952	0.712	5.88047e-188	5
Capg	2.31777e-183	0.773037	0.931	0.638	3.82825e-179	5
Jund	1.45924e-177	0.643711	0.993	0.942	2.41023e-173	5
Trac	1.37487e-171	0.637783	0.988	0.774	2.27088e-167	5
S100a4	3.4479e-152	0.69615	0.952	0.715	5.69489e-148	5
Gpm6b	1.9133e-151	0.527564	0.299	0.065	3.16019e-147	5
Bcl2a1d	5.21963e-144	0.76	0.699	0.391	8.62127e-140	5
Cd3d	1.17507e-140	0.496528	0.996	0.815	1.94086e-136	5
Adgrg1	6.89309e-129	0.550955	0.385	0.124	1.13853e-124	5
Cd82	1.59043e-124	0.70594	0.857	0.672	2.62692e-120	5
AC163354.1	2.94434e-119	0.77378	0.436	0.161	4.86316e-115	5
Tnfrsf9	2.94835e-119	0.676063	0.671	0.343	4.86979e-115	5
Ccl1	1.81365e-105	1.99172	0.257	0.066	2.9956e-101	5
Cd4	9.45329e-105	0.835415	0.38	0.139	1.5614e-100	5
Thy1	1.54546e-97	0.465165	0.969	0.827	2.55264e-93	5
Cish	3.499e-97	0.542792	0.75	0.489	5.77931e-93	5
Nkg7	2.06913e-96	0.512585	0.94	0.864	3.41758e-92	5
Il2rb	6.77118e-95	0.486564	0.956	0.796	1.1184e-90	5
Lta	5.48356e-93	0.61858	0.273	0.082	9.05719e-89	5
Ccl4	2.69405e-92	1.83699	0.638	0.409	4.44977e-88	5
Matk	1.16174e-90	0.453736	0.418	0.181	1.91885e-86	5
Tnfrsf4	1.29869e-90	0.58417	0.427	0.169	2.14504e-86	5
Ehd1	1.86894e-90	0.574394	0.654	0.427	3.08693e-86	5
Inpp4b	1.65859e-89	0.540781	0.737	0.496	2.73949e-85	5
Sema6d	7.31391e-84	0.495956	0.399	0.168	1.20804e-79	5
Fxyd5	1.14346e-83	0.331119	0.996	0.971	1.88866e-79	5
Zap70	1.03646e-82	0.4792	0.803	0.633	1.71191e-78	5
Nrgn	5.00268e-80	0.830161	0.347	0.132	8.26292e-76	5
Sdf4	1.06293e-78	0.611089	0.897	0.82	1.75564e-74	5
Cd2	1.22848e-78	0.400853	0.942	0.798	2.02909e-74	5
Ccl3	2.11008e-78	1.68759	0.441	0.216	3.48521e-74	5
Ndfip1	1.1688e-76	0.487025	0.749	0.588	1.9305e-72	5
Tnfsf10	1.05411e-75	0.466168	0.589	0.358	1.74108e-71	5
Adgre5	1.39012e-73	0.531996	0.681	0.472	2.29606e-69	5
Ets1	1.87458e-73	0.388057	0.922	0.791	3.09624e-69	5
Ptprcap	6.47144e-73	0.336377	0.978	0.874	1.06889e-68	5
Tnfrsf18	3.74806e-72	0.420579	0.793	0.603	6.19068e-68	5
Litaf	1.59019e-71	0.425585	0.753	0.557	2.62651e-67	5
Bcl2a1b	2.02426e-71	0.482847	0.824	0.616	3.34347e-67	5
Plk3	4.10317e-71	0.516267	0.434	0.222	6.77721e-67	5
Ltb	7.64276e-71	0.419962	0.97	0.839	1.26235e-66	5
Chst2	1.06879e-70	0.353156	0.292	0.109	1.76532e-66	5
Mdfic	1.01098e-68	0.461794	0.565	0.352	1.66983e-64	5
Tbc1d4	1.71837e-68	0.50133	0.29	0.11	2.83823e-64	5
Ly6g5b	9.74989e-67	0.414227	0.339	0.145	1.61039e-62	5
Nedd9	5.5343e-66	0.475305	0.646	0.459	9.141e-62	5
Lat	2.43159e-65	0.380269	0.936	0.763	4.01627e-61	5
Crlf2	2.65241e-65	0.432152	0.793	0.651	4.38098e-61	5
Rabgap1l	3.79456e-65	0.494006	0.593	0.401	6.26747e-61	5
S100a11	5.07455e-65	0.34684	0.935	0.845	8.38163e-61	5
Cd6	1.03751e-64	0.538644	0.646	0.444	1.71366e-60	5
Klrc1	3.08184e-64	0.566539	0.565	0.348	5.09027e-60	5
Jaml	5.1991e-63	0.493016	0.76	0.571	8.58736e-59	5
2010111I01Rik	6.35319e-62	0.437407	0.675	0.504	1.04936e-57	5
Cd8a	3.99042e-61	0.904202	0.632	0.581	6.59097e-57	5
Rap1a	1.1446e-60	0.334111	0.882	0.808	1.89053e-56	5
Stk24	1.67051e-60	0.415264	0.753	0.622	2.75919e-56	5
Itgb2	3.03626e-60	0.368283	0.894	0.787	5.01499e-56	5
Lck	9.96577e-59	0.309199	0.956	0.843	1.64605e-54	5
Icos	6.99664e-58	0.505167	0.597	0.383	1.15563e-53	5
Ddx5	1.29814e-57	0.258762	0.99	0.977	2.14414e-53	5
Akap13	4.41701e-55	0.339085	0.936	0.858	7.29558e-51	5
Pkp3	2.63099e-54	0.509612	0.684	0.556	4.34561e-50	5
Batf	9.46669e-53	0.475876	0.577	0.402	1.56361e-48	5
Bhlhe40	2.90763e-52	0.430563	0.74	0.597	4.80253e-48	5
Ifi27	5.43307e-52	0.378158	0.823	0.695	8.9738e-48	5
Havcr2	7.61332e-52	0.475976	0.362	0.191	1.25749e-47	5
Sept7	5.43665e-51	0.329471	0.841	0.775	8.97971e-47	5
Nek6	1.45309e-50	0.377616	0.343	0.177	2.40007e-46	5
Ctla4	7.47405e-50	0.326331	0.438	0.232	1.23449e-45	5
Cst7	1.0892e-49	0.411297	0.794	0.687	1.79902e-45	5
Ostf1	2.59703e-49	0.304576	0.931	0.896	4.28952e-45	5
Gstp3	8.92215e-49	0.368026	0.668	0.501	1.47367e-44	5
Ech1	1.73047e-48	0.358972	0.788	0.686	2.85822e-44	5
Cd160	3.83016e-48	0.571991	0.517	0.335	6.32627e-44	5
Nrp1	6.49444e-48	0.434281	0.404	0.233	1.07269e-43	5
Tnf	6.62273e-48	0.557671	0.332	0.169	1.09388e-43	5
Ikzf3	7.76627e-48	0.385038	0.666	0.51	1.28276e-43	5
AW112010	8.66494e-48	0.262518	0.994	0.979	1.43119e-43	5
Nt5e	3.98271e-47	0.428612	0.409	0.234	6.57825e-43	5
Cd37	6.15768e-47	0.3086	0.883	0.776	1.01706e-42	5
Ifi27l2a	1.4418e-46	0.3821	0.919	0.758	2.38143e-42	5
Klrd1	3.05353e-46	0.556246	0.75	0.655	5.04352e-42	5
Ptpn22	1.6161e-45	0.356012	0.807	0.708	2.66931e-41	5
Cd48	2.16759e-45	0.308498	0.878	0.806	3.5802e-41	5
Spn	3.0225e-45	0.318502	0.746	0.6	4.99226e-41	5
Rinl	5.66032e-45	0.305513	0.871	0.766	9.34915e-41	5
Osbpl3	1.19238e-44	0.36407	0.535	0.37	1.96946e-40	5
Fkbp1a	2.77438e-43	0.324389	0.786	0.724	4.58245e-39	5
Cd200r1	4.19031e-43	0.367753	0.307	0.153	6.92113e-39	5
Ppp1r16b	7.19256e-43	0.372065	0.619	0.468	1.18799e-38	5
Cd226	7.6071e-43	0.372263	0.557	0.382	1.25646e-38	5
Ciapin1	1.14507e-42	0.366856	0.492	0.346	1.89132e-38	5
Nr4a2	3.03761e-42	0.702055	0.36	0.204	5.01722e-38	5
Susd3	1.12286e-41	0.378306	0.417	0.26	1.85463e-37	5
Tox	9.31443e-41	0.374536	0.535	0.368	1.53846e-36	5
Il21r	1.27322e-39	0.363551	0.618	0.49	2.10298e-35	5
Prkch	1.65179e-39	0.318373	0.768	0.66	2.72826e-35	5
Btg1	2.18626e-39	0.270235	0.988	0.97	3.61105e-35	5
Gprin3	2.24387e-38	0.407873	0.41	0.253	3.70621e-34	5
Cdk6	1.50205e-37	0.471733	0.602	0.47	2.48093e-33	5
AU020206	3.39574e-37	0.324388	0.774	0.671	5.60875e-33	5
Gng2	5.35732e-37	0.278604	0.837	0.755	8.84869e-33	5
Csnk2b	9.62234e-37	0.271524	0.82	0.783	1.58932e-32	5
Rnf19a	1.2763e-36	0.290187	0.284	0.148	2.10807e-32	5
Acot7	3.21364e-36	0.328684	0.622	0.496	5.30796e-32	5
Cd8b1	3.51903e-36	0.508093	0.655	0.524	5.81238e-32	5
Atp2b4	4.91517e-36	0.326061	0.537	0.383	8.11839e-32	5
Themis	5.86458e-36	0.3496	0.516	0.355	9.68653e-32	5
Ttc39c	1.14019e-35	0.336971	0.371	0.222	1.88325e-31	5
Sh2d2a	1.34991e-35	0.321142	0.79	0.679	2.22964e-31	5
Prkar1a	2.14671e-35	0.261607	0.878	0.833	3.54573e-31	5
Eea1	1.00584e-34	0.480735	0.376	0.243	1.66134e-30	5
Ece1	1.80307e-33	0.328747	0.279	0.151	2.97814e-29	5
Gpr68	4.16239e-33	0.325416	0.463	0.325	6.87503e-29	5
Maf	1.36575e-32	0.627735	0.355	0.215	2.2558e-28	5
Vgll4	1.37208e-32	0.331609	0.623	0.514	2.26626e-28	5
Lgals1	1.70911e-32	0.294219	0.934	0.874	2.82294e-28	5
Cd38	6.84187e-32	0.32453	0.45	0.313	1.13007e-27	5
Cd96	1.17624e-31	0.296895	0.583	0.446	1.94279e-27	5
Trbc1	1.26656e-31	0.679397	0.682	0.625	2.09197e-27	5
Trbc2	3.13999e-31	0.262188	0.978	0.852	5.18632e-27	5
Tcrg-C2	6.65683e-31	0.496298	0.441	0.294	1.09951e-26	5
Id2	8.75259e-31	0.281996	0.941	0.871	1.44566e-26	5
Ucp2	1.97045e-30	0.362087	0.942	0.901	3.25459e-26	5
Mapkapk3	2.55311e-30	0.329426	0.584	0.489	4.21698e-26	5
Cd44	2.79383e-30	0.29703	0.635	0.527	4.61456e-26	5
St6galnac3	3.21207e-30	0.270336	0.278	0.15	5.30538e-26	5
Cd247	1.16521e-29	0.32213	0.684	0.581	1.92457e-25	5
Atxn1	1.92888e-29	0.31406	0.561	0.431	3.18593e-25	5
Itgav	3.08036e-29	0.281783	0.424	0.297	5.08782e-25	5
Serpinb6a	6.89815e-29	0.301247	0.466	0.33	1.13937e-24	5
Hnrnpl	1.52769e-27	0.268856	0.697	0.623	2.52328e-23	5
Ybx3	3.33124e-27	0.33677	0.65	0.574	5.5022e-23	5
Rilpl2	6.10639e-27	0.368998	0.536	0.439	1.00859e-22	5
Tmem163	6.63249e-27	0.276249	0.315	0.192	1.09549e-22	5
Itk	1.18205e-26	0.273343	0.636	0.527	1.9524e-22	5
Chn2	2.4403e-26	0.299142	0.335	0.211	4.03064e-22	5
Luc7l2	2.98642e-26	0.255807	0.86	0.823	4.93267e-22	5
Cdc14a	3.53348e-26	0.276949	0.312	0.194	5.83625e-22	5
Ankrd12	1.09641e-25	0.267543	0.688	0.608	1.81093e-21	5
Cd5	1.11949e-25	0.386899	0.484	0.362	1.84906e-21	5
Mrps6	2.36005e-25	0.283252	0.36	0.244	3.89809e-21	5
Slc1a5	8.44451e-24	0.314171	0.534	0.448	1.39478e-19	5
Runx2	2.11633e-23	0.304047	0.495	0.384	3.49555e-19	5
Itpr1	3.97821e-23	0.297566	0.354	0.246	6.5708e-19	5
Tgfb1	5.32191e-23	0.273442	0.792	0.713	8.7902e-19	5
Ptpn6	6.99836e-23	0.295866	0.743	0.65	1.15592e-18	5
Stx6	7.81049e-23	0.291342	0.405	0.304	1.29006e-18	5
Rhof	2.44104e-22	0.258919	0.547	0.447	4.03186e-18	5
Plscr1	2.87646e-22	0.314741	0.396	0.288	4.75106e-18	5
Lfng	4.06806e-22	0.26479	0.622	0.541	6.71922e-18	5
Slc3a2	6.55014e-22	0.257468	0.789	0.711	1.08189e-17	5
S100a6	8.83842e-22	0.290704	0.927	0.874	1.45984e-17	5
Tnfsf8	9.30035e-22	0.534996	0.283	0.181	1.53614e-17	5
Il18r1	2.03393e-21	0.281854	0.477	0.355	3.35945e-17	5
Dgkz	2.31659e-21	0.301839	0.543	0.48	3.82631e-17	5
Hif1a	3.10609e-21	0.398779	0.542	0.457	5.13033e-17	5
Nucb1	5.34464e-21	0.254135	0.61	0.529	8.82774e-17	5
Map4k1	2.24319e-20	0.255442	0.398	0.299	3.70508e-16	5
Map2k3	3.0933e-20	0.300204	0.478	0.396	5.10921e-16	5
Nfatc1	5.66599e-20	0.345908	0.496	0.42	9.35851e-16	5
Itpkb	6.6272e-20	0.26242	0.61	0.53	1.09461e-15	5
Ptpn7	2.85368e-19	0.26627	0.592	0.518	4.71343e-15	5
Msi2	1.89954e-18	0.258347	0.46	0.375	3.13747e-14	5
Prkca	2.19445e-18	0.252051	0.391	0.289	3.62458e-14	5
Sept11	2.6145e-18	0.268102	0.521	0.447	4.31837e-14	5
Odc1	3.5693e-18	0.259988	0.636	0.585	5.89542e-14	5
Ptger4	9.65943e-18	0.259233	0.377	0.286	1.59545e-13	5
Cers4	1.18875e-17	0.253055	0.459	0.359	1.96345e-13	5
Abcb9	1.22658e-17	0.31388	0.396	0.304	2.02594e-13	5
Orai1	8.56262e-17	0.353054	0.436	0.368	1.41429e-12	5
Sla	9.52244e-17	0.263774	0.557	0.494	1.57282e-12	5
Kdm2b	1.63763e-16	0.265641	0.347	0.259	2.70487e-12	5
2900026A02Rik	3.0534e-16	0.289346	0.285	0.2	5.0433e-12	5
Trim8	5.00851e-16	0.261685	0.396	0.321	8.27255e-12	5
Egr1	7.91695e-16	0.387266	0.318	0.228	1.30764e-11	5
Mxd4	2.2095e-14	0.277203	0.508	0.454	3.64943e-10	5
Rgs1	2.60263e-13	0.257392	0.846	0.787	4.29877e-09	5
Ubash3b	2.31473e-12	0.265333	0.457	0.404	3.82324e-08	5
Ifitm2	2.49786e-11	0.303218	0.447	0.357	4.12572e-07	5
Ifitm1	4.07571e-11	0.58164	0.263	0.186	6.73185e-07	5
Serpina3g	8.4905e-11	0.262178	0.627	0.586	1.40238e-06	5
Fut8	1.21241e-10	0.275325	0.335	0.277	2.00254e-06	5
Ramp1	6.20941e-10	0.289547	0.352	0.278	1.02561e-05	5
Gzma	1.09401e-08	0.495728	0.279	0.397	0.000180698	5
Itgae	9.58399e-08	0.301041	0.397	0.35	0.00158299	5
Baz1a	1.50034e-06	0.263889	0.576	0.586	0.0247811	5
Stmn1	0	2.44299	0.996	0.216	0	6
Ube2c	0	1.98042	0.858	0.084	0	6
Hist1h2ap	0	1.94972	0.75	0.098	0	6
Hmgb2	0	1.94881	1	0.83	0	6
Birc5	0	1.89126	0.969	0.066	0	6
Pclaf	0	1.8909	0.882	0.087	0	6
Top2a	0	1.79874	0.849	0.192	0	6
Tubb5	0	1.77114	0.983	0.81	0	6
Mki67	0	1.76017	0.931	0.127	0	6
Tuba1b	0	1.70512	0.919	0.476	0	6
Tubb4b	0	1.62063	0.95	0.514	0	6
Rrm2	0	1.53487	0.755	0.071	0	6
H2afx	0	1.52612	0.892	0.326	0	6
Cenpf	0	1.49686	0.792	0.037	0	6
Cenpa	0	1.49492	0.871	0.263	0	6
Ccnb2	0	1.43773	0.896	0.047	0	6
Cks1b	0	1.41239	0.965	0.135	0	6
Cdca8	0	1.3925	0.905	0.069	0	6
Ube2s	0	1.36313	0.985	0.675	0	6
Hmgn2	0	1.29874	0.99	0.419	0	6
Ccna2	0	1.28525	0.843	0.042	0	6
H2afz	0	1.27269	1	0.9	0	6
Cks2	0	1.27232	0.902	0.278	0	6
H2afv	0	1.26815	0.993	0.698	0	6
Cdk1	0	1.25081	0.825	0.08	0	6
Nusap1	0	1.22445	0.764	0.038	0	6
Hist1h1b	0	1.22108	0.666	0.039	0	6
Smc2	0	1.21768	0.861	0.207	0	6
Cdc20	0	1.17759	0.712	0.047	0	6
Spc24	0	1.16976	0.85	0.068	0	6
Cdca3	0	1.14397	0.849	0.051	0	6
Tpx2	0	1.1075	0.823	0.057	0	6
Tmpo	0	1.07398	0.926	0.423	0	6
Lmnb1	0	1.0723	0.921	0.304	0	6
Ptma	0	1.06701	1	0.986	0	6
Hmgb1	0	1.05332	0.999	0.874	0	6
Prc1	0	1.03715	0.741	0.072	0	6
Cenpe	0	1.03365	0.738	0.047	0	6
Selenoh	0	1.0165	0.978	0.508	0	6
Tyms	0	1.0145	0.776	0.185	0	6
Racgap1	0	1.01256	0.907	0.223	0	6
Asf1b	0	0.993845	0.777	0.091	0	6
Hmmr	0	0.955811	0.721	0.024	0	6
Hist1h2ae	0	0.951219	0.624	0.045	0	6
Ran	0	0.948671	1	0.849	0	6
Kif11	0	0.911513	0.756	0.042	0	6
Tacc3	0	0.866996	0.787	0.074	0	6
Incenp	0	0.838246	0.787	0.178	0	6
Rrm1	0	0.836357	0.804	0.191	0	6
Cdkn3	0	0.82978	0.727	0.036	0	6
Tk1	0	0.827873	0.71	0.086	0	6
Ccnb1	0	0.825535	0.597	0.038	0	6
Fbxo5	0	0.791026	0.668	0.057	0	6
Aurkb	0	0.763391	0.707	0.049	0	6
Ncapd2	0	0.759238	0.79	0.1	0	6
Lockd	0	0.75846	0.809	0.154	0	6
Knstrn	0	0.756078	0.731	0.069	0	6
Kif22	0	0.755178	0.711	0.051	0	6
Knl1	0	0.75294	0.715	0.033	0	6
Kif23	0	0.741593	0.691	0.054	0	6
Kif15	0	0.733759	0.698	0.053	0	6
Cit	0	0.732925	0.71	0.055	0	6
Clspn	0	0.724749	0.641	0.074	0	6
Spc25	0	0.721949	0.686	0.048	0	6
Cenpw	0	0.688771	0.771	0.147	0	6
Plk1	0	0.687936	0.612	0.029	0	6
Cenpm	0	0.676293	0.721	0.054	0	6
Mxd3	0	0.667091	0.606	0.019	0	6
Rad51	0	0.656469	0.627	0.059	0	6
Kif20b	0	0.651595	0.665	0.072	0	6
Bub1b	0	0.65118	0.691	0.049	0	6
Esco2	0	0.633051	0.562	0.022	0	6
Nrm	0	0.631223	0.683	0.146	0	6
Ccdc34	0	0.631175	0.721	0.131	0	6
Hmgb3	0	0.626375	0.724	0.102	0	6
Mad2l1	0	0.624491	0.724	0.095	0	6
Uhrf1	0	0.622424	0.641	0.095	0	6
Pimreg	0	0.615508	0.557	0.02	0	6
Shcbp1	0	0.610806	0.645	0.027	0	6
Dlgap5	0	0.60795	0.628	0.066	0	6
Pmf1	0	0.606608	0.767	0.195	0	6
Ndc80	0	0.597738	0.619	0.042	0	6
Kif20a	0	0.593171	0.623	0.024	0	6
Mis18bp1	0	0.590326	0.582	0.036	0	6
Ncapg	0	0.587115	0.645	0.041	0	6
Aspm	0	0.575411	0.536	0.024	0	6
Ckap2l	0	0.562974	0.607	0.03	0	6
Ckap2	0	0.560035	0.575	0.031	0	6
Pbk	0	0.556875	0.547	0.026	0	6
Ska1	0	0.553571	0.616	0.023	0	6
Tcf19	0	0.55073	0.515	0.065	0	6
Neil3	0	0.547253	0.565	0.023	0	6
Cep55	0	0.546849	0.612	0.026	0	6
Cdca2	0	0.538236	0.612	0.048	0	6
Nuf2	0	0.532321	0.609	0.024	0	6
Sapcd2	0	0.497855	0.518	0.018	0	6
Sgo2a	0	0.493043	0.53	0.023	0	6
Rad51ap1	0	0.490366	0.55	0.043	0	6
Aurka	0	0.486981	0.492	0.032	0	6
Kif4	0	0.48504	0.575	0.023	0	6
Spag5	0	0.481287	0.555	0.028	0	6
Cdca5	0	0.476853	0.548	0.028	0	6
Kif2c	0	0.473169	0.541	0.022	0	6
Diaph3	0	0.447927	0.544	0.046	0	6
Sgo1	0	0.447843	0.527	0.025	0	6
Bub1	0	0.445976	0.534	0.026	0	6
Ube2t	0	0.445468	0.571	0.086	0	6
Ncapg2	0	0.43896	0.541	0.091	0	6
Melk	0	0.435145	0.551	0.027	0	6
Cdc45	0	0.4217	0.508	0.049	0	6
Arhgap11a	0	0.419578	0.536	0.066	0	6
Cenpk	0	0.411765	0.54	0.067	0	6
Ccnf	0	0.402834	0.466	0.029	0	6
Ncaph	0	0.397338	0.498	0.039	0	6
C330027C09Rik	0	0.386521	0.456	0.031	0	6
Depdc1a	0	0.386478	0.447	0.018	0	6
Plk4	0	0.377892	0.541	0.087	0	6
Rcc1	0	0.372095	0.55	0.089	0	6
Foxm1	0	0.371454	0.48	0.023	0	6
Nek2	0	0.357764	0.411	0.017	0	6
Cenpp	0	0.355246	0.47	0.024	0	6
Cenph	0	0.347262	0.47	0.042	0	6
Ska2	0	0.340686	0.487	0.067	0	6
Fignl1	0	0.334675	0.468	0.057	0	6
Kifc1	0	0.333919	0.431	0.026	0	6
Hist1h1d	0	0.326019	0.381	0.04	0	6
Ect2	0	0.32471	0.408	0.022	0	6
Trip13	0	0.321578	0.45	0.032	0	6
Brip1	0	0.312695	0.394	0.032	0	6
Gpsm2	0	0.310364	0.384	0.039	0	6
Ttk	0	0.305024	0.388	0.017	0	6
E2f8	0	0.299268	0.362	0.025	0	6
Spdl1	0	0.293023	0.403	0.034	0	6
Cenpn	0	0.291803	0.41	0.023	0	6
Prr11	0	0.291623	0.353	0.015	0	6
Anln	0	0.286675	0.356	0.024	0	6
Gen1	0	0.278816	0.365	0.024	0	6
Kif14	0	0.276011	0.37	0.01	0	6
Poc1a	0	0.257807	0.387	0.031	0	6
Kif18b	0	0.255456	0.334	0.012	0	6
Kif18a	0	0.25438	0.365	0.028	0	6
Troap	0	0.252489	0.295	0.013	0	6
Hist1h2bj	0	0.250821	0.318	0.016	0	6
Hist1h4i	1.68081e-296	0.401626	0.533	0.088	2.77619e-292	6
Hjurp	1.93886e-296	0.738299	0.79	0.23	3.20241e-292	6
Ezh2	4.00531e-296	0.77203	0.811	0.247	6.61557e-292	6
Ppia	7.11606e-294	0.634109	1	0.986	1.17536e-289	6
Espl1	4.11915e-293	0.291493	0.453	0.064	6.8036e-289	6
2610318N02Rik	4.43192e-291	0.280607	0.345	0.035	7.3202e-287	6
Cenpl	1.50977e-289	0.336237	0.508	0.08	2.49368e-285	6
Nucks1	1.55356e-287	0.880392	0.968	0.5	2.56601e-283	6
Smc4	1.90504e-274	1.09604	0.942	0.54	3.14656e-270	6
Anp32e	1.07586e-270	0.82881	0.95	0.468	1.77699e-266	6
Prim1	2.53247e-270	0.493344	0.597	0.124	4.18289e-266	6
Rfc4	4.1558e-267	0.473623	0.633	0.14	6.86414e-263	6
Chaf1a	2.95365e-264	0.329983	0.467	0.075	4.87854e-260	6
Dbf4	1.26408e-254	0.510078	0.725	0.191	2.08788e-250	6
Mcm5	2.85619e-251	0.612966	0.742	0.203	4.71756e-247	6
Cmc2	3.88776e-251	0.584229	0.798	0.254	6.42142e-247	6
Anp32b	6.84267e-250	0.795332	0.989	0.831	1.1302e-245	6
Mns1	4.44083e-249	0.356619	0.527	0.099	7.33492e-245	6
Hist1h1e	2.00933e-247	0.510811	0.59	0.13	3.31881e-243	6
Hirip3	1.55307e-245	0.385496	0.502	0.093	2.56521e-241	6
Gmnn	2.4137e-245	0.68779	0.776	0.257	3.98671e-241	6
Gm42047	5.11261e-243	0.306972	0.334	0.04	8.44449e-239	6
Mcm7	1.90207e-242	0.716454	0.722	0.211	3.14165e-238	6
Hist1h4d	2.74547e-240	0.280359	0.417	0.064	4.53469e-236	6
Rfc5	9.89612e-240	0.47076	0.682	0.181	1.63454e-235	6
Kpna2	2.01899e-239	0.371041	0.373	0.053	3.33476e-235	6
Ncapd3	5.40327e-239	0.483794	0.661	0.169	8.92458e-235	6
Lsm2	4.99907e-238	0.635324	0.871	0.341	8.25696e-234	6
Rnf26	2.73188e-237	0.380093	0.56	0.12	4.51225e-233	6
Cenps	3.31798e-232	0.288942	0.379	0.055	5.48031e-228	6
Pola1	6.13707e-230	0.284326	0.429	0.071	1.01366e-225	6
Dut	4.80903e-226	1.04535	0.889	0.455	7.94307e-222	6
Ckap5	1.78725e-223	0.481632	0.696	0.201	2.952e-219	6
Cdkn2c	2.70806e-221	0.530529	0.619	0.158	4.47291e-217	6
Rad21	7.22642e-220	0.661285	0.867	0.357	1.19359e-215	6
Rbm3	2.58081e-219	0.57175	1	0.956	4.26272e-215	6
Lig1	3.95894e-218	0.646156	0.642	0.178	6.53898e-214	6
Hmgn5	1.1775e-215	0.424963	0.679	0.185	1.94488e-211	6
Reep4	8.63455e-215	0.512443	0.658	0.184	1.42617e-210	6
Cdc25b	1.7744e-212	0.577728	0.634	0.168	2.93077e-208	6
Alyref	1.54592e-211	0.810301	0.931	0.585	2.55339e-207	6
Dhfr	4.55151e-205	0.390184	0.461	0.093	7.51773e-201	6
Dek	5.82041e-202	0.864188	0.924	0.615	9.61356e-198	6
Hint1	2.26808e-201	0.549569	0.994	0.893	3.74618e-197	6
Fen1	5.35793e-201	0.480464	0.661	0.195	8.8497e-197	6
Hdgf	2.03297e-198	0.682382	0.952	0.573	3.35785e-194	6
Ncaph2	6.81928e-191	0.516348	0.839	0.339	1.12634e-186	6
Tubg1	3.4612e-190	0.390229	0.583	0.156	5.71687e-186	6
Csrp1	3.76657e-190	0.535157	0.799	0.303	6.22124e-186	6
E2f2	2.84797e-186	0.294907	0.48	0.107	4.70399e-182	6
Anapc15	1.56172e-185	0.370177	0.64	0.188	2.57949e-181	6
Haus4	4.27514e-185	0.408415	0.631	0.181	7.06125e-181	6
Gins2	1.02212e-184	0.272183	0.424	0.085	1.68824e-180	6
Clic1	1.76348e-182	0.495004	0.999	0.955	2.91273e-178	6
Tipin	2.45884e-182	0.572806	0.714	0.253	4.06127e-178	6
Rangap1	1.4106e-181	0.520137	0.829	0.344	2.32989e-177	6
Tuba1c	2.31678e-180	0.774118	0.693	0.259	3.82662e-176	6
Bora	4.79423e-177	0.274421	0.453	0.098	7.91863e-173	6
Cbx5	1.49896e-175	0.399225	0.648	0.199	2.47583e-171	6
Banf1	7.87105e-169	0.585748	0.928	0.541	1.30006e-164	6
Snrpd1	3.14164e-168	0.611187	0.926	0.617	5.18905e-164	6
Orc6	7.09922e-168	0.411456	0.562	0.16	1.17258e-163	6
Phgdh	1.06003e-167	0.560069	0.826	0.345	1.75085e-163	6
Rdm1	1.01642e-166	0.413467	0.652	0.21	1.67882e-162	6
Srsf3	2.84942e-166	0.585572	0.979	0.84	4.70638e-162	6
Trim59	1.2371e-161	0.311614	0.557	0.151	2.04332e-157	6
Ddx39	2.22907e-161	0.548367	0.903	0.476	3.68175e-157	6
Mcm3	1.41588e-160	0.568473	0.711	0.263	2.3386e-156	6
Lsm5	1.94807e-160	0.551546	0.944	0.573	3.21762e-156	6
Usp1	2.35976e-160	0.457355	0.746	0.284	3.89761e-156	6
Cbx3	1.33232e-159	0.596405	0.951	0.616	2.2006e-155	6
Fkbp2	8.12473e-158	0.511508	0.879	0.393	1.34196e-153	6
Hnrnpa3	2.67261e-157	0.522839	0.989	0.86	4.41435e-153	6
Nasp	9.40849e-157	0.555585	0.778	0.334	1.554e-152	6
Anapc5	1.07401e-156	0.526109	0.884	0.462	1.77395e-152	6
Ppih	1.53751e-154	0.336943	0.69	0.233	2.5395e-150	6
Ccne1	2.03665e-151	0.301147	0.41	0.094	3.36394e-147	6
Hells	2.98161e-151	0.327829	0.478	0.124	4.92472e-147	6
Nde1	8.77687e-150	0.411127	0.743	0.283	1.44967e-145	6
Rnaseh2b	4.21655e-149	0.37365	0.658	0.23	6.96447e-145	6
Tnfaip8l1	1.56296e-147	0.2612	0.345	0.069	2.58153e-143	6
Hnrnpab	9.67154e-147	0.612173	0.933	0.623	1.59745e-142	6
Rmi2	3.15942e-146	0.252303	0.418	0.099	5.21842e-142	6
Lbr	1.6259e-145	0.481069	0.871	0.418	2.68551e-141	6
Tex30	1.95802e-145	0.274643	0.499	0.135	3.23406e-141	6
Psat1	6.92068e-144	0.275455	0.523	0.148	1.14309e-139	6
Smc1a	3.90341e-143	0.5185	0.885	0.478	6.44726e-139	6
Srsf7	8.39113e-143	0.560569	0.92	0.576	1.38596e-138	6
1700097N02Rik	5.67049e-138	0.35077	0.439	0.113	9.36595e-134	6
Lsm3	1.67619e-137	0.426625	0.858	0.422	2.76856e-133	6
Srsf2	6.84777e-137	0.513673	0.98	0.747	1.13105e-132	6
Jpt1	9.0968e-137	0.594409	0.987	0.872	1.50252e-132	6
Fzr1	1.2862e-136	0.382447	0.62	0.222	2.12442e-132	6
Rfc3	2.25463e-136	0.333239	0.519	0.156	3.72397e-132	6
Rfwd3	1.76752e-134	0.270788	0.506	0.15	2.91941e-130	6
Snrpe	1.63269e-133	0.449487	0.992	0.862	2.69671e-129	6
Pold1	2.6768e-133	0.273076	0.482	0.137	4.42127e-129	6
Vars	5.77592e-133	0.424695	0.857	0.402	9.54008e-129	6
Dctpp1	5.12504e-132	0.524072	0.708	0.307	8.46502e-128	6
Exosc8	1.50437e-129	0.466276	0.896	0.5	2.48477e-125	6
Nsd2	1.57181e-129	0.439162	0.727	0.307	2.59615e-125	6
Rpa3	8.97256e-129	0.410436	0.711	0.298	1.482e-124	6
Nap1l1	1.27914e-128	0.56577	0.92	0.615	2.11276e-124	6
Mis18a	2.49931e-128	0.270054	0.567	0.182	4.12811e-124	6
Cdca4	3.5813e-128	0.312754	0.623	0.217	5.91523e-124	6
Tfdp1	7.47396e-128	0.376275	0.626	0.234	1.23447e-123	6
Tuba1a	8.12765e-127	0.447546	0.799	0.372	1.34244e-122	6
Cenpc1	2.68709e-125	0.282267	0.468	0.137	4.43827e-121	6
Tuba4a	3.42343e-124	0.507349	0.823	0.413	5.65447e-120	6
Dnmt1	3.53064e-124	0.465037	0.707	0.302	5.83156e-120	6
Txn1	4.58996e-123	0.439249	0.992	0.877	7.58124e-119	6
Hsp90aa1	3.76315e-122	0.478604	0.976	0.791	6.21559e-118	6
Dtl	7.91482e-121	0.318961	0.498	0.154	1.30729e-116	6
Calm3	1.42337e-120	0.505287	0.973	0.742	2.35099e-116	6
Pcna	1.19328e-117	0.512712	0.654	0.286	1.97094e-113	6
Ranbp1	3.66037e-114	0.576357	0.914	0.631	6.04583e-110	6
Nelfe	7.07873e-114	0.360159	0.635	0.251	1.16919e-109	6
Ppil1	9.70107e-114	0.3314	0.645	0.255	1.60233e-109	6
Tagln2	4.10431e-112	0.507507	0.99	0.837	6.7791e-108	6
Hnrnpu	3.82222e-111	0.437107	0.979	0.792	6.31316e-107	6
Hpf1	1.46012e-110	0.419782	0.813	0.416	2.41168e-106	6
Ywhah	1.71304e-110	0.422323	0.973	0.752	2.82942e-106	6
Rbbp7	1.99485e-110	0.455111	0.839	0.477	3.29489e-106	6
Smc3	7.2538e-110	0.393255	0.815	0.409	1.19811e-105	6
Pih1d1	1.62581e-109	0.320713	0.672	0.275	2.68535e-105	6
Mthfd2	1.6868e-109	0.345031	0.655	0.261	2.78608e-105	6
Bub3	3.76941e-109	0.519932	0.875	0.568	6.22594e-105	6
Raly	4.02734e-109	0.421568	0.972	0.768	6.65197e-105	6
Dnajc9	1.66585e-107	0.462841	0.864	0.488	2.75148e-103	6
Plp2	5.03103e-107	0.316959	0.729	0.309	8.30974e-103	6
Samd1	1.99702e-106	0.287711	0.484	0.163	3.29848e-102	6
Impdh2	2.09804e-105	0.42351	0.827	0.443	3.46534e-101	6
Topbp1	3.24678e-105	0.282284	0.635	0.247	5.36271e-101	6
Gapdh	3.65466e-105	0.361	1	0.97	6.0364e-101	6
Cep57	1.79562e-104	0.292351	0.637	0.253	2.96583e-100	6
Sae1	3.78287e-104	0.370311	0.809	0.405	6.24817e-100	6
Pbdc1	7.73969e-103	0.30435	0.703	0.302	1.27836e-98	6
Hnrnpf	9.7689e-103	0.339689	0.994	0.944	1.61353e-98	6
Dtymk	5.11208e-102	0.359212	0.742	0.349	8.44362e-98	6
Psip1	1.24894e-101	0.365494	0.778	0.371	2.06288e-97	6
Cdkn2d	5.04528e-101	0.541857	0.795	0.448	8.33329e-97	6
Dbi	5.66582e-101	0.429333	0.944	0.649	9.35824e-97	6
Atad2	5.99101e-101	0.465034	0.76	0.386	9.89536e-97	6
Calm2	1.40579e-100	0.556212	0.973	0.823	2.32195e-96	6
Sumo2	4.26823e-99	0.389794	0.994	0.929	7.04983e-95	6
Nudt21	4.89377e-99	0.38659	0.914	0.609	8.08304e-95	6
Nxt1	1.0434e-98	0.333562	0.693	0.315	1.72338e-94	6
1500009L16Rik	3.05798e-97	0.256023	0.293	0.071	5.05086e-93	6
Ybx1	5.98413e-97	0.375683	0.992	0.916	9.88398e-93	6
Bex3	4.9882e-96	0.372524	0.759	0.369	8.239e-92	6
Slbp	6.53686e-96	0.581515	0.822	0.525	1.07969e-91	6
Mcm2	1.52012e-95	0.307839	0.562	0.212	2.51078e-91	6
Pold2	1.28089e-94	0.292288	0.527	0.199	2.11564e-90	6
Mcm4	1.47254e-94	0.293432	0.612	0.245	2.43219e-90	6
Ilf2	9.93464e-93	0.304535	0.783	0.38	1.6409e-88	6
Anapc11	2.66246e-91	0.395139	0.877	0.542	4.39758e-87	6
Ssrp1	3.12634e-91	0.434758	0.868	0.587	5.16378e-87	6
Eri1	3.29488e-91	0.295181	0.592	0.249	5.44216e-87	6
Hp1bp3	1.16557e-90	0.411666	0.851	0.478	1.92517e-86	6
Siva1	3.24277e-90	0.440777	0.669	0.335	5.35608e-86	6
Nsmce1	3.66718e-89	0.340568	0.725	0.356	6.05708e-85	6
Kmt5a	7.45759e-89	0.30825	0.707	0.334	1.23177e-84	6
Rnaseh2c	7.58515e-89	0.369483	0.913	0.583	1.25284e-84	6
Emp3	1.45346e-88	0.487126	0.987	0.813	2.40069e-84	6
Xist	1.76646e-88	0.487333	0.987	0.926	2.91766e-84	6
H3f3a	4.87935e-88	0.309511	0.997	0.97	8.05922e-84	6
Suz12	3.17924e-87	0.333995	0.735	0.36	5.25114e-83	6
Slc29a1	3.24266e-87	0.316446	0.595	0.259	5.3559e-83	6
Snrpb	6.76079e-87	0.364245	0.975	0.807	1.11668e-82	6
Ptbp1	4.9463e-86	0.37604	0.895	0.554	8.1698e-82	6
Xpo1	7.23792e-86	0.252175	0.666	0.296	1.19549e-81	6
Magoh	3.26573e-85	0.353367	0.886	0.559	5.39401e-81	6
Nudc	1.55863e-83	0.379949	0.867	0.545	2.5744e-79	6
Cox7a2	3.95716e-83	0.329752	0.983	0.861	6.53605e-79	6
Cdk4	4.57779e-82	0.41553	0.868	0.552	7.56113e-78	6
Dap	5.60298e-82	0.586088	0.853	0.55	9.25444e-78	6
Set	5.69585e-81	0.387607	0.972	0.812	9.40783e-77	6
Ctcf	1.99052e-80	0.376569	0.854	0.536	3.28775e-76	6
Mrpl18	2.4244e-80	0.356122	0.898	0.622	4.00437e-76	6
Cbfb	7.11094e-80	0.307422	0.777	0.409	1.17451e-75	6
Srrt	2.40031e-79	0.286037	0.727	0.361	3.96459e-75	6
Lsm4	3.08904e-79	0.358278	0.968	0.731	5.10218e-75	6
Maz	5.8693e-79	0.354294	0.884	0.569	9.69432e-75	6
Mrpl51	1.22493e-78	0.338616	0.847	0.514	2.02321e-74	6
Prdx4	2.69244e-78	0.258023	0.473	0.181	4.4471e-74	6
Sept7	3.08167e-77	0.358821	0.955	0.77	5.09e-73	6
Uchl5	4.84052e-77	0.273789	0.697	0.337	7.99509e-73	6
U2af1	5.64151e-77	0.35962	0.914	0.621	9.31809e-73	6
Hnrnpd	6.03017e-77	0.38514	0.935	0.707	9.96004e-73	6
Smc6	2.30858e-76	0.387962	0.84	0.541	3.81308e-72	6
G3bp1	2.79282e-76	0.333825	0.942	0.695	4.6129e-72	6
Supt16	3.57753e-76	0.274523	0.773	0.401	5.909e-72	6
Hnrnpa2b1	1.99772e-75	0.307635	0.986	0.917	3.29964e-71	6
Cox5b	2.2881e-75	0.325469	0.986	0.875	3.77925e-71	6
Lsm6	1.87771e-74	0.325325	0.896	0.586	3.10142e-70	6
Hspa14	2.01203e-74	0.29154	0.731	0.38	3.32328e-70	6
Nsmce4a	1.12263e-72	0.315662	0.868	0.534	1.85424e-68	6
Ssna1	1.62817e-72	0.303556	0.82	0.47	2.68925e-68	6
Hat1	1.43238e-71	0.299178	0.658	0.328	2.36587e-67	6
Cenpx	2.3396e-71	0.329129	0.857	0.528	3.86432e-67	6
Snrpf	2.88051e-71	0.337861	0.954	0.743	4.75774e-67	6
Atp5j	1.1843e-70	0.312297	0.987	0.878	1.9561e-66	6
Ubl4a	2.11902e-70	0.276016	0.725	0.382	3.49998e-66	6
Dazap1	2.50741e-70	0.313134	0.864	0.541	4.14149e-66	6
Baz1b	2.04258e-69	0.293435	0.759	0.405	3.37373e-65	6
Dpy30	4.35903e-69	0.299413	0.808	0.466	7.19981e-65	6
Hsp90b1	6.62501e-69	0.291245	0.987	0.807	1.09425e-64	6
Bcl7c	8.08438e-69	0.274429	0.756	0.404	1.3353e-64	6
Pa2g4	8.91891e-69	0.372838	0.851	0.545	1.47314e-64	6
Gltp	9.44835e-69	0.330158	0.905	0.61	1.56058e-64	6
Stip1	9.88345e-69	0.275517	0.767	0.41	1.63245e-64	6
Ndufa4	3.49649e-68	0.368938	0.972	0.842	5.77515e-64	6
Med30	5.75527e-68	0.271055	0.804	0.446	9.50597e-64	6
Cbx1	1.01238e-67	0.289488	0.741	0.406	1.67215e-63	6
Ncl	2.02124e-67	0.352613	0.972	0.859	3.33848e-63	6
Ppp1cc	1.37628e-66	0.304535	0.942	0.733	2.27321e-62	6
Actn4	1.78504e-66	0.27797	0.801	0.464	2.94835e-62	6
Rfc2	2.39606e-66	0.331657	0.78	0.466	3.95758e-62	6
Rpa1	4.73896e-66	0.269562	0.739	0.392	7.82734e-62	6
Hmgn1	7.45911e-66	0.386795	0.741	0.428	1.23202e-61	6
Snrpa1	6.37409e-65	0.270881	0.792	0.441	1.05281e-60	6
Mcm6	6.89061e-65	0.359384	0.753	0.422	1.13812e-60	6
Slc25a5	9.72493e-65	0.303071	0.992	0.898	1.60627e-60	6
Rbbp4	3.38753e-64	0.37587	0.839	0.585	5.59518e-60	6
Erh	3.40321e-64	0.290069	0.813	0.463	5.62108e-60	6
Commd1	4.32264e-64	0.252389	0.725	0.382	7.1397e-60	6
Nans	1.08768e-63	0.281573	0.798	0.463	1.79652e-59	6
Mapre1	3.10495e-63	0.298363	0.916	0.653	5.12844e-59	6
Ywhaq	7.25283e-63	0.276035	0.965	0.748	1.19795e-58	6
1810037I17Rik	9.53288e-63	0.345078	0.962	0.775	1.57455e-58	6
Nono	1.20836e-62	0.283577	0.927	0.683	1.99584e-58	6
Hprt	1.44759e-62	0.329565	0.913	0.671	2.39098e-58	6
Sfpq	4.10837e-62	0.316506	0.971	0.74	6.78579e-58	6
Nubp1	4.41112e-62	0.25218	0.79	0.435	7.28585e-58	6
Atp5o.1	6.14409e-62	0.286722	0.968	0.773	1.01482e-57	6
Pfdn6	8.12862e-62	0.283761	0.846	0.493	1.3426e-57	6
Eif1ax	9.24797e-62	0.283544	0.849	0.526	1.52749e-57	6
Hnrnpa1	7.8655e-61	0.307635	0.976	0.778	1.29915e-56	6
Snrpg	7.61565e-60	0.307149	0.938	0.705	1.25788e-55	6
Lgals1	1.40512e-59	0.422046	0.979	0.873	2.32084e-55	6
Srsf10	8.29261e-59	0.251842	0.776	0.436	1.36969e-54	6
Ndufb11	1.95781e-58	0.283285	0.976	0.825	3.23371e-54	6
Eif4a1	2.82782e-58	0.294437	0.99	0.869	4.6707e-54	6
Dnajc2	1.48189e-57	0.257582	0.82	0.475	2.44764e-53	6
Prelid1	2.72362e-57	0.291101	0.975	0.824	4.49861e-53	6
Arl6ip1	5.68123e-57	0.632162	0.961	0.895	9.38369e-53	6
Elob	1.60845e-56	0.276752	0.992	0.891	2.65668e-52	6
Atp5b	4.23917e-56	0.26783	0.985	0.895	7.00184e-52	6
Fundc2	2.1487e-55	0.256667	0.865	0.549	3.54901e-51	6
Snrpc	2.7726e-55	0.268527	0.872	0.575	4.5795e-51	6
Tpm3	3.10629e-55	0.261918	0.985	0.877	5.13066e-51	6
Ewsr1	6.36819e-55	0.251993	0.923	0.646	1.05183e-50	6
Hdac1	7.56822e-55	0.264032	0.82	0.516	1.25004e-50	6
Txnl1	1.03594e-54	0.271359	0.881	0.569	1.71106e-50	6
Sec11c	3.35174e-53	0.315539	0.969	0.779	5.53607e-49	6
Atpif1	3.77162e-53	0.262329	0.914	0.593	6.22959e-49	6
Psmc3	5.89828e-53	0.266278	0.886	0.589	9.74219e-49	6
Serinc3	1.65954e-52	0.330579	0.935	0.686	2.74106e-48	6
Ubald2	4.53794e-52	0.308771	0.83	0.556	7.49531e-48	6
Odc1	6.24596e-52	0.316972	0.856	0.573	1.03165e-47	6
Vim	2.07457e-51	0.304355	0.996	0.915	3.42658e-47	6
Crip1	2.89192e-48	0.369182	0.992	0.922	4.77658e-44	6
Swi5	9.24182e-48	0.260334	0.948	0.708	1.52647e-43	6
Acsl5	1.09213e-47	0.258156	0.741	0.432	1.80388e-43	6
Ddx39b	1.6577e-47	0.252347	0.944	0.736	2.73803e-43	6
Ezr	9.28376e-47	0.252757	0.944	0.722	1.5334e-42	6
Tmsb10	1.7211e-46	0.301303	1	0.963	2.84274e-42	6
Rps17	2.17574e-44	0.264093	0.987	0.871	3.59367e-40	6
Eif5a	1.04975e-41	0.253907	0.993	0.912	1.73387e-37	6
Psma4	4.3329e-41	0.254159	0.93	0.717	7.15666e-37	6
Dynll1	8.52758e-41	0.296105	0.979	0.869	1.4085e-36	6
Ifi27	1.05276e-40	0.284845	0.914	0.692	1.73884e-36	6
Cmtm7	2.51172e-34	0.369056	0.804	0.581	4.1486e-30	6
Tpi1	4.98023e-33	0.26659	0.912	0.698	8.22584e-29	6
Nrgn	1.51741e-30	0.27798	0.297	0.139	2.50631e-26	6
Xcl1	8.78074e-21	0.429211	0.53	0.363	1.45031e-16	6
Ifitm1	8.67287e-07	0.312274	0.262	0.188	0.014325	6
Gatm	0	2.68427	0.846	0.147	0	7
Lgmn	0	2.58438	0.915	0.194	0	7
Slc7a2	0	1.93446	0.641	0.12	0	7
Tgfbi	0	1.68708	0.856	0.178	0	7
Cd63	0	1.61845	0.809	0.185	0	7
C1qa	0	1.5038	0.915	0.225	0	7
C1qc	0	1.478	0.897	0.2	0	7
H2-Aa	8.27923e-303	1.56439	0.966	0.339	1.36748e-298	7
H2-Eb1	1.98184e-288	1.31422	0.956	0.325	3.2734e-284	7
Cxcl16	4.77992e-281	1.47873	0.701	0.155	7.895e-277	7
Marcks	1.82105e-277	1.70558	0.702	0.173	3.00782e-273	7
Mafb	3.62819e-277	1.65613	0.658	0.139	5.99268e-273	7
Psap	2.57987e-271	2.127	0.98	0.788	4.26118e-267	7
H2-Ab1	6.42428e-269	1.30291	0.97	0.394	1.0611e-264	7
Grn	1.54891e-268	1.91293	0.844	0.312	2.55833e-264	7
Ms4a7	3.18179e-268	1.25083	0.694	0.144	5.25536e-264	7
Ctsl	6.40149e-257	1.94148	0.684	0.174	1.05733e-252	7
Apoe	2.30486e-251	1.15011	0.883	0.319	3.80694e-247	7
C1qb	7.46516e-248	0.806369	0.843	0.237	1.23302e-243	7
Mmp14	4.57578e-242	1.56794	0.569	0.124	7.55782e-238	7
Lyz2	1.31294e-235	0.828804	0.805	0.242	2.16859e-231	7
Ctss	5.03954e-229	1.52541	0.968	0.745	8.32381e-225	7
Ctsb	2.89434e-225	1.69436	0.944	0.704	4.78058e-221	7
Mmp12	7.74688e-223	2.19018	0.457	0.079	1.27955e-218	7
Arg1	2.43013e-220	1.32507	0.591	0.13	4.01385e-216	7
Fth1	3.60207e-216	1.18562	0.985	0.995	5.94954e-212	7
Mrc1	4.49993e-216	1.53437	0.501	0.102	7.43254e-212	7
Cd74	3.74143e-215	0.769265	0.971	0.488	6.17971e-211	7
Mpeg1	3.05333e-214	1.27198	0.641	0.16	5.04318e-210	7
B2m	4.76194e-213	0.808231	0.997	0.998	7.8653e-209	7
Ccl8	2.89036e-206	1.37779	0.611	0.158	4.77401e-202	7
AA467197	7.63436e-192	1.92935	0.77	0.339	1.26097e-187	7
Sirpa	6.21336e-183	1.36328	0.56	0.147	1.02626e-178	7
Cybb	2.82995e-179	1.18197	0.604	0.162	4.67422e-175	7
Ly86	3.90896e-177	1.26788	0.577	0.155	6.45642e-173	7
Hebp1	5.13839e-169	1.30509	0.457	0.106	8.48709e-165	7
Sat1	3.36019e-168	1.49781	0.846	0.579	5.55002e-164	7
Aif1	3.92478e-164	1.17321	0.567	0.157	6.48256e-160	7
Ctsh	2.32924e-159	1.08387	0.645	0.195	3.84721e-155	7
Ctsc	6.48864e-157	1.43436	0.836	0.569	1.07173e-152	7
Vcam1	3.75901e-152	1.26355	0.426	0.098	6.20875e-148	7
Sdc3	3.09537e-148	1.32622	0.506	0.149	5.11262e-144	7
Ccl24	6.69656e-142	1.44026	0.406	0.092	1.10607e-137	7
Ctsz	1.95746e-141	1.10304	0.814	0.465	3.23313e-137	7
Fcgr2b	5.07997e-139	0.990948	0.536	0.152	8.39059e-135	7
Nampt	2.83192e-136	1.62439	0.65	0.307	4.67748e-132	7
Basp1	9.69801e-133	1.17055	0.531	0.165	1.60182e-128	7
Sgk1	1.20349e-130	1.62206	0.619	0.276	1.98781e-126	7
Igf1	1.24189e-130	1.01702	0.409	0.097	2.05123e-126	7
Plbd1	6.81264e-127	1.14408	0.465	0.135	1.12524e-122	7
Wfdc17	2.38726e-123	1.09997	0.484	0.143	3.94305e-119	7
Mmp13	3.73951e-119	1.53255	0.286	0.054	6.17655e-115	7
mt-Nd1	1.11184e-117	0.870308	0.914	0.981	1.83643e-113	7
Ms4a6c	2.4559e-116	1.07264	0.567	0.21	4.0564e-112	7
Lpl	4.86901e-116	1.28019	0.325	0.072	8.04215e-112	7
C3ar1	2.15065e-114	1.05837	0.421	0.116	3.55222e-110	7
H2-K1	6.8643e-109	0.59006	0.993	0.999	1.13378e-104	7
Sdc4	1.16782e-106	1.17483	0.479	0.167	1.92888e-102	7
Cst3	3.84555e-105	0.586489	0.854	0.736	6.3517e-101	7
H2-DMb1	1.78819e-103	0.948986	0.499	0.165	2.95356e-99	7
[truncated: 5,646 more rows]
