# Supplementary material for: Overcoming primary and acquired resistance to anti-PD-L1 therapy by induction and activation of tumor-residing cDC1s
Source: Nat Commun. 2020 Oct 27;11:5415. doi: 10.1038/s41467-020-19192-z (PMC7592056; doi:10.1038/s41467-020-19192-z)
Supplement: Supplementary file 4 — Supplementary Data 2 [file 41467_2020_19192_MOESM4_ESM.xlsx]

## Sheet: cluster15_cluster16.markers
Supplementary Data 2. Gene expression significantly associated with cluster 15 relative to cluster 16
	p_val	avg_logFC	pct.1	pct.2	p_val_adj
Fabp5	8.21777e-24	3.2716	0.968	0.473	1.35749e-19
Fscn1	1.68599e-29	3.13767	0.978	0.054	2.78509e-25
Ccr7	1.04527e-29	2.87757	0.989	0.041	1.72668e-25
Tmem123	9.74778e-27	2.2542	0.978	0.662	1.61024e-22
Ccl22	1.91222e-21	2.04694	0.796	0.027	3.15879e-17
Il4i1	4.41661e-25	1.97368	0.882	0.027	7.2958e-21
Cacnb3	4.15502e-28	1.86844	0.957	0.081	6.86368e-24
Socs2	7.02864e-28	1.83506	0.978	0.203	1.16106e-23
Samsn1	2.88151e-26	1.80676	0.978	0.581	4.75997e-22
Marcksl1	6.38295e-25	1.80492	0.946	0.257	1.0544e-20
Ccl5	1.27795e-13	1.79595	0.925	0.581	2.11105e-09
Glipr2	2.42059e-23	1.70769	0.978	0.514	3.99858e-19
Bcl2a1b	4.88263e-23	1.68953	0.978	0.73	8.06561e-19
Cd63	3.71795e-21	1.57738	0.957	0.297	6.14167e-17
Anxa3	7.38752e-25	1.56715	0.925	0.122	1.22034e-20
Tuba1a	1.31825e-20	1.48329	0.946	0.689	2.17762e-16
Il12b	1.64084e-12	1.47616	0.505	0	2.7105e-08
Tmem176a	6.14759e-19	1.46889	0.849	0.189	1.01552e-14
Gadd45b	2.85312e-21	1.46263	0.968	0.419	4.71306e-17
Epsti1	9.79238e-17	1.44922	0.935	0.703	1.6176e-12
Lamp1	3.1314e-21	1.43344	0.957	0.608	5.17276e-17
Ccl17	1.78712e-07	1.4298	0.43	0.081	0.00295214
AW112010	1.87556e-20	1.4183	0.989	0.905	3.09824e-16
Txndc17	3.70508e-18	1.4167	0.989	0.919	6.12041e-14
Gyg	3.67178e-18	1.40485	0.914	0.662	6.06542e-14
Serpinb9	1.02885e-16	1.3866	0.925	0.554	1.69956e-12
Tmem176b	1.88357e-18	1.38313	0.828	0.135	3.11147e-14
S100a4	9.79963e-13	1.36702	0.892	0.568	1.6188e-08
Relb	1.89874e-24	1.361	0.968	0.581	3.13654e-20
Pcgf5	5.76812e-23	1.30442	0.935	0.446	9.52835e-19
Traf1	1.3368e-20	1.27831	0.957	0.865	2.20825e-16
Gzma	0.656961	1.26618	0.366	0.378	1
Tbc1d4	4.21888e-15	1.2661	0.935	0.73	6.96917e-11
Map4k4	5.84541e-18	1.23539	0.968	0.838	9.65603e-14
Ccnd2	1.32172e-13	1.23443	0.892	0.554	2.18335e-09
Birc2	1.40897e-22	1.19789	0.946	0.541	2.32748e-18
Etv3	6.54308e-17	1.19767	0.935	0.73	1.08085e-12
Stat4	1.51666e-22	1.18102	0.903	0.257	2.50537e-18
Bcl2a1d	1.02659e-18	1.14926	0.989	0.851	1.69582e-14
Calm1	7.83059e-22	1.14419	1	0.986	1.29353e-17
Itga4	1.54817e-19	1.12822	0.914	0.581	2.55742e-15
Myo1g	2.67795e-20	1.11351	0.957	0.865	4.42371e-16
Crip1	5.17077e-17	1.10859	0.989	0.986	8.5416e-13
Serpinb6b	1.77081e-13	1.10351	0.957	0.757	2.9252e-09
Rgs1	3.83525e-12	1.0917	0.925	0.703	6.33545e-08
Tmcc3	9.09134e-23	1.08082	0.849	0.081	1.5018e-18
Cytip	1.35445e-17	1.05778	0.989	0.851	2.23742e-13
Cd83	1.37889e-15	1.05225	0.935	0.486	2.27778e-11
Ramp3	5.57173e-12	1.04778	0.559	0.054	9.20393e-08
Tagln2	1.53188e-12	1.04733	0.989	0.959	2.53052e-08
Map3k14	4.5285e-16	1.04366	0.882	0.486	7.48063e-12
Arl5c	4.58182e-17	1.04082	0.796	0.176	7.56871e-13
Pdcd1lg2	2.91034e-18	1.03958	0.892	0.284	4.80759e-14
Nudt17	4.28374e-21	1.03416	0.774	0.014	7.07631e-17
Cd274	1.00294e-16	1.03014	0.914	0.405	1.65676e-12
Bcl2a1a	1.21368e-12	1.02901	0.882	0.635	2.00488e-08
Uap1	2.14848e-15	1.01102	0.839	0.378	3.54907e-11
Arhgap31	2.74362e-13	1.00966	0.849	0.554	4.53218e-09
H2-M2	1.1074e-08	0.993484	0.462	0.054	0.000182931
Gnb4	7.77046e-12	0.993238	0.849	0.757	1.2836e-07
Rps27l	7.23298e-15	0.988102	0.989	0.959	1.19482e-10
Scin	2.34947e-13	0.987908	0.602	0.054	3.8811e-09
AA467197	4.54006e-10	0.973305	0.839	0.554	7.49972e-06
Iscu	1.31737e-16	0.971267	0.957	0.838	2.17616e-12
Lactb	1.69785e-17	0.952206	0.914	0.581	2.80468e-13
Clic4	1.8577e-14	0.951588	0.946	0.878	3.06874e-10
Ogfrl1	1.3588e-14	0.9493	0.892	0.757	2.2446e-10
Rel	3.78569e-15	0.947916	0.935	0.662	6.25358e-11
Rogdi	1.2946e-15	0.942747	0.946	0.743	2.13856e-11
Tnfrsf4	1.87534e-09	0.936145	0.72	0.284	3.09787e-05
Mreg	3.03948e-23	0.923954	0.849	0.014	5.02092e-19
Serpinb1a	0.0975658	0.922588	0.301	0.216	1
Plxnc1	9.56626e-19	0.918344	0.86	0.23	1.58025e-14
Zmynd15	2.36794e-11	0.916003	0.946	0.703	3.9116e-07
Rap2b	4.43852e-18	0.909442	0.871	0.324	7.332e-14
Tnip3	5.12821e-17	0.908035	0.882	0.297	8.47128e-13
Zfp36l1	2.58074e-13	0.90432	0.946	0.757	4.26313e-09
N4bp2l1	9.55953e-21	0.892699	0.892	0.284	1.57914e-16
Lima1	1.77997e-11	0.890654	0.871	0.635	2.94033e-07
Rassf2	3.09144e-19	0.884627	0.914	0.446	5.10676e-15
Adcy6	2.41985e-21	0.884224	0.796	0.041	3.99736e-17
Aebp2	7.99307e-19	0.880808	0.935	0.608	1.32038e-14
Fam49a	8.18888e-20	0.878806	0.817	0.149	1.35272e-15
Malt1	7.09561e-12	0.868736	0.828	0.527	1.17212e-07
Ppdpf	2.66141e-12	0.863924	0.849	0.608	4.39639e-08
Cd200	1.54288e-15	0.863651	0.774	0.189	2.54868e-11
Bcl2l14	2.89867e-08	0.857384	0.699	0.405	0.000478832
Net1	2.93925e-14	0.85413	0.892	0.649	4.85535e-10
Nudt9	3.78461e-10	0.834411	0.828	0.662	6.2518e-06
Specc1	6.45781e-18	0.832215	0.763	0.122	1.06677e-13
Cflar	6.18276e-17	0.831926	0.935	0.622	1.02133e-12
Pdlim4	1.94561e-11	0.828306	0.613	0.162	3.21396e-07
Ktn1	1.62813e-15	0.823716	0.871	0.486	2.68951e-11
Apol7c	5.52807e-07	0.819078	0.323	0.014	0.00913181
Marcks	2.17656e-13	0.808857	0.978	0.946	3.59546e-09
Ankrd33b	4.31459e-14	0.807696	0.559	0	7.12727e-10
Klf6	8.86457e-12	0.805216	0.968	0.932	1.46434e-07
Mxd1	9.68387e-16	0.803529	0.882	0.365	1.59968e-11
Anxa2	5.1702e-12	0.801321	0.989	0.959	8.54065e-08
Gbp2	1.90263e-16	0.794753	0.849	0.338	3.14296e-12
Rnf115	9.20019e-13	0.784172	0.871	0.703	1.51978e-08
Bmp2k	3.33864e-17	0.784138	0.903	0.568	5.51509e-13
Nr4a3	5.47617e-11	0.779786	0.667	0.189	9.04608e-07
Eno3	4.96272e-12	0.768016	0.688	0.243	8.19791e-08
Slc4a8	5.96251e-10	0.762154	0.634	0.23	9.84947e-06
Swap70	2.48501e-14	0.755745	0.925	0.676	4.10499e-10
Nrip1	5.15281e-11	0.75477	0.806	0.5	8.51193e-07
Rftn1	3.06538e-18	0.752294	0.903	0.473	5.06371e-14
Snn	1.08981e-19	0.750658	0.796	0.081	1.80026e-15
Il7r	7.9782e-08	0.749754	0.677	0.284	0.00131792
Psme2	2.64148e-18	0.748114	1	0.959	4.36346e-14
Lsp1	1.38858e-18	0.746435	0.989	0.986	2.29379e-14
Stat3	3.52575e-15	0.744353	0.978	0.851	5.82418e-11
Pik3r1	2.56239e-11	0.743079	0.86	0.743	4.23281e-07
Npc2	3.31701e-09	0.742677	0.968	0.959	5.47936e-05
Gm13546	5.03129e-15	0.740007	0.602	0.014	8.31119e-11
Arl4c	4.76469e-13	0.73593	0.892	0.649	7.87079e-09
Nabp1	2.01969e-09	0.731195	0.806	0.514	3.33633e-05
Il21r	6.02301e-16	0.730887	0.882	0.392	9.94941e-12
Pfkfb3	5.01834e-10	0.729361	0.806	0.486	8.28979e-06
Cmc2	1.3405e-11	0.72709	0.806	0.554	2.21437e-07
Il15ra	6.87251e-12	0.726079	0.677	0.216	1.13527e-07
Zfand6	2.15058e-14	0.717373	0.925	0.811	3.55255e-10
Rnaset2a	4.21641e-08	0.716237	0.731	0.514	0.000696509
Jak2	2.27283e-10	0.715955	0.914	0.824	3.75449e-06
Poglut1	9.14757e-18	0.713896	0.86	0.284	1.51109e-13
Rab8b	1.98124e-13	0.707225	0.957	0.784	3.27281e-09
Trbc1	0.0028617	0.703977	0.559	0.405	1
Csrp1	1.95511e-08	0.702106	0.892	0.77	0.000322964
Tmbim4	1.85319e-06	0.696472	0.839	0.784	0.0306128
Ly75	1.6441e-11	0.696229	0.871	0.581	2.71589e-07
Basp1	2.63547e-12	0.69264	0.968	0.973	4.35353e-08
Actn1	3.42852e-11	0.69119	0.935	0.608	5.66357e-07
Spint2	2.46235e-13	0.689413	0.968	0.878	4.06756e-09
Vwa5a	3.77962e-08	0.68816	0.763	0.595	0.000624356
Wnk1	1.96291e-14	0.686873	1	0.986	3.24253e-10
Tmem131	4.64463e-13	0.685024	0.849	0.662	7.67246e-09
Cdc42ep3	4.27881e-13	0.683047	0.796	0.419	7.06816e-09
Tmem39a	8.30929e-12	0.680332	0.753	0.324	1.37261e-07
Gzmb	0.105532	0.678954	0.484	0.405	1
Supt4a	5.68524e-13	0.676517	0.946	0.865	9.39145e-09
Gpr132	1.48072e-13	0.675693	0.925	0.703	2.44601e-09
Gpx4	2.34635e-12	0.673386	1	0.905	3.87593e-08
Adora2a	1.41691e-17	0.67055	0.753	0.135	2.34059e-13
Lrrk1	1.80382e-11	0.670317	0.892	0.824	2.97972e-07
Cd40	3.7465e-07	0.668395	0.753	0.405	0.00618885
4930523C07Rik	6.08607e-14	0.667042	0.871	0.459	1.00536e-09
Nkg7	0.00434656	0.666242	0.645	0.5	1
Dok1	6.2122e-14	0.663587	0.86	0.514	1.02619e-09
Anxa4	7.06458e-13	0.659841	0.935	0.635	1.167e-08
Btg1	3.76411e-15	0.658635	1	0.932	6.21794e-11
Ssh1	1.56392e-13	0.65675	0.828	0.405	2.58344e-09
Insl6	5.95389e-15	0.655946	0.731	0.122	9.83523e-11
Tpm1	5.72823e-11	0.653529	0.806	0.473	9.46247e-07
Dusp5	2.25558e-10	0.648562	0.914	0.649	3.72599e-06
Pkib	0.000190448	0.645004	0.903	0.959	1
Tcf7	3.90923e-12	0.64173	0.591	0.095	6.45765e-08
Adap1	3.04686e-14	0.635776	0.785	0.311	5.03311e-10
Tmem150c	9.15438e-16	0.635459	0.613	0	1.51221e-11
Lgmn	6.4243e-06	0.632895	0.796	0.676	0.106123
Pmvk	4.01886e-07	0.629902	0.785	0.635	0.00663875
S100a10	5.9281e-05	0.62692	0.817	0.703	0.979264
Gypc	2.53155e-13	0.626542	0.72	0.189	4.18187e-09
Rhoc	3.79566e-08	0.625237	0.742	0.459	0.000627006
Chpt1	2.92501e-11	0.621091	0.72	0.27	4.83183e-07
Mif4gd	1.27024e-11	0.620671	0.914	0.77	2.09832e-07
Csf2rb	6.59071e-07	0.620359	0.914	0.851	0.0108872
Cd3d	0.00011461	0.620183	0.71	0.486	1
S100a6	3.09349e-07	0.619603	0.978	0.959	0.00511014
Akap13	5.04112e-12	0.6163	0.957	0.865	8.32743e-08
Dnajc12	6.74779e-14	0.61607	0.645	0.095	1.11467e-09
Ostf1	6.71836e-13	0.614947	0.968	0.905	1.10981e-08
Bhlhe40	3.63845e-09	0.61268	0.903	0.716	6.01035e-05
Mfge8	0.00326593	0.612437	0.376	0.216	1
Irf1	1.96731e-11	0.611223	0.903	0.608	3.2498e-07
Nuak2	1.64937e-10	0.611168	0.763	0.365	2.7246e-06
Adgrg6	3.83956e-14	0.609218	0.602	0.041	6.34258e-10
Nfkb2	3.11709e-11	0.608815	0.882	0.662	5.14913e-07
Cblb	7.52018e-14	0.606133	0.871	0.554	1.24226e-09
Fam89a	1.18665e-13	0.606022	0.591	0.041	1.96023e-09
Cdkn1a	1.29129e-07	0.601692	0.839	0.473	0.00213308
Ehd1	1.54135e-07	0.601283	0.86	0.797	0.00254615
Ftl1	2.60731e-07	0.60042	0.989	0.973	0.00430701
Gsto1	1.57762e-08	0.599462	0.774	0.595	0.000260606
Pla2g16	1.18184e-11	0.598174	0.935	0.878	1.95229e-07
Nfat5	3.52839e-10	0.596364	0.828	0.581	5.82854e-06
St8sia4	1.81559e-08	0.595254	0.882	0.716	0.000299917
Ddhd1	0.000357577	0.594744	0.688	0.581	1
Dnajc1	1.94584e-08	0.593777	0.817	0.649	0.000321433
Ccdc50	7.12061e-13	0.592864	0.871	0.689	1.17625e-08
Slc27a3	3.04796e-10	0.590365	0.473	0.041	5.03493e-06
Ube2l6	1.657e-07	0.58999	0.828	0.676	0.00273719
Syngr2	1.00641e-09	0.589039	0.968	0.959	1.66249e-05
Gatsl2	4.45405e-13	0.588956	0.634	0.095	7.35764e-09
Gga2	5.81476e-12	0.588896	0.677	0.189	9.60541e-08
Rab21	1.36776e-13	0.587649	0.925	0.811	2.2594e-09
Atp2b1	5.14717e-08	0.583236	0.849	0.811	0.00085026
Itgb1	1.21009e-12	0.583077	0.957	0.865	1.99894e-08
Grk3	2.03749e-06	0.579327	0.828	0.743	0.0336573
Fam32a	8.487e-12	0.578898	0.903	0.784	1.40197e-07
Dennd4a	1.10397e-09	0.578715	0.903	0.73	1.82364e-05
Ddt	0.00117448	0.577296	0.753	0.716	1
Cd3e	0.000141862	0.573759	0.656	0.432	1
Sema7a	4.72118e-12	0.572733	0.602	0.095	7.79892e-08
Ctsh	1.02742e-07	0.571072	0.957	0.878	0.00169719
Ccser2	4.26225e-15	0.567937	0.753	0.203	7.04081e-11
Ikbkb	9.28018e-10	0.565968	0.935	0.892	1.53299e-05
Rassf3	1.47286e-09	0.565733	0.882	0.635	2.43302e-05
Tank	1.36013e-13	0.564855	0.817	0.338	2.2468e-09
Gbp5	5.24289e-12	0.562071	0.774	0.257	8.66072e-08
Etnk1	2.82232e-09	0.561578	0.849	0.662	4.66219e-05
Sp140	9.56117e-06	0.561149	0.871	0.77	0.157941
Cxcl16	2.05439e-08	0.559577	0.968	0.973	0.000339364
Slc6a6	1.07125e-08	0.557832	0.957	0.919	0.00017696
Tspan3	6.7531e-08	0.55696	0.731	0.5	0.00111554
H2-Q6	1.0744e-10	0.555096	0.978	0.851	1.7748e-06
Arap2	4.91314e-11	0.554705	0.613	0.149	8.11602e-07
Trac	0.000249087	0.554349	0.667	0.459	1
Rcsd1	7.51233e-10	0.550385	0.785	0.419	1.24096e-05
Cnn2	8.05945e-13	0.550343	0.989	0.973	1.33134e-08
Htra2	1.0288e-09	0.550068	0.785	0.459	1.69948e-05
Nfkb1	1.65535e-06	0.547161	0.914	0.878	0.0273447
Ankrd44	1.72564e-11	0.544477	0.925	0.784	2.85059e-07
Gucd1	9.49487e-12	0.541524	0.677	0.189	1.56846e-07
Ggta1	1.01117e-11	0.541461	0.806	0.405	1.67036e-07
Birc3	3.2746e-08	0.540813	0.806	0.581	0.000540931
Ms4a4b	0.000640456	0.539192	0.656	0.405	1
Washc1	7.58702e-11	0.53836	0.785	0.486	1.2533e-06
Prnp	1.04515e-09	0.536101	0.624	0.203	1.72649e-05
Smarce1	5.73554e-09	0.536093	0.903	0.811	9.47454e-05
Gngt2	4.55298e-06	0.53573	0.86	0.73	0.0752107
Gm47662	2.12019e-11	0.531802	0.505	0.027	3.50234e-07
Prex1	1.81674e-08	0.531743	0.903	0.743	0.000300108
Arl5a	1.01624e-09	0.529946	0.871	0.622	1.67872e-05
Aplp2	3.80682e-09	0.529408	0.839	0.568	6.28848e-05
Ctla2a	0.000479896	0.52597	0.634	0.432	1
Rasa2	4.14785e-08	0.523716	0.731	0.446	0.000685183
Peli1	5.11763e-09	0.523712	0.914	0.703	8.45381e-05
Vopp1	2.59436e-13	0.52336	0.677	0.176	4.28563e-09
Cd3g	0.000785369	0.521852	0.699	0.459	1
Scpep1	8.82149e-05	0.521601	0.699	0.568	1
Stk4	3.08625e-10	0.521291	0.914	0.77	5.09817e-06
Nostrin	4.60971e-09	0.519018	0.688	0.338	7.61478e-05
Fam60a	1.42077e-10	0.518893	0.849	0.527	2.34696e-06
Tnfrsf9	1.49177e-06	0.516069	0.753	0.297	0.0246425
Gm12216	4.10986e-10	0.510563	0.634	0.203	6.78908e-06
Ddx6	1.81875e-10	0.510137	0.925	0.784	3.0044e-06
Mllt6	1.24355e-09	0.509008	0.774	0.486	2.05423e-05
Helz2	7.39238e-08	0.507962	0.656	0.365	0.00122115
Casp3	3.4578e-08	0.506482	0.796	0.649	0.000571193
Lpp	8.98447e-10	0.506395	0.72	0.338	1.48415e-05
Myh9	9.57047e-08	0.50567	0.935	0.905	0.00158095
2019-03-05	3.10811e-08	0.503287	0.86	0.73	0.000513429
Arhgef40	8.66167e-09	0.502556	0.774	0.514	0.000143082
Gnai3	1.15997e-11	0.502532	0.849	0.554	1.91616e-07
Tmem131l	1.59703e-10	0.501082	0.892	0.73	2.63813e-06
Nub1	9.17839e-11	0.499972	0.871	0.622	1.51618e-06
Dstn	0.000469848	0.499355	0.817	0.77	1
Gimap4	0.0001106	0.498005	0.613	0.392	1
Car2	3.368e-07	0.497325	0.505	0.149	0.00556359
Trbc2	0.001678	0.497317	0.71	0.527	1
Polb	1.05104e-10	0.496834	0.86	0.608	1.73622e-06
Gclc	0.000634023	0.492414	0.538	0.365	1
Pnpla8	1.22146e-10	0.491636	0.71	0.324	2.01774e-06
Cacna1s	0.000114825	0.491387	0.71	0.568	1
Mvp	5.81202e-07	0.491219	0.935	0.865	0.00960087
Rac2	0.00293745	0.490263	0.742	0.703	1
Nfkbib	1.41855e-07	0.490219	0.892	0.784	0.00234331
Pirb	6.63601e-08	0.490147	0.839	0.608	0.0010962
Fam53b	5.96743e-08	0.488205	0.57	0.23	0.00098576
Sdf4	4.1682e-09	0.488184	0.968	0.878	6.88544e-05
Mfhas1	1.34669e-17	0.486559	0.731	0.095	2.22459e-13
Rabgap1l	3.57439e-07	0.486071	0.828	0.635	0.00590453
Iqgap1	1.03523e-10	0.485153	0.946	0.932	1.7101e-06
Nrp2	1.47301e-06	0.484589	0.323	0.027	0.0243326
Gpd2	2.97138e-05	0.483499	0.796	0.703	0.490842
Mmp25	6.45577e-12	0.483178	0.591	0.081	1.06643e-07
Strip2	2.06249e-09	0.48241	0.656	0.27	3.40703e-05
Gbp4	6.07415e-07	0.482231	0.645	0.338	0.0100339
Cd8a	0.114437	0.478829	0.452	0.392	1
Pde4b	1.36448e-09	0.47661	0.828	0.541	2.25399e-05
Myl12a	4.88667e-10	0.475812	0.978	0.959	8.07229e-06
Rnf19b	1.56308e-09	0.475218	0.935	0.811	2.58206e-05
Eif1	1.34364e-11	0.472867	1	1	2.21956e-07
Plekhm2	2.68502e-09	0.472301	0.742	0.392	4.43538e-05
Clec2d	3.88406e-07	0.472012	0.882	0.811	0.00641608
Hmgn3	8.07376e-06	0.471365	0.731	0.541	0.13337
Mrpl14	1.37922e-09	0.47111	0.925	0.811	2.27834e-05
Tnfrsf18	4.65529e-06	0.470804	0.828	0.622	0.0769007
Nfkbia	1.8456e-09	0.468997	0.957	0.905	3.04875e-05
Prps1	5.8887e-09	0.468002	0.688	0.338	9.72755e-05
Auh	3.85067e-07	0.467908	0.71	0.486	0.00636092
Stx11	1.92889e-08	0.467893	0.72	0.365	0.000318634
Gzmk	0.000300207	0.467723	0.28	0.068	1
Slco5a1	9.91283e-11	0.46647	0.441	0	1.6375e-06
Chka	1.35874e-05	0.465314	0.688	0.473	0.224451
Thy1	0.00066978	0.465137	0.667	0.459	1
Atrx	1.80223e-05	0.463939	0.871	0.865	0.297711
Rhog	1.66798e-08	0.460025	0.957	0.919	0.000275534
Cyfip1	4.6793e-07	0.459123	0.796	0.703	0.00772974
Inf2	1.83913e-07	0.458809	0.548	0.203	0.00303806
Mcemp1	1.10938e-09	0.458395	0.484	0.054	1.83259e-05
Tspo	3.42758e-07	0.456235	0.989	0.973	0.00566202
Slc38a2	0.000256574	0.455025	0.817	0.716	1
Cd80	2.67864e-05	0.453803	0.462	0.203	0.442485
Epb41	1.27659e-06	0.452856	0.677	0.405	0.021088
Tubb2b	3.88075e-05	0.452114	0.419	0.149	0.641061
Map3k1	6.64849e-06	0.45129	0.774	0.676	0.109826
Krit1	2.68228e-06	0.450914	0.914	0.77	0.0443085
Edf1	1.89264e-11	0.449044	0.968	0.959	3.12645e-07
Spr	1.43081e-08	0.448794	0.806	0.581	0.000236356
Tmem106a	1.98069e-08	0.44792	0.796	0.486	0.00032719
Pcyt1a	1.51704e-05	0.447479	0.516	0.257	0.2506
Ncf1	4.77197e-08	0.446713	0.871	0.703	0.000788282
Pnrc1	1.73593e-09	0.444753	0.957	0.892	2.86759e-05
Chp1	6.8237e-06	0.444453	0.731	0.649	0.112721
Ablim1	0.000542994	0.444319	0.581	0.405	1
Tnfrsf11a	3.9058e-11	0.441171	0.688	0.216	6.45199e-07
Spred1	2.31479e-07	0.440845	0.688	0.392	0.0038238
B2m	4.06924e-15	0.439052	1	1	6.72198e-11
Clec2i	9.3448e-08	0.438462	0.548	0.203	0.00154367
Adam11	9.68641e-11	0.436938	0.516	0.041	1.6001e-06
Polr3c	6.55402e-09	0.432166	0.828	0.635	0.000108266
Il2rg	8.6762e-07	0.430501	0.785	0.527	0.0143322
Atxn1	1.17279e-07	0.429938	0.688	0.365	0.00193734
Gabarap	2.00846e-09	0.429114	0.978	0.986	3.31778e-05
Nans	1.95978e-08	0.428913	0.86	0.77	0.000323736
Dynll2	2.24573e-06	0.428614	0.914	0.811	0.0370972
H2-Q4	8.71391e-06	0.426723	0.903	0.811	0.143945
Necap2	2.60758e-07	0.426032	0.914	0.865	0.00430746
Gpbp1	1.60923e-07	0.42546	0.849	0.73	0.00265829
Il6st	5.21513e-06	0.424959	0.43	0.135	0.0861487
Foxp4	1.01551e-09	0.424319	0.667	0.243	1.67753e-05
Ccdc88a	0.000692368	0.424302	0.774	0.662	1
Zbtb20	0.00012243	0.424215	0.688	0.459	1
Arhgap45	4.1453e-07	0.424091	0.892	0.838	0.00684762
Gpcpd1	2.597e-05	0.421971	0.72	0.554	0.428998
Gimap3	0.000756315	0.421221	0.516	0.311	1
Dusp11	2.71176e-06	0.421125	0.925	0.824	0.0447956
Tbc1d15	1.8368e-09	0.420804	0.72	0.338	3.03421e-05
Atp11b	1.4546e-05	0.419407	0.774	0.676	0.240285
Lat	0.00158798	0.419355	0.602	0.446	1
Ltb	0.000991943	0.419225	0.71	0.486	1
B4galnt1	7.04401e-07	0.41911	0.903	0.743	0.011636
Atmin	8.57748e-08	0.418904	0.677	0.365	0.00141691
Rras	5.6406e-07	0.418176	0.731	0.459	0.00931771
Ptger4	4.86896e-07	0.418	0.774	0.581	0.00804303
Cd2	0.000493142	0.416914	0.624	0.419	1
Icam1	5.73529e-06	0.416696	0.86	0.716	0.0947412
Tmem19	9.58128e-09	0.416691	0.688	0.378	0.000158273
Rgs12	4.23032e-07	0.415655	0.602	0.284	0.00698807
Limd2	2.20797e-05	0.41548	0.849	0.797	0.364734
Lck	0.00107539	0.414786	0.634	0.486	1
Plxnd1	2.35736e-08	0.414783	0.591	0.23	0.000389412
Selplg	6.12179e-10	0.414742	0.978	0.959	1.01126e-05
Adam23	0.000542773	0.414265	0.473	0.257	1
Prr13	1.13826e-07	0.414211	0.914	0.905	0.0018803
Il12rb2	5.85529e-10	0.413481	0.462	0.041	9.67236e-06
Hopx	4.53482e-05	0.413374	0.538	0.297	0.749106
Wipf1	5.27838e-07	0.412198	0.882	0.797	0.00871936
Tapbpl	3.09335e-09	0.411224	0.86	0.73	5.1099e-05
Kcnk6	4.26349e-07	0.410712	0.634	0.311	0.00704286
Gtpbp2	2.13604e-08	0.409971	0.806	0.554	0.000352853
Sdhaf1	1.3998e-08	0.40783	0.731	0.365	0.000231233
Il4ra	1.7084e-06	0.406818	0.753	0.581	0.028221
Dctn2	3.46855e-07	0.406797	0.925	0.797	0.0057297
Hcst	0.0068417	0.406789	0.656	0.568	1
Ly6c2	0.163274	0.406506	0.387	0.324	1
Sh3bp4	1.53392e-09	0.405551	0.688	0.311	2.53388e-05
Foxp1	7.04248e-06	0.405301	0.71	0.514	0.116335
Acadm	0.0655931	0.403696	0.505	0.473	1
AC149090.1	3.20322e-05	0.403426	0.806	0.676	0.52914
Got1	5.66185e-06	0.403279	0.817	0.608	0.0935281
H2-Eb2	3.52443e-05	0.402578	0.409	0.149	0.5822
Map1lc3b	1.79379e-06	0.401854	0.968	0.878	0.0296316
Vdr	2.33711e-05	0.400117	0.355	0.081	0.386066
Sbno2	3.50267e-06	0.399077	0.882	0.811	0.0578607
Tprgl	6.56024e-07	0.398954	0.849	0.689	0.0108369
Serpinb6a	3.90481e-06	0.39698	0.613	0.324	0.0645035
Nfe2l1	2.52728e-08	0.394929	0.817	0.514	0.000417482
Rab9	3.74334e-06	0.39491	0.624	0.365	0.0618363
Sbno1	2.79583e-06	0.394902	0.892	0.743	0.0461844
Slc7a11	1.12043e-05	0.390261	0.344	0.068	0.185083
Snx10	4.83946e-06	0.389304	0.817	0.676	0.079943
Selenom	0.000647338	0.388267	0.57	0.392	1
Kmt2a	1.56607e-06	0.388201	0.731	0.541	0.0258699
Gfpt1	8.46577e-05	0.388173	0.828	0.743	1
Gng5	3.8163e-10	0.387716	0.978	0.959	6.30415e-06
Ncoa7	0.00043624	0.386222	0.839	0.757	1
Fam208a	0.00286005	0.385944	0.645	0.5	1
Tmem168	6.83557e-07	0.385089	0.774	0.581	0.0112917
Abracl	1.3343e-05	0.383996	0.957	0.932	0.220414
Hcfc1r1	8.01358e-06	0.383553	0.839	0.77	0.132376
Plgrkt	2.67754e-05	0.383536	0.882	0.797	0.442304
Spsb1	1.81212e-06	0.38254	0.591	0.284	0.0299344
Cd8b1	0.016233	0.381737	0.441	0.257	1
Herc6	1.38165e-05	0.380636	0.785	0.554	0.228235
Peak1	2.03749e-08	0.3804	0.677	0.324	0.000336573
Ikzf4	1.49127e-08	0.380355	0.645	0.257	0.000246342
Prkar1a	1.46477e-05	0.379604	0.946	0.905	0.241965
Gatsl3	8.89977e-05	0.37844	0.452	0.203	1
Tnfrsf1b	2.83089e-10	0.378065	0.817	0.419	4.67635e-06
Zfand3	8.95192e-06	0.377474	0.699	0.554	0.147877
Rps27	1.05481e-05	0.377183	0.989	0.973	0.174245
Pik3r5	2.21043e-05	0.376616	0.71	0.581	0.365141
Laptm4b	0.25095	0.375564	0.548	0.568	1
Il1b	0.00191328	0.375533	0.43	0.203	1
Izumo4	2.00676e-07	0.375511	0.559	0.203	0.00331497
Hsf2	7.82561e-08	0.373661	0.516	0.149	0.00129271
Il2ra	1.22913e-05	0.373628	0.57	0.243	0.203041
Tpm4	1.07111e-06	0.37345	0.957	0.919	0.0176937
Ctsw	0.00298348	0.373158	0.634	0.405	1
Mir155hg	7.53435e-09	0.372682	0.409	0.027	0.00012446
Brk1	1.43212e-07	0.372407	0.968	0.959	0.00236571
Ctnna1	0.00105231	0.372237	0.86	0.824	1
Cers6	1.18747e-06	0.372108	0.688	0.405	0.0196158
Ghitm	2.17245e-05	0.371894	0.935	0.865	0.358867
Gimap1	0.00206838	0.371805	0.581	0.405	1
Tm4sf5	0.00046031	0.370978	0.602	0.324	1
Ms4a6b	0.0154411	0.370184	0.602	0.527	1
Ctsd	0.000902528	0.369636	0.774	0.635	1
Sh3kbp1	1.68412e-06	0.36922	0.688	0.351	0.0278201
Nsmce3	6.45163e-05	0.369012	0.71	0.581	1
Txn1	0.00286703	0.368586	0.989	0.973	1
Fbxo11	8.73028e-07	0.36857	0.688	0.405	0.0144215
Srgn	4.95645e-05	0.367078	0.989	1	0.818757
Rras2	8.5196e-11	0.366551	0.591	0.135	1.40735e-06
Idi1	1.93293e-05	0.366066	0.484	0.203	0.3193
Stat5a	1.07398e-08	0.365638	0.731	0.378	0.000177412
Tmem8	1.60479e-09	0.365457	0.645	0.23	2.65095e-05
Arhgap30	2.91959e-06	0.365139	0.968	0.946	0.0482288
Rps19	6.85202e-10	0.364307	0.989	0.986	1.13189e-05
Anxa5	0.000171039	0.363907	0.957	0.932	1
Vsig10	1.0401e-07	0.358948	0.462	0.095	0.00171814
Tmem140	0.000476307	0.358394	0.441	0.216	1
Rab22a	1.89953e-05	0.357793	0.699	0.514	0.313783
Avpi1	5.81149e-05	0.356437	0.742	0.541	0.96
Uqcrh	8.06376e-08	0.356428	0.978	0.973	0.00133205
Sh2d2a	0.000480101	0.355877	0.613	0.405	1
Grina	0.000228217	0.355676	0.774	0.73	1
Fnbp1l	1.27965e-07	0.355642	0.72	0.365	0.00211385
Rap2a	0.00011838	0.355631	0.667	0.446	1
Ncf2	0.000799805	0.354418	0.473	0.27	1
Med10	1.6247e-05	0.354161	0.828	0.757	0.268384
Mrpl13	4.30631e-05	0.352415	0.796	0.662	0.71136
Ass1	0.00206066	0.352234	0.892	0.851	1
Myl6	1.19156e-07	0.351764	0.989	1	0.00196834
Tmcc1	7.86255e-06	0.351157	0.785	0.541	0.129881
Etv6	3.27181e-06	0.349255	0.882	0.757	0.054047
Kif21b	5.8356e-08	0.349238	0.785	0.514	0.000963983
Nfkbie	5.54876e-07	0.348059	0.763	0.486	0.00916599
Prr14	1.23228e-07	0.348008	0.688	0.446	0.0020356
Skap1	0.00229295	0.347825	0.602	0.419	1
Cd7	0.118796	0.347278	0.462	0.351	1
Gimap7	0.00259893	0.345945	0.43	0.27	1
Ubc	7.66413e-05	0.345274	0.978	0.946	1
Msrb1	0.00105927	0.345168	0.688	0.554	1
Zc3h12c	1.64467e-06	0.345084	0.462	0.135	0.0271682
Lad1	9.25305e-08	0.344948	0.323	0	0.00152851
Mcl1	0.00305322	0.344159	0.978	0.973	1
Gbp8	2.49675e-06	0.342911	0.548	0.257	0.0412437
Ubl5	1.79544e-07	0.342862	0.968	0.932	0.00296588
Marf1	1.84526e-05	0.340346	0.806	0.581	0.304818
Gimap5	0.000700291	0.340278	0.484	0.27	1
Satb1	0.00123744	0.339873	0.484	0.297	1
Ccng2	0.000129846	0.339425	0.548	0.338	1
Gpr183	0.189384	0.33863	0.505	0.514	1
Hivep1	8.63934e-07	0.33825	0.667	0.378	0.0142713
Gosr2	4.73088e-05	0.337811	0.796	0.703	0.781494
Pkn2	0.00852693	0.337436	0.602	0.541	1
Sertad1	1.62202e-05	0.33728	0.57	0.351	0.267942
Wfdc17	0.735078	0.336515	0.29	0.297	1
2019-09-01	0.00266567	0.335627	0.656	0.554	1
Clip2	1.03247e-07	0.335099	0.624	0.27	0.00170555
Dph5	0.00156808	0.334858	0.505	0.338	1
Gbp7	0.000616256	0.33485	0.527	0.324	1
Kansl3	7.62078e-07	0.333891	0.699	0.473	0.0125888
Sdhaf2	5.59573e-06	0.333456	0.656	0.405	0.0924359
Ncoa2	0.000345007	0.332928	0.624	0.486	1
Smpdl3a	0.00131863	0.332914	0.71	0.608	1
Ttyh3	1.62778e-07	0.332548	0.796	0.622	0.00268893
Tctex1d2	0.000775464	0.332122	0.602	0.473	1
Pgap2	0.000166336	0.331993	0.839	0.824	1
Lrrc8c	2.2538e-06	0.331721	0.753	0.568	0.0372305
Ifi27	8.64639e-05	0.329803	0.817	0.581	1
Sqstm1	0.000459184	0.329679	0.763	0.703	1
Ptafr	2.25808e-06	0.328707	0.387	0.081	0.0373013
D17Wsu92e	0.000131599	0.328686	0.774	0.649	1
Arc	1.10971e-09	0.328338	0.419	0.014	1.83312e-05
H2-Q7	4.7301e-06	0.326813	0.978	0.959	0.0781365
Smchd1	5.82528e-05	0.326664	0.914	0.824	0.962277
Ric1	5.95288e-11	0.326064	0.667	0.216	9.83357e-07
Tnfaip3	0.00159873	0.32367	0.71	0.541	1
Ints3	9.53668e-06	0.323566	0.613	0.392	0.157536
Hmg20b	3.71132e-05	0.322144	0.742	0.595	0.613072
Hif1a	0.00161552	0.322119	0.72	0.676	1
Mthfd2	0.00462142	0.321874	0.914	0.851	1
Tmem234	3.24346e-06	0.321426	0.925	0.919	0.0535786
Il18bp	3.04638e-07	0.32055	0.516	0.135	0.00503232
Triobp	3.78973e-05	0.320547	0.796	0.622	0.626025
Rela	1.17144e-06	0.318432	0.817	0.568	0.0193511
Zc3h12d	1.41791e-05	0.318343	0.602	0.351	0.234225
Plekhb2	1.61252e-05	0.31823	0.871	0.716	0.266372
Clptm1	1.53776e-05	0.318146	0.796	0.743	0.254022
Ctsz	9.2443e-05	0.317713	0.968	0.946	1
Kpna3	7.91945e-06	0.317565	0.656	0.446	0.130821
Hvcn1	0.000119152	0.317194	0.559	0.324	1
Gramd3	0.00367456	0.317044	0.699	0.622	1
Pbxip1	9.70268e-07	0.316771	0.871	0.635	0.0160279
Kif1b	9.37764e-05	0.316503	0.581	0.351	1
Ptpn1	0.00117858	0.315774	0.914	0.892	1
3830406C13Rik	0.000178689	0.315714	0.763	0.595	1
Slc2a6	4.80602e-08	0.315336	0.452	0.081	0.000793906
Slc33a1	1.28275e-05	0.314606	0.667	0.405	0.211898
N4bp1	8.27975e-06	0.312614	0.817	0.635	0.136773
Plscr1	0.0177502	0.311656	0.774	0.811	1
Edem1	1.52072e-05	0.311379	0.871	0.716	0.251208
Abcg1	0.00412041	0.311135	0.613	0.554	1
Rilpl2	0.000623659	0.310058	0.581	0.432	1
Nfil3	0.000202762	0.309824	0.667	0.419	1
Ube2r2	3.63338e-06	0.30954	0.871	0.73	0.0600198
Kpna4	2.92963e-05	0.308717	0.785	0.649	0.483945
Cep350	0.000240441	0.30868	0.742	0.608	1
Stk24	1.43732e-05	0.308607	0.86	0.824	0.23743
Plek2	3.17325e-06	0.308598	0.28	0.014	0.052419
Zfc3h1	1.54661e-05	0.308164	0.688	0.486	0.255484
Klrd1	0.309146	0.30797	0.613	0.649	1
Cmtm6	0.00287107	0.307598	0.785	0.716	1
Itpkb	9.89104e-06	0.307421	0.753	0.459	0.16339
Ifi209	8.31074e-05	0.307392	0.796	0.649	1
Traf2	9.6964e-06	0.305719	0.656	0.419	0.160175
Gdi1	0.00106154	0.305301	0.699	0.581	1
Tubb2a	0.0141562	0.304707	0.763	0.676	1
Psmg4	8.83497e-05	0.304497	0.763	0.622	1
Tnip1	2.67551e-06	0.304313	0.71	0.486	0.0441968
Ptprcap	0.046842	0.304286	0.645	0.608	1
Selenok	2.99171e-05	0.304013	0.935	0.946	0.4942
Tbc1d8	0.000440458	0.303258	0.892	0.824	1
Zdhhc3	2.25692e-05	0.302215	0.753	0.581	0.372821
Asl	0.00268315	0.301379	0.774	0.662	1
Naxe	0.00682372	0.301307	0.763	0.743	1
Smurf1	0.00445636	0.30127	0.548	0.419	1
Cnn3	1.59703e-06	0.300756	0.269	0	0.0263814
Pira2	3.55803e-06	0.300361	0.43	0.108	0.0587751
2200002D01Rik	0.000207152	0.299822	0.28	0.068	1
Gm8369	0.000383498	0.299186	0.473	0.257	1
1810058I24Rik	0.000154281	0.298876	0.839	0.811	1
Adam19	0.00154538	0.298851	0.731	0.689	1
Tnfaip8	0.0509695	0.298775	0.903	0.892	1
Stap2	1.10971e-09	0.298384	0.419	0.014	1.83312e-05
Eps15	0.000368567	0.298155	0.817	0.716	1
Slamf1	2.12119e-06	0.298126	0.387	0.081	0.0350399
Zbtb38	0.013624	0.29698	0.538	0.432	1
Agap1	5.88939e-05	0.2969	0.462	0.203	0.972868
Rcl1	0.000173591	0.295925	0.473	0.257	1
Arf4	3.90513e-05	0.295789	0.946	0.919	0.645089
Ncoa4	2.37458e-06	0.295146	0.677	0.405	0.0392256
Fyb	0.00543799	0.294954	0.742	0.635	1
Gnptab	4.757e-05	0.29415	0.505	0.23	0.785809
Bcl2	0.0273873	0.29409	0.559	0.473	1
Vkorc1l1	5.20597e-06	0.292796	0.602	0.324	0.0859974
Ldlr	0.0468138	0.292622	0.398	0.27	1
Papss2	6.95856e-10	0.292535	0.409	0	1.14948e-05
Dusp22	8.84331e-07	0.292413	0.559	0.23	0.0146083
Gm16685	8.46761e-09	0.292261	0.366	0	0.000139876
Fbxl20	0.000870594	0.292159	0.484	0.311	1
Zfp945	1.19272e-05	0.291907	0.527	0.243	0.197026
Gmfg	0.203741	0.291807	0.624	0.716	1
2810474O19Rik	0.00755321	0.291456	0.742	0.703	1
Fryl	0.000552762	0.29138	0.742	0.757	1
Ccni	3.97671e-05	0.291374	0.839	0.73	0.656913
Npr1	8.46761e-09	0.290906	0.366	0	0.000139876
Stxbp3	0.0122953	0.290561	0.688	0.622	1
Dapp1	0.000193893	0.290256	0.774	0.635	1
Ypel3	0.000664719	0.290126	0.742	0.608	1
Usp3	9.87425e-07	0.289432	0.742	0.514	0.0163113
Cd70	2.3084e-06	0.289231	0.312	0.027	0.0381325
Sat1	0.020058	0.289108	0.935	0.878	1
Flrt3	9.001e-06	0.288797	0.333	0.054	0.148688
Rspry1	0.00010389	0.287246	0.742	0.514	1
Ccdc6	0.000257757	0.286797	0.624	0.419	1
Pdcd4	0.000871575	0.286768	0.538	0.338	1
Phf21a	0.000169039	0.286691	0.581	0.405	1
Lpin2	3.16971e-05	0.286663	0.613	0.405	0.523605
Ets1	0.00978641	0.286625	0.591	0.432	1
Cd1d1	0.00115771	0.286143	0.344	0.162	1
Kdm4a	0.00431925	0.285357	0.613	0.432	1
Crebrf	0.00020389	0.285332	0.559	0.324	1
Rpl34	1.36614e-05	0.285039	0.989	0.986	0.225673
Gm34084	0.0121922	0.284275	0.29	0.135	1
Lag3	0.729389	0.283771	0.43	0.541	1
Fau	1.03823e-09	0.283229	0.989	1	1.71504e-05
Vim	0.127949	0.282977	0.978	0.973	1
Mthfsl	8.30161e-06	0.282463	0.656	0.446	0.137134
Synj1	0.000789741	0.282461	0.785	0.703	1
Maf	0.327592	0.282298	0.301	0.257	1
Eva1b	0.000306832	0.282279	0.796	0.608	1
Rabac1	0.000128545	0.28208	0.946	0.946	1
B3gnt5	0.00012756	0.281822	0.43	0.176	1
Adprh	0.000459144	0.281783	0.796	0.716	1
Cstb	0.0294369	0.281729	0.892	0.892	1
Batf3	0.003407	0.280625	0.882	0.919	1
Dennd5a	0.000216673	0.280427	0.742	0.662	1
Zfp467	8.39375e-06	0.280302	0.409	0.108	0.138656
Cish	0.00218365	0.280195	0.645	0.459	1
Gnpda2	8.14876e-05	0.28004	0.602	0.351	1
Sav1	1.2505e-05	0.279549	0.699	0.486	0.206569
Ifi27l2a	0.0672344	0.279209	0.903	0.838	1
Cdkn2b	0.000214695	0.2787	0.323	0.095	1
Apool	0.00014417	0.277975	0.731	0.541	1
Bri3	0.0398179	0.27787	0.925	0.959	1
Sik3	0.000272232	0.277419	0.613	0.419	1
Maea	0.000103946	0.277356	0.699	0.541	1
Pigyl	8.20261e-05	0.276742	0.677	0.486	1
Clk1	0.00149336	0.276286	0.839	0.689	1
Icos	0.0421896	0.276273	0.505	0.378	1
Inpp5b	3.67601e-05	0.275812	0.645	0.392	0.60724
Dock11	0.120588	0.275492	0.538	0.568	1
Actg1	0.000184954	0.275246	0.989	1	1
Mmd	4.282e-05	0.275063	0.505	0.27	0.707343
Mex3b	1.01677e-07	0.275014	0.419	0.068	0.0016796
Litaf	0.00386682	0.274978	0.86	0.824	1
Emd	0.00796533	0.274805	0.806	0.851	1
Dnajb6	4.29981e-06	0.273152	0.925	0.946	0.0710285
Pnkd	0.00233586	0.272976	0.677	0.581	1
Slc25a29	9.64067e-08	0.272856	0.344	0.014	0.00159254
Fcer1g	0.0933903	0.272849	0.774	0.689	1
Dap	0.0635576	0.272659	0.731	0.689	1
Plekha2	0.00653132	0.271103	0.742	0.757	1
Crlf3	0.00149051	0.270974	0.731	0.635	1
Ndrg2	4.75267e-06	0.270892	0.366	0.068	0.0785094
Gdap10	0.00565459	0.270768	0.602	0.446	1
Rnaset2b	9.90066e-05	0.270576	0.548	0.378	1
Spn	0.00935263	0.270032	0.538	0.405	1
Pex13	1.3758e-05	0.269533	0.602	0.338	0.227268
Capg	0.0242058	0.269242	0.624	0.419	1
Hbp1	3.94717e-05	0.269155	0.634	0.392	0.652032
Cbfa2t3	0.254292	0.26899	0.828	0.932	1
Fnbp1	0.00281983	0.268702	0.892	0.892	1
Mical3	4.05352e-06	0.268394	0.376	0.081	0.0669602
Arfrp1	0.000209067	0.268076	0.731	0.581	1
Tbc1d10c	0.0055011	0.267946	0.667	0.622	1
Ift57	0.000189475	0.267398	0.398	0.176	1
Fam96a	0.0244634	0.266778	0.839	0.811	1
Gpr65	0.000544907	0.266474	0.559	0.378	1
Ppp1r15a	0.0012937	0.26646	0.688	0.541	1
Filip1l	0.000725207	0.266346	0.72	0.541	1
Pank2	3.90073e-05	0.266147	0.753	0.581	0.644361
Fundc2	9.17923e-05	0.265961	0.688	0.432	1
Atp6v0a1	0.000159131	0.265586	0.538	0.284	1
Add1	0.000284411	0.264715	0.656	0.527	1
Mrpl38	0.00438922	0.263913	0.634	0.527	1
Relt	5.79141e-05	0.263648	0.505	0.257	0.956683
Fam129a	0.000214349	0.26362	0.849	0.743	1
Samhd1	0.000191974	0.263558	0.935	0.959	1
Trim7	0.00382214	0.263521	0.495	0.311	1
Slain2	0.0201147	0.263165	0.505	0.392	1
Kif2a	0.0430361	0.262829	0.613	0.554	1
Dclre1c	0.000616302	0.262196	0.452	0.257	1
Thap2	1.2877e-06	0.26217	0.57	0.257	0.0212716
Mien1	0.00596468	0.26116	0.871	0.784	1
Gpr68	0.000780642	0.261126	0.667	0.5	1
Mylk	1.59703e-06	0.260941	0.269	0	0.0263814
Cdkal1	0.0144272	0.260345	0.495	0.392	1
H2-K1	2.45699e-06	0.260119	1	1	0.0405871
Pygl	4.92094e-05	0.259868	0.441	0.162	0.81289
Pxmp2	6.19098e-05	0.258245	0.376	0.108	1
Nfatc3	0.00523937	0.257715	0.624	0.541	1
Psmb10	0.000364979	0.257525	0.925	0.905	1
S100a13	0.000468648	0.257454	0.925	0.838	1
Insm1	1.65563e-07	0.257158	0.312	0	0.00273493
Sel1l	0.000588405	0.257024	0.699	0.554	1
Pet100	0.00299513	0.256837	0.71	0.649	1
Cd81	0.620524	0.256655	0.581	0.676	1
Pglyrp1	0.0318575	0.256142	0.57	0.459	1
Ttc39c	1.23359e-05	0.255741	0.495	0.176	0.203776
Arrb2	3.95118e-05	0.255566	0.871	0.77	0.652696
Pdcd1	0.0051355	0.255466	0.462	0.27	1
Fas	1.10888e-05	0.254991	0.462	0.176	0.183177
Crtc3	0.00348486	0.254867	0.591	0.419	1
Nr4a2	0.0471567	0.254757	0.548	0.405	1
Ptprj	0.000969147	0.254536	0.656	0.527	1
Ubxn1	0.00055478	0.254458	0.935	0.905	1
Ptdss2	6.77295e-06	0.253783	0.538	0.23	0.111882
Tspoap1	0.00136913	0.253748	0.333	0.135	1
Dnajb2	7.28638e-06	0.252736	0.452	0.135	0.120364
Cd69	0.0155284	0.252304	0.581	0.405	1
Hlx	4.96113e-05	0.251452	0.452	0.189	0.819528
Rbpms	4.64972e-08	0.25062	0.419	0.054	0.000768087
Jak1	0.000813941	0.250577	0.849	0.797	1
Cx3cl1	3.19568e-07	0.250566	0.323	0.014	0.00527894
Smap2	0.000275987	0.250292	0.817	0.676	1
Gatad2b	0.00258026	0.250039	0.785	0.743	1
Atxn7l1	0.000360299	0.250036	0.742	0.595	1
Apobec1	8.34852e-06	0.249936	0.387	0.095	0.137909
Arhgap22	0.0592843	0.249917	0.538	0.419	1
Suox	0.00297104	0.249426	0.419	0.257	1
Bmt2	0.00180482	0.24873	0.591	0.405	1
Apobec3	0.00310147	0.248288	0.978	0.973	1
Khnyn	0.009857	0.248182	0.57	0.473	1
Rpl22l1	0.00082984	0.247478	0.957	0.946	1
Znrf1	0.000564343	0.247332	0.559	0.338	1
Sugt1	0.000323518	0.246987	0.86	0.824	1
Chd7	0.000843529	0.246506	0.828	0.716	1
Cmip	0.00635833	0.246148	0.753	0.676	1
Trafd1	0.00155302	0.246104	0.925	0.905	1
Fbxo6	0.00472982	0.245853	0.753	0.635	1
Cox5a	1.93781e-05	0.245696	0.968	0.986	0.320107
Emc8	0.0113925	0.245622	0.699	0.676	1
Crybg1	0.00119792	0.24544	0.645	0.541	1
L1cam	2.70182e-05	0.245421	0.28	0.041	0.446314
Plekhg2	7.74708e-05	0.245073	0.516	0.27	1
Atl3	0.000339407	0.244637	0.57	0.378	1
Wdr1	5.29666e-05	0.244563	0.935	0.932	0.874955
Gm10851	9.25305e-08	0.244478	0.323	0	0.00152851
Dip2b	0.000886817	0.244266	0.602	0.473	1
Cd247	0.00646746	0.243812	0.495	0.351	1
Fyn	0.00136199	0.243499	0.796	0.784	1
Zkscan3	0.000529387	0.243103	0.581	0.419	1
Emb	0.0596658	0.242768	0.57	0.459	1
Dynlrb1	0.00317273	0.242494	0.946	0.865	1
Xpa	0.0137026	0.24249	0.581	0.459	1
Grasp	0.00437865	0.24246	0.516	0.351	1
Kdm6a	0.00109953	0.24218	0.688	0.541	1
Atp6v1b2	0.000969973	0.240833	0.828	0.689	1
Ube2i	0.000197128	0.240644	0.978	0.959	1
Cd5	0.0176393	0.24044	0.376	0.23	1
Hint3	0.0331154	0.240436	0.849	0.878	1
Map4	0.00146075	0.240293	0.785	0.743	1
Slc25a4	0.00393051	0.240257	0.925	0.959	1
Marveld1	0.00514137	0.240217	0.409	0.257	1
Amn1	0.00068168	0.240059	0.634	0.446	1
Mbtd1	0.0110875	0.239897	0.624	0.514	1
Fis1	0.00012992	0.23936	0.935	0.905	1
Lax1	0.0116256	0.238965	0.409	0.27	1
Iffo2	0.0013754	0.23889	0.473	0.297	1
N4bp2l2	0.00425171	0.238644	0.667	0.595	1
Appl1	0.0106937	0.238251	0.57	0.459	1
Setd5	0.00224286	0.2382	0.699	0.635	1
Ccdc82	0.00888072	0.238176	0.473	0.365	1
Tes	0.000380451	0.237922	0.871	0.851	1
Tle3	0.0109997	0.237288	0.763	0.689	1
Klf16	0.0264985	0.237116	0.258	0.135	1
Prkcd	0.0110988	0.237015	0.871	0.878	1
Slc22a23	2.90585e-08	0.23696	0.366	0.014	0.000480017
Slc25a3	0.000394341	0.236947	0.978	0.973	1
Cul2	0.297773	0.236919	0.409	0.365	1
Shisa5	0.295854	0.236293	0.806	0.919	1
Arf5	2.83229e-05	0.235802	0.978	0.986	0.467867
Cyth1	0.00233429	0.235645	0.742	0.622	1
Rtn4	0.00352829	0.235642	0.946	0.932	1
Dhrs3	0.000177404	0.235314	0.43	0.176	1
Tnrc6b	0.00331468	0.235257	0.667	0.581	1
Sh2d1a	0.0024853	0.23485	0.473	0.27	1
Dexi	0.00013431	0.234113	0.462	0.23	1
Cop1	0.015832	0.234087	0.806	0.73	1
Mkl1	0.000671661	0.234074	0.753	0.622	1
Prf1	0.103595	0.233702	0.301	0.216	1
Zmynd8	0.0238337	0.232616	0.753	0.716	1
Nipal1	3.06125e-06	0.232388	0.366	0.068	0.0505688
Tapbp	0.00173906	0.232206	0.968	0.959	1
Tor1aip2	0.00392392	0.231416	0.71	0.635	1
Nlrc5	0.000635144	0.23093	0.806	0.689	1
Csf2rb2	0.0548747	0.23084	0.602	0.514	1
Commd3	0.00664496	0.230754	0.849	0.757	1
Ccnt2	0.00373788	0.230672	0.72	0.635	1
Rpl35	0.00150692	0.230222	0.989	0.959	1
Dpp4	0.0431941	0.230108	0.634	0.608	1
Pmaip1	0.00363888	0.230021	0.548	0.365	1
Sorl1	0.000352278	0.229918	0.602	0.351	1
Rpl39	4.31578e-05	0.229704	1	0.973	0.712923
Ly96	5.53902e-06	0.229254	0.462	0.162	0.091499
Cebpg	0.00797506	0.228668	0.645	0.541	1
Prkch	0.0695145	0.228531	0.516	0.5	1
Phlpp1	7.81117e-05	0.228432	0.452	0.189	1
Il18r1	0.0402481	0.2284	0.366	0.243	1
Cxcr6	0.0883065	0.228272	0.591	0.486	1
Klrc2	0.00298535	0.228105	0.355	0.176	1
Crebbp	0.012794	0.228021	0.72	0.703	1
Mob1a	0.00373155	0.227971	0.892	0.878	1
Nrde2	0.000153598	0.227787	0.473	0.243	1
Ralgapa2	0.0157692	0.227547	0.419	0.297	1
Mpc1	0.108248	0.227499	0.957	0.932	1
Pon2	0.00153652	0.227314	0.688	0.541	1
Gimap6	0.0243537	0.227126	0.473	0.365	1
Cd47	0.000406564	0.227108	0.978	0.973	1
Ahcyl1	0.00131312	0.226863	0.656	0.554	1
Use1	7.8705e-05	0.226831	0.882	0.811	1
Rchy1	0.209743	0.22673	0.731	0.73	1
Rinl	0.10704	0.226668	0.71	0.743	1
Ears2	0.0081469	0.226142	0.344	0.189	1
Tax1bp3	0.0149872	0.22583	0.71	0.622	1
Stim1	0.0288735	0.224736	0.495	0.392	1
Dnajc10	0.0378176	0.224529	0.602	0.568	1
Mt2	0.00512142	0.224491	0.398	0.189	1
Ext1	0.0124177	0.223495	0.398	0.243	1
Tmem127	4.0813e-05	0.223457	0.634	0.419	0.674189
Lncpint	0.0113557	0.223414	0.441	0.324	1
Klre1	0.79102	0.22323	0.301	0.324	1
Traf3	0.000116046	0.223225	0.516	0.27	1
Zfp524	0.00201505	0.222865	0.581	0.419	1
Gem	0.0114698	0.222784	0.473	0.297	1
Tbc1d1	0.00833031	0.222382	0.72	0.649	1
Msi2	0.00241397	0.222156	0.688	0.568	1
Tmod3	0.00341167	0.221997	0.763	0.703	1
Zdhhc18	0.00470471	0.221873	0.645	0.595	1
Zeb1	0.00273288	0.221567	0.656	0.568	1
Foxn3	0.0396484	0.221503	0.71	0.703	1
Mab21l3	8.14659e-08	0.2209	0.441	0.054	0.00134574
Dock2	0.00139451	0.220664	0.871	0.838	1
Cd302	0.0961772	0.220187	0.312	0.23	1
Nsd1	0.0143451	0.219569	0.731	0.703	1
Map3k8	0.0158924	0.219393	0.57	0.446	1
Irf2	0.0435664	0.219154	0.731	0.662	1
Tspan13	0.0274352	0.218965	0.849	0.865	1
Malat1	0.0488332	0.218893	0.978	0.986	1
Herc4	0.00238051	0.218833	0.591	0.486	1
Mkln1	0.00353559	0.218599	0.774	0.676	1
Chchd2	2.89328e-05	0.218434	0.989	0.986	0.477942
Alkbh6	0.00354909	0.218396	0.516	0.324	1
Washc2	1.74419e-06	0.218103	0.72	0.459	0.0288123
Ttc14	0.0177942	0.218067	0.785	0.811	1
H2afj	0.00234506	0.217913	0.892	0.851	1
Lsm3	0.0294005	0.217633	0.688	0.622	1
Sgpl1	0.00457503	0.217514	0.699	0.568	1
Dirc2	3.33086e-06	0.217235	0.366	0.068	0.0550224
Tigd2	0.0301202	0.217046	0.376	0.27	1
Slc9a3r1	0.00289868	0.216922	0.849	0.77	1
Mdfic	0.0178501	0.216622	0.624	0.554	1
Nectin1	0.00979622	0.216597	0.538	0.446	1
Abcc1	0.0391873	0.216567	0.538	0.446	1
Exoc3l4	0.00033953	0.216501	0.387	0.162	1
Yme1l1	0.00397804	0.216393	0.688	0.608	1
Myo1c	0.00123708	0.215917	0.72	0.635	1
Pgls	0.00453151	0.215905	0.925	0.959	1
Ccr2	0.106216	0.215511	0.344	0.27	1
Wsb2	0.000244294	0.214814	0.677	0.486	1
Efna2	4.53477e-07	0.214786	0.323	0.014	0.00749098
Frmd4a	0.030212	0.214553	0.699	0.676	1
Ppp4r2	0.0360331	0.214173	0.731	0.689	1
Ninj1	0.00425086	0.214045	0.527	0.392	1
Idh1	0.000254675	0.213925	0.419	0.189	1
Gnas	0.00079721	0.213865	0.989	0.959	1
Pnisr	0.021105	0.213472	0.774	0.73	1
Atp11a	1.93615e-05	0.213082	0.57	0.243	0.319833
Neat1	0.19119	0.212737	0.925	0.865	1
Vti1a	0.00492439	0.212731	0.559	0.432	1
Ppp1r16b	0.0561814	0.212565	0.559	0.486	1
Itm2c	0.0588217	0.212337	0.978	0.959	1
Ak2	0.0189347	0.211918	0.882	0.838	1
Itk	0.0100736	0.211375	0.495	0.351	1
Smg1	0.0171496	0.21128	0.731	0.689	1
Rab5b	0.000188636	0.211255	0.645	0.419	1
Zbtb18	0.000272732	0.211193	0.591	0.378	1
Arrdc1	6.10449e-05	0.210512	0.774	0.622	1
Capn1	0.00175592	0.210355	0.731	0.622	1
Klrk1	0.0962669	0.210309	0.849	0.865	1
Apaf1	0.00127424	0.210233	0.656	0.486	1
Cyld	0.0272421	0.210175	0.742	0.743	1
Car13	5.13894e-08	0.210022	0.333	0	0.000848901
4833439L19Rik	0.189384	0.20977	0.527	0.486	1
Mcrip1	0.00339911	0.209658	0.871	0.73	1
Rpl41	5.02526e-05	0.209412	1	1	0.830122
E130311K13Rik	0.00150418	0.209309	0.355	0.176	1
Yeats4	0.0417997	0.20854	0.645	0.635	1
Suds3	0.00145081	0.208424	0.742	0.608	1
Abhd2	0.00487429	0.20823	0.452	0.297	1
Arhgdib	0.153404	0.207742	0.903	0.932	1
Pfdn5	2.65587e-05	0.207404	0.968	0.959	0.438723
Mob3a	0.00163274	0.207087	0.785	0.716	1
Osbpl8	0.000739833	0.206984	0.57	0.405	1
Scamp2	9.96818e-05	0.20666	0.871	0.865	1
Nipbl	0.023381	0.206556	0.763	0.743	1
Pias3	5.23013e-06	0.206411	0.527	0.216	0.0863965
Trps1	0.00132314	0.206151	0.796	0.622	1
Sfi1	0.000823811	0.20604	0.559	0.324	1
Ube2d1	0.050711	0.2059	0.548	0.5	1
Gm37422	1.59703e-06	0.205685	0.269	0	0.0263814
Klhl5	0.0353549	0.205619	0.581	0.473	1
Kmt2e	0.010821	0.205612	0.817	0.811	1
Csde1	0.0110344	0.205256	0.914	0.878	1
Cyba	0.00504017	0.205145	0.978	0.986	1
Ash1l	0.244837	0.205038	0.656	0.73	1
Pde4d	0.000444046	0.204992	0.323	0.108	1
Rest	0.0173372	0.204825	0.688	0.662	1
Suz12	0.0724424	0.204704	0.656	0.622	1
Elk3	0.00103342	0.204622	0.57	0.405	1
Cmc1	0.000979161	0.20454	0.774	0.635	1
Rab8a	0.00408205	0.204303	0.925	0.878	1
Mycbp2	0.165799	0.204167	0.806	0.797	1
Fbxl5	0.00229695	0.203946	0.602	0.486	1
Tmem106b	0.183074	0.20345	0.516	0.446	1
Rrad	0.000441883	0.202854	0.495	0.27	1
Phf20l1	0.0270038	0.202525	0.71	0.662	1
Casp4	0.0253464	0.202367	0.473	0.338	1
Rbbp8	0.00859697	0.201799	0.57	0.459	1
Bcl3	0.00618857	0.201567	0.624	0.486	1
Zfp362	0.0134075	0.20127	0.452	0.297	1
Csnk1g1	0.00416781	0.201235	0.634	0.5	1
Chchd5	0.506425	0.200729	0.398	0.419	1
Snx11	0.00245521	0.200617	0.462	0.284	1
Plekhn1	0.0439418	0.200305	0.398	0.324	1
Nap1l1	0.096939	0.200279	0.882	0.932	1
Uvrag	0.148859	0.20019	0.839	0.892	1
Ascc3	0.154732	0.199864	0.548	0.527	1
Adgre5	0.0358377	0.199758	0.581	0.5	1
Dctn4	0.0317896	0.199317	0.634	0.581	1
Ccdc88c	0.0198073	0.199171	0.462	0.338	1
Ap1g2	0.011775	0.199169	0.527	0.432	1
Arpc5	0.00717768	0.198781	0.978	0.973	1
Thap3	0.00827753	0.198533	0.516	0.351	1
Pcbp4	0.000318359	0.198395	0.344	0.122	1
Nsd3	0.337936	0.198333	0.839	0.878	1
Nfkbiz	0.00508645	0.198189	0.57	0.432	1
Psip1	0.0194734	0.198139	0.634	0.595	1
Aes	0.0033525	0.198135	0.968	0.946	1
Ppp1r16a	1.54808e-06	0.197995	0.473	0.162	0.0255728
Kxd1	0.0618376	0.19694	0.763	0.797	1
Lrp8	0.00544999	0.196879	0.258	0.108	1
Large1	0.000334299	0.196846	0.258	0.054	1
Manbal	0.00227742	0.196635	0.581	0.432	1
H2afz	0.176541	0.196128	0.989	1	1
Rap1b	0.00132542	0.196084	0.968	0.973	1
Rad51d	0.00147383	0.195805	0.473	0.27	1
Glyr1	0.0222653	0.195784	0.731	0.743	1
Zfp296	4.69779e-05	0.19564	0.387	0.135	0.776029
Gbp9	0.0116238	0.195334	0.409	0.284	1
Haus8	0.707546	0.195326	0.484	0.5	1
Prdm1	0.00165995	0.195304	0.355	0.149	1
Nudt4	0.00310197	0.195151	0.484	0.297	1
Nup98	0.00464443	0.195003	0.71	0.649	1
H2-D1	0.000164744	0.194838	1	1	1
Pld2	1.65028e-05	0.194536	0.473	0.176	0.27261
P2ry10	0.00737632	0.194332	0.774	0.676	1
Map1lc3a	0.000300927	0.19421	0.538	0.311	1
Ankrd12	0.0196004	0.19413	0.86	0.865	1
Borcs8	0.00231895	0.194015	0.699	0.608	1
Rbm42	0.0013228	0.194012	0.817	0.811	1
Cpne2	0.307873	0.193975	0.796	0.838	1
Mxi1	0.00146348	0.193892	0.645	0.459	1
Mbd1	0.0628061	0.193602	0.462	0.405	1
S100a1	0.0416889	0.193424	0.441	0.324	1
Specc1l	0.000576095	0.193421	0.473	0.284	1
Abtb2	1.38203e-05	0.193287	0.301	0.041	0.228297
Plec	0.0155973	0.193242	0.516	0.365	1
Dram1	1.74107e-06	0.19275	0.312	0.027	0.0287608
Tmem70	0.109232	0.192594	0.591	0.568	1
Tecpr1	0.00606323	0.192417	0.591	0.446	1
Gorasp2	0.0139108	0.19197	0.731	0.649	1
Crem	0.00165312	0.191963	0.613	0.419	1
Mrpl45	0.000229001	0.19174	0.602	0.405	1
Dync1i2	0.106899	0.19131	0.785	0.757	1
Arid5a	0.080395	0.191217	0.538	0.446	1
Cpsf7	0.00369894	0.191123	0.667	0.568	1
Nck1	0.00308816	0.190946	0.462	0.311	1
Depdc5	0.0261884	0.190855	0.258	0.135	1
Trim24	0.145347	0.190824	0.495	0.473	1
Srsf11	0.246442	0.190685	0.892	0.878	1
C1qtnf12	0.000454985	0.190559	0.398	0.176	1
Dnlz	0.0028616	0.190223	0.527	0.365	1
Runx2	0.00168027	0.190118	0.581	0.392	1
Arhgap28	4.05728e-07	0.189794	0.366	0.041	0.00670223
Serhl	0.0100833	0.189622	0.591	0.473	1
Fam133b	0.131478	0.189604	0.516	0.486	1
Acot13	0.00183687	0.189579	0.505	0.338	1
Stx4a	0.0142602	0.189484	0.817	0.797	1
Zranb1	0.060639	0.189104	0.602	0.514	1
Zc3h7a	0.00769157	0.189078	0.828	0.743	1
Coro2a	0.0445706	0.188875	0.806	0.824	1
Trim5	0.00498999	0.188535	0.419	0.257	1
Rhof	0.00363364	0.188349	0.527	0.365	1
Ap3b1	0.108489	0.18822	0.763	0.743	1
1110038F14Rik	0.00433597	0.187985	0.677	0.662	1
Cd2bp2	0.0157659	0.18789	0.688	0.689	1
Hist3h2a	0.202264	0.18783	0.355	0.324	1
Ing1	0.010104	0.187774	0.581	0.432	1
Bptf	0.0983416	0.18764	0.785	0.784	1
Akt3	0.0381358	0.18754	0.409	0.297	1
Ift172	0.00195765	0.187471	0.323	0.149	1
Map2k1	0.0331008	0.18744	0.806	0.838	1
Mbtps1	0.0265871	0.187416	0.688	0.622	1
Cirbp	0.00620905	0.187329	0.763	0.676	1
Tyk2	0.0116212	0.186966	0.763	0.662	1
Zzef1	0.552907	0.186148	0.538	0.581	1
Rpl37a	7.26413e-05	0.186059	1	1	1
Foxo1	0.00115321	0.185899	0.527	0.324	1
Cd28	0.00649798	0.185841	0.473	0.297	1
Gimap9	0.0168643	0.185519	0.43	0.311	1
Nbdy	0.0404961	0.184692	0.516	0.459	1
Nrbp1	0.00385457	0.184668	0.849	0.703	1
Sema4a	0.0033223	0.184667	0.892	0.851	1
Uba1	0.0925949	0.184547	0.71	0.689	1
Map3k3	0.172811	0.184428	0.43	0.378	1
Ginm1	0.0158015	0.184362	0.591	0.541	1
Bcl11b	0.00997025	0.184351	0.505	0.338	1
2310061I04Rik	0.262159	0.183862	0.409	0.351	1
Psenen	0.013686	0.183061	0.86	0.892	1
Zfp512	0.201259	0.182967	0.355	0.297	1
BC005537	0.00126901	0.18278	0.871	0.811	1
Chmp3	0.122814	0.18257	0.699	0.703	1
Parp3	0.0372195	0.182566	0.376	0.284	1
Cdc37l1	0.0619983	0.182474	0.581	0.473	1
Rubcn	0.00108307	0.182393	0.366	0.162	1
Wasl	0.000434514	0.182274	0.559	0.365	1
Rrp36	0.409215	0.18216	0.366	0.365	1
Ankib1	0.00903331	0.1818	0.581	0.473	1
Arhgef2	0.00454052	0.181727	0.774	0.608	1
AU020206	0.159032	0.181699	0.72	0.649	1
Gbp3	0.00501683	0.181648	0.376	0.203	1
Gm10076	0.00302154	0.181466	0.978	0.986	1
Pqlc3	0.0125689	0.181386	0.634	0.581	1
Tango2	0.0400411	0.181205	0.419	0.311	1
Taf12	0.00143756	0.18117	0.613	0.432	1
Gsr	0.146914	0.181164	0.548	0.541	1
Mad2l1bp	0.237987	0.181134	0.387	0.338	1
Nsmce1	0.00857134	0.181105	0.817	0.73	1
Eif1a	0.0324539	0.180883	0.656	0.608	1
Dock9	2.34893e-05	0.180787	0.29	0.041	0.38802
Wrn	0.0445249	0.180522	0.43	0.338	1
H3f3a	0.0366859	0.180434	0.978	1	1
Irf4	0.000338172	0.18025	0.29	0.081	1
Riok3	0.00773953	0.179675	0.839	0.811	1
Rai1	0.829499	0.179224	0.43	0.473	1
Nae1	0.00176305	0.179043	0.71	0.554	1
Gm15987	7.60052e-06	0.178903	0.323	0.041	0.125553
Chchd10	0.732062	0.178866	0.269	0.324	1
Zcchc7	0.0239909	0.178696	0.613	0.554	1
Mthfs	0.00127736	0.17868	0.495	0.284	1
Pkig	0.0429332	0.178449	0.538	0.473	1
Trip12	0.0225236	0.178367	0.763	0.73	1
Il6	0.00125382	0.178337	0.29	0.095	1
Atp6v0e	0.0238216	0.178176	0.989	0.973	1
Mapk1ip1l	0.250813	0.178042	0.753	0.77	1
Mea1	0.0369928	0.178016	0.72	0.757	1
Sumo2	0.00333557	0.177784	0.968	0.959	1
Fuz	0.00506388	0.177753	0.28	0.122	1
Gins4	0.566395	0.177751	0.387	0.365	1
Pbrm1	0.0105895	0.177607	0.849	0.811	1
Tia1	0.202368	0.177539	0.591	0.581	1
St6galnac6	9.42384e-06	0.177205	0.419	0.122	0.155672
Nelfb	0.0240939	0.177138	0.581	0.527	1
Abca7	0.0196985	0.177074	0.462	0.378	1
Zfp984	0.000689784	0.177053	0.527	0.311	1
Pitpnc1	0.00672692	0.175969	0.419	0.27	1
Rsu1	0.0145147	0.175872	0.828	0.811	1
Clip1	0.0452862	0.175313	0.581	0.554	1
Fmnl1	0.0707238	0.175296	0.839	0.811	1
Trim25	0.302332	0.175145	0.559	0.568	1
Serinc5	9.59605e-05	0.175092	0.355	0.108	1
Crot	0.00280533	0.174544	0.452	0.297	1
Spsb3	0.0181343	0.174343	0.462	0.392	1
Fto	0.173867	0.174197	0.43	0.405	1
Atp2b4	0.0188308	0.174101	0.43	0.284	1
Golm1	0.738356	0.1741	0.366	0.432	1
Creb5	0.000781817	0.17399	0.301	0.081	1
Klhl28	0.016233	0.173589	0.409	0.297	1
Mettl23	0.00473028	0.172881	0.763	0.595	1
Gtf2a1	0.00651256	0.172813	0.613	0.5	1
Atxn2	0.876702	0.172736	0.366	0.432	1
Rsf1	0.846964	0.172222	0.591	0.703	1
Leng8	0.00901206	0.172179	0.656	0.568	1
Kynu	0.0282022	0.172169	0.505	0.419	1
Gm11808	0.0105245	0.172159	0.72	0.622	1
Sike1	0.00373025	0.17213	0.699	0.514	1
Hat1	0.01007	0.171958	0.753	0.635	1
Lxn	0.0111245	0.171704	0.581	0.514	1
Dusp1	0.0306082	0.171309	0.785	0.73	1
Gga3	7.75685e-05	0.171193	0.505	0.257	1
Ube2z	0.0207914	0.171169	0.71	0.716	1
Wipf2	0.0273219	0.171076	0.581	0.554	1
Baz2a	0.0844556	0.170889	0.645	0.635	1
Nlrc3	0.0709785	0.170725	0.344	0.257	1
Cptp	0.00186677	0.170505	0.419	0.23	1
Dgat1	0.0781514	0.170491	0.452	0.351	1
4833407H14Rik	2.20648e-05	0.170022	0.323	0.068	0.364488
Tbc1d10a	0.00500785	0.169957	0.462	0.297	1
Adipor1	0.24479	0.169877	0.828	0.757	1
Fyco1	0.0106614	0.169668	0.462	0.311	1
Rpl24	0.000508639	0.169394	0.989	0.986	1
Zap70	0.0382171	0.169386	0.548	0.473	1
Sbf2	0.0723528	0.16897	0.409	0.324	1
Ube4b	0.0106572	0.168873	0.419	0.284	1
Pnp2	1.63226e-05	0.168872	0.28	0.027	0.269633
Bcl9l	0.00954566	0.168688	0.366	0.23	1
Tmem35b	0.017913	0.168527	0.376	0.257	1
Bin1	0.151615	0.168499	0.731	0.797	1
Txnrd1	0.0965569	0.168267	0.538	0.486	1
Emsy	0.0115065	0.168211	0.473	0.378	1
Trappc3	0.00728853	0.168118	0.71	0.649	1
Syf2	0.0217335	0.168029	0.849	0.797	1
Traf6	0.00259169	0.168016	0.43	0.243	1
Il15	0.00997459	0.168005	0.516	0.338	1
Decr1	0.00256613	0.167817	0.441	0.27	1
Calm3	0.19526	0.167789	0.968	0.932	1
Sin3a	0.16817	0.167597	0.452	0.392	1
Tmem128	0.0172214	0.167463	0.828	0.77	1
Iffo1	0.079267	0.16731	0.312	0.216	1
Mtmr4	0.0035716	0.166973	0.71	0.635	1
A530032D15Rik	0.119094	0.166677	0.355	0.27	1
Flvcr1	0.00568115	0.166427	0.419	0.243	1
Pyurf	0.0291967	0.166418	0.409	0.311	1
Gpr137b	0.119816	0.166036	0.699	0.676	1
Mapk3	0.000319574	0.165975	0.806	0.73	1
Zxdb	0.789793	0.165838	0.226	0.27	1
Ankrd17	0.176196	0.165783	0.688	0.73	1
Bcl2l1	0.0283486	0.165526	0.452	0.311	1
Usp16	0.0896055	0.165369	0.516	0.486	1
Itm2b	0.0193388	0.165274	0.989	0.959	1
Csrnp1	0.43729	0.165273	0.548	0.514	1
Higd2a	0.39201	0.164914	0.86	0.919	1
Dmtf1	0.00344567	0.164393	0.613	0.486	1
Sub1	0.00724758	0.164357	0.978	1	1
Crebl2	0.0025933	0.164075	0.29	0.122	1
Gpr107	0.342713	0.163875	0.602	0.649	1
Thap12	0.0186279	0.163785	0.505	0.378	1
Parp4	0.0234949	0.163706	0.624	0.554	1
Idnk	0.0456455	0.163683	0.677	0.743	1
Zfp292	0.0942917	0.163403	0.763	0.743	1
Ube2h	0.00549493	0.163227	0.591	0.473	1
Nsa2	0.0182728	0.163226	0.957	0.932	1
Cyhr1	0.390579	0.163011	0.57	0.595	1
Hspbap1	0.000793198	0.162762	0.409	0.203	1
2310035C23Rik	0.00606323	0.162602	0.591	0.446	1
Oasl2	0.19549	0.162513	0.29	0.189	1
Gm45716	0.000723517	0.16249	0.323	0.122	1
Slc25a1	0.0310262	0.162432	0.452	0.365	1
Gtpbp1	0.00249025	0.162186	0.495	0.365	1
Uba52	0.05363	0.162039	0.871	0.892	1
Ilk	0.122946	0.162006	0.763	0.757	1
Mt1	0.413694	0.161926	0.688	0.73	1
Chd6	0.998582	0.161825	0.419	0.459	1
Rdx	0.0336421	0.161767	0.785	0.757	1
Dennd1a	0.729469	0.161297	0.258	0.297	1
Neu1	0.731182	0.160985	0.366	0.365	1
Clta	0.0386091	0.160957	0.978	0.959	1
Lilr4b	0.0291448	0.160888	0.366	0.216	1
Stk17b	0.0643482	0.160691	0.871	0.757	1
Slamf7	0.300102	0.160632	0.892	0.919	1
Galnt12	0.00862167	0.160463	0.538	0.405	1
Tubgcp4	0.204969	0.160143	0.505	0.5	1
Ing4	0.0539176	0.159837	0.559	0.5	1
Pde6d	0.0117052	0.159637	0.57	0.446	1
Uba7	0.0193516	0.15947	0.602	0.581	1
Kif1a	0.000431111	0.159455	0.29	0.068	1
Cul3	0.113982	0.159441	0.667	0.595	1
Bsdc1	0.0428572	0.159347	0.495	0.405	1
Katna1	0.00657028	0.159172	0.591	0.459	1
Sppl3	0.0044346	0.158933	0.72	0.581	1
Ift52	0.752352	0.158826	0.484	0.514	1
Pxn	0.129202	0.158825	0.624	0.703	1
Fam110a	0.051021	0.158748	0.419	0.324	1
Mapkapk3	0.0175757	0.158733	0.688	0.635	1
Dusp2	0.0589239	0.158474	0.699	0.608	1
Tbc1d14	0.00819962	0.15842	0.71	0.608	1
Rabgef1	0.00393705	0.158126	0.398	0.23	1
Ctla4	0.476467	0.157945	0.333	0.297	1
Washc4	0.082534	0.157902	0.43	0.378	1
Rp9	0.0413686	0.157866	0.828	0.824	1
Sppl2b	0.732547	0.157797	0.247	0.311	1
Camk4	0.0336623	0.157349	0.323	0.203	1
Frmd8	0.0144484	0.15716	0.57	0.486	1
Plcl2	0.000518495	0.156984	0.462	0.243	1
Sirpa	0.00107876	0.156977	0.344	0.108	1
Utrn	0.0497379	0.156862	0.516	0.459	1
Tmtc2	0.000678028	0.156852	0.28	0.081	1
Cyp4f13	0.430409	0.156847	0.215	0.297	1
Mtch1	0.210771	0.156656	0.806	0.757	1
Ggh	0.0103521	0.156644	0.548	0.419	1
Elf1	0.0475082	0.156334	0.785	0.757	1
Tnrc18	0.191265	0.156254	0.656	0.662	1
Ywhaq	0.109477	0.156254	0.892	0.892	1
Dock8	0.0276174	0.156204	0.796	0.716	1
Rapgef6	0.135774	0.156155	0.699	0.73	1
Eif3f	0.0107227	0.156018	0.946	0.986	1
Pvr	0.00986026	0.156007	0.398	0.23	1
Ppp1r12a	0.0785508	0.155938	0.839	0.919	1
2010111I01Rik	0.18768	0.155938	0.387	0.351	1
Rnf40	0.0127912	0.155761	0.43	0.311	1
Cd160	0.0324821	0.155682	0.344	0.189	1
Bnip3l	0.0493538	0.155517	0.849	0.797	1
Sin3b	0.0134153	0.155455	0.882	0.905	1
Rplp2	0.0141557	0.155363	0.989	1	1
Dgcr6	0.862145	0.155296	0.333	0.405	1
Panx1	0.00621987	0.155292	0.344	0.189	1
Lmbr1l	0.0267913	0.155289	0.355	0.243	1
Ago1	0.257649	0.155169	0.333	0.27	1
Ikzf1	0.0195271	0.155117	0.796	0.703	1
Sumo1	0.0669049	0.155085	0.914	0.892	1
Mgat4a	0.100502	0.154814	0.409	0.338	1
Zfp513	0.00510052	0.154602	0.495	0.365	1
Sfpq	0.022135	0.154518	0.946	0.878	1
Surf1	0.78115	0.154459	0.538	0.635	1
1110032F04Rik	0.000160222	0.153966	0.258	0.041	1
Angel2	0.022491	0.153706	0.624	0.554	1
Plcg1	0.00867616	0.153659	0.484	0.338	1
Nfya	0.0361373	0.153611	0.581	0.5	1
Gmcl1	0.126667	0.153541	0.355	0.27	1
Fam8a1	0.00485461	0.153512	0.28	0.122	1
Ccnl2	0.179559	0.153362	0.742	0.77	1
Atp5h	0.0295373	0.1533	0.978	0.973	1
Elof1	0.0822799	0.15312	0.71	0.703	1
Tox	0.0587425	0.153038	0.344	0.23	1
Ccdc71l	0.450098	0.152738	0.387	0.392	1
Plin3	0.0461746	0.152546	0.538	0.486	1
Arglu1	0.0712797	0.152373	0.785	0.811	1
Lysmd2	0.00201268	0.151954	0.323	0.135	1
Cst7	0.0147131	0.15183	0.581	0.378	1
Nudt16	0.00355681	0.151804	0.538	0.365	1
Cir1	0.0208601	0.151329	0.559	0.419	1
Nck2	0.00248618	0.151314	0.333	0.149	1
Son	0.031597	0.151263	0.925	0.905	1
Stn1	0.870698	0.151224	0.237	0.27	1
Zdhhc20	0.619121	0.151002	0.559	0.635	1
Phc3	0.201387	0.150924	0.484	0.486	1
Fbxw2	0.113883	0.150671	0.699	0.716	1
Nenf	0.003502	0.150573	0.763	0.649	1
Ppp2r2d	0.0501416	0.150402	0.527	0.446	1
Rnf111	0.22816	0.150192	0.548	0.514	1
Rtp4	0.0284751	0.149909	0.398	0.257	1
Ube2l3	0.0522443	0.149838	0.978	0.932	1
Rnf114	0.00480363	0.149702	0.817	0.811	1
Myo9b	0.124904	0.149656	0.763	0.784	1
Tnik	0.00196632	0.14964	0.344	0.162	1
Mrps7	0.217337	0.149637	0.753	0.824	1
Snd1	0.052614	0.149447	0.688	0.622	1
St14	0.0138846	0.149357	0.333	0.189	1
Atg10	0.0107695	0.149356	0.441	0.311	1
Tmem173	0.0151332	0.149117	0.688	0.541	1
Fam120b	0.389143	0.149031	0.462	0.459	1
Pkp3	0.0147446	0.148986	0.742	0.716	1
Rbm6	0.273076	0.148955	0.645	0.662	1
Yipf3	0.184163	0.148673	0.613	0.703	1
Tnks2	0.0256584	0.148611	0.581	0.514	1
Sec24c	0.0157892	0.148551	0.634	0.541	1
Spg11	0.0176444	0.148534	0.398	0.27	1
Gcnt2	0.0120014	0.148365	0.473	0.311	1
Mapk1	0.0953109	0.148182	0.731	0.743	1
Rasgrp1	0.0519012	0.148117	0.441	0.338	1
Gimap8	0.00868144	0.148098	0.376	0.23	1
Tgoln1	0.0208784	0.147935	0.763	0.77	1
Otulin	0.156242	0.147817	0.688	0.73	1
Gm2000	0.566253	0.147753	0.462	0.486	1
Bcor	0.0645483	0.147544	0.441	0.378	1
Pmpca	0.230021	0.147487	0.559	0.554	1
Epb41l2	0.0147733	0.147448	0.742	0.649	1
Slc9a1	0.0378698	0.147224	0.409	0.311	1
Commd6	0.0244234	0.14715	0.677	0.635	1
Cldnd1	0.0016349	0.147136	0.613	0.432	1
Tgif1	0.0108695	0.146994	0.441	0.297	1
Sowahc	0.0426436	0.146898	0.43	0.324	1
Snx20	0.239288	0.146809	0.86	0.919	1
Pxdc1	0.0159737	0.146721	0.258	0.122	1
Cggbp1	0.406942	0.146694	0.742	0.77	1
Scand1	0.208337	0.146679	0.935	0.959	1
Tuba1c	0.00257418	0.146649	0.796	0.649	1
Il10ra	0.0230518	0.14662	0.774	0.662	1
Mtmr12	0.138151	0.146534	0.43	0.378	1
Tbl1x	0.0478061	0.146524	0.72	0.662	1
Cdk17	0.00423027	0.146505	0.452	0.257	1
Ap3m2	0.0015783	0.146479	0.505	0.311	1
Zfyve19	0.753603	0.146322	0.247	0.284	1
Smim14	0.0733341	0.146308	0.871	0.919	1
Epc2	0.260294	0.146288	0.344	0.311	1
Cnot6l	0.0659782	0.145966	0.667	0.703	1
Frmd4b	0.206025	0.145681	0.462	0.459	1
Mir142hg	0.0910345	0.14556	0.462	0.405	1
Psmd10	0.0081272	0.145434	0.602	0.5	1
Ankrd11	0.172468	0.145308	0.86	0.878	1
Tbc1d10b	0.00766575	0.1452	0.645	0.541	1
Cd226	0.0429721	0.145087	0.43	0.284	1
Zfyve1	0.000910481	0.144851	0.301	0.108	1
Erlin1	0.0934589	0.144829	0.57	0.5	1
mt-Nd5	0.0354614	0.144685	0.914	0.892	1
Snap23	0.093442	0.144581	0.806	0.784	1
Eipr1	0.0406254	0.144554	0.591	0.541	1
Cd6	0.183973	0.144242	0.398	0.338	1
Ccdc174	0.0318024	0.144212	0.581	0.514	1
Rnf31	0.0375041	0.144192	0.516	0.446	1
Prpsap1	0.0897575	0.144003	0.667	0.581	1
Med11	0.0230021	0.143987	0.527	0.446	1
Pafah1b1	0.100932	0.143959	0.839	0.892	1
Azi2	0.0139835	0.143958	0.602	0.486	1
Dnajc4	0.87095	0.143758	0.376	0.419	1
Mtf1	0.0104789	0.143432	0.559	0.446	1
Pfn1	0.00424689	0.143396	0.989	1	1
Nom1	0.545705	0.143396	0.29	0.405	1
Rps15a	0.0160319	0.143381	0.989	0.986	1
Smarcc2	0.0849586	0.143275	0.602	0.568	1
Rps24	0.000964843	0.143219	1	1	1
Siglecg	0.597837	0.143197	0.344	0.459	1
Dnajc15	0.0664364	0.143158	0.753	0.757	1
Pld3	0.0980269	0.143127	0.462	0.365	1
Anapc16	0.166352	0.1431	0.624	0.568	1
Rmnd5a	0.042913	0.142987	0.473	0.351	1
Il2rb	0.103718	0.14291	0.602	0.514	1
Spag7	0.104731	0.14281	0.667	0.676	1
Kansl1	0.00871242	0.14246	0.742	0.676	1
Zhx2	4.66331e-05	0.142438	0.258	0.027	0.770332
Taf1d	0.245159	0.142404	0.645	0.676	1
Coro1b	0.278186	0.142356	0.935	0.892	1
Eif4enif1	0.133347	0.142185	0.527	0.554	1
Stk39	0.06532	0.142145	0.43	0.324	1
Phf8	0.141686	0.142033	0.376	0.297	1
Atp5j2	0.161561	0.141953	0.957	0.973	1
Sft2d2	0.111941	0.141943	0.667	0.676	1
Tubgcp2	0.0267258	0.141899	0.495	0.378	1
Cnppd1	0.00652493	0.141735	0.742	0.622	1
Ptpn2	0.047075	0.14171	0.677	0.716	1
Srd5a3	0.00365023	0.14149	0.495	0.311	1
Ndufb4	0.16681	0.141404	0.849	0.865	1
Aamp	0.0256403	0.141364	0.817	0.757	1
Gapvd1	0.110026	0.141248	0.699	0.676	1
Ctsb	0.0106722	0.140814	0.968	0.946	1
Crtc2	0.0213585	0.140775	0.559	0.514	1
Tesc	0.0142062	0.14075	0.269	0.135	1
Ap1s1	0.0252451	0.140698	0.613	0.541	1
Casp7	0.0119557	0.140478	0.462	0.311	1
Slc50a1	0.0911516	0.140413	0.72	0.716	1
Ppp6c	0.0683023	0.140402	0.677	0.635	1
Prkcq	0.0102007	0.140346	0.473	0.324	1
Il10rb	0.136481	0.140309	0.624	0.608	1
Zfp644	0.0604111	0.140302	0.688	0.689	1
Dgkz	0.100807	0.140141	0.419	0.365	1
Dnm2	0.138932	0.140098	0.763	0.676	1
Renbp	0.0196038	0.140069	0.376	0.23	1
Gins3	0.000259439	0.139988	0.312	0.095	1
AU040320	0.025054	0.139922	0.409	0.311	1
Polr2e	0.0375716	0.139532	0.774	0.811	1
Pdlim5	0.0453499	0.139462	0.634	0.595	1
3110043O21Rik	0.0266612	0.139355	0.527	0.419	1
Zfp598	0.135174	0.139127	0.398	0.378	1
Tbc1d20	0.00862428	0.139075	0.613	0.473	1
Pam16	0.0277738	0.138681	0.602	0.568	1
Git2	0.118893	0.138659	0.796	0.838	1
Cox17	0.00120987	0.138623	0.817	0.865	1
Sfmbt1	0.0111205	0.138609	0.462	0.297	1
Rgs19	0.402393	0.138324	0.796	0.824	1
Ubr4	0.0356735	0.138252	0.71	0.568	1
Socs4	0.796182	0.13821	0.366	0.378	1
Ncoa3	0.07187	0.138121	0.602	0.649	1
Mrps6	0.0184974	0.138076	0.505	0.405	1
Glg1	0.0800012	0.137868	0.677	0.635	1
Man1a	0.101128	0.137843	0.452	0.392	1
Gstp3	0.0717647	0.137763	0.419	0.311	1
Mov10	0.0301831	0.137563	0.387	0.27	1
Ebag9	0.589608	0.137343	0.312	0.378	1
Dyrk2	0.0117916	0.1373	0.376	0.243	1
Ccnt1	0.102611	0.137266	0.677	0.635	1
Slc25a11	0.16574	0.137236	0.839	0.865	1
Phf3	0.00395963	0.137225	0.796	0.757	1
Slc15a3	0.0596695	0.137122	0.376	0.27	1
Hectd1	0.0399822	0.136862	0.817	0.811	1
Ifi47	0.0734329	0.136816	0.677	0.635	1
Msmo1	0.0131543	0.13668	0.43	0.284	1
Fam102a	0.430275	0.136589	0.505	0.554	1
Gcn1l1	0.376161	0.13656	0.473	0.432	1
Mon1b	0.00171479	0.136368	0.269	0.095	1
Abi3	0.347441	0.136358	0.516	0.514	1
Taz	0.00911212	0.136273	0.656	0.608	1
Lyz2	0.047033	0.136272	0.323	0.514	1
Krcc1	0.323073	0.13616	0.882	0.892	1
Ubxn2a	0.013144	0.136105	0.613	0.486	1
Gnb1	0.00767457	0.136098	0.957	0.946	1
Hadhb	0.879299	0.136018	0.677	0.73	1
9030624J02Rik	0.206717	0.135911	0.559	0.527	1
Brd1	0.308011	0.135836	0.602	0.689	1
Ube2d3	0.011178	0.135809	0.968	0.973	1
Fhod1	0.213595	0.135754	0.43	0.378	1
Sepsecs	0.0216383	0.135753	0.344	0.216	1
Cd96	0.0671966	0.13572	0.387	0.27	1
Paf1	0.0177735	0.135479	0.57	0.446	1
mt-Co1	0.0499513	0.135429	0.989	0.973	1
Helz	0.102472	0.135376	0.495	0.473	1
Parp14	0.0292081	0.135231	0.667	0.608	1
Tpt1	0.00381526	0.135018	1	0.986	1
Eid2	0.00335435	0.134906	0.28	0.108	1
Macf1	0.366162	0.134549	0.538	0.568	1
Rtf1	0.0787857	0.13419	0.742	0.689	1
Arpin	0.0825873	0.134188	0.441	0.338	1
Ddit3	0.000906337	0.134178	0.419	0.189	1
Nedd4l	0.0799739	0.134128	0.366	0.27	1
Ide	0.0384827	0.134059	0.419	0.324	1
Zfp622	0.154029	0.13404	0.72	0.716	1
D16Ertd472e	0.0189756	0.13371	0.548	0.419	1
Rora	0.0309576	0.133666	0.409	0.257	1
Tmem63b	0.00859891	0.133626	0.323	0.162	1
Bzw1	0.119118	0.133565	0.903	0.892	1
Ociad1	0.0939487	0.13333	0.774	0.811	1
Ripk2	0.0087463	0.133269	0.28	0.122	1
Mysm1	0.136049	0.13325	0.548	0.514	1
Strbp	0.215959	0.133211	0.484	0.405	1
App	0.0797207	0.133048	0.667	0.595	1
Stat5b	0.0574365	0.133032	0.527	0.446	1
Osm	0.0271246	0.132997	0.323	0.189	1
Zmym2	0.006926	0.132955	0.452	0.284	1
Tcrg-C2	0.040522	0.132876	0.344	0.189	1
Elovl5	0.0743248	0.132788	0.548	0.432	1
Atp6v1f	0.063265	0.132782	0.957	0.973	1
Nr1h2	0.482596	0.132684	0.677	0.77	1
Napg	0.0199621	0.132606	0.613	0.5	1
Ccm2	0.529188	0.132553	0.624	0.649	1
Dtx3	0.0686619	0.132453	0.366	0.27	1
Pcnx	0.427211	0.132445	0.355	0.351	1
Unc13d	0.0922803	0.132053	0.538	0.5	1
Pex6	0.554639	0.131931	0.312	0.311	1
Mat2b	0.139005	0.131798	0.677	0.649	1
Cdc42	0.112589	0.131676	1	0.986	1
Zwint	0.191332	0.13162	0.559	0.527	1
Tmed7	0.142959	0.131476	0.667	0.676	1
Eapp	0.0307622	0.131381	0.72	0.703	1
Cast	0.0786436	0.131338	0.742	0.649	1
Ankrd13a	0.55923	0.131327	0.839	0.878	1
Ahsa2	0.0868858	0.131287	0.355	0.284	1
Cacul1	0.294958	0.131115	0.43	0.405	1
Kdm5c	0.110309	0.131114	0.57	0.554	1
Rassf1	0.977922	0.130831	0.699	0.757	1
Polr2g	0.108151	0.130691	0.849	0.811	1
Rbm7	0.0358889	0.130619	0.72	0.703	1
Nup85	0.0462145	0.130582	0.495	0.405	1
Galnt7	0.308038	0.130552	0.527	0.554	1
Rnaseh2b	0.0271053	0.130472	0.591	0.473	1
Stk38l	0.0235608	0.130452	0.269	0.149	1
Tgs1	0.174236	0.13039	0.516	0.473	1
Aftph	0.111971	0.130272	0.731	0.73	1
Cep120	0.266498	0.130198	0.301	0.243	1
Cntrl	0.146473	0.130067	0.71	0.743	1
Adam10	0.215072	0.129995	0.495	0.432	1
Ddx17	0.0215834	0.129941	0.828	0.838	1
AI314180	0.021092	0.129895	0.71	0.662	1
Sidt2	0.00666828	0.129878	0.548	0.405	1
Hmgcs1	0.243346	0.129696	0.484	0.486	1
Aak1	0.0213765	0.12964	0.505	0.351	1
Exoc7	0.19899	0.129626	0.441	0.392	1
Gnpda1	0.239898	0.129403	0.57	0.581	1
Vgll4	0.130838	0.129316	0.656	0.635	1
Lnpep	0.0862764	0.12915	0.742	0.77	1
Diaph1	0.220214	0.128785	0.72	0.784	1
Cltc	0.409443	0.128665	0.839	0.838	1
Rasal3	0.122328	0.128567	0.548	0.5	1
Nras	0.199562	0.128562	0.731	0.716	1
Cpsf4	0.527941	0.128425	0.409	0.419	1
Slc25a10	0.0490739	0.12834	0.43	0.311	1
Rell1	0.0727617	0.128231	0.398	0.324	1
Ell2	0.0089927	0.128217	0.409	0.243	1
Suco	0.0144338	0.128127	0.527	0.446	1
Rbm5	0.150176	0.128083	0.774	0.77	1
Nbeal1	0.0375465	0.127997	0.548	0.419	1
Fcho1	0.725027	0.127801	0.473	0.527	1
Micall1	0.0991669	0.12775	0.495	0.432	1
Cd4	0.293317	0.127682	0.258	0.189	1
Stam2	0.209372	0.127628	0.387	0.324	1
Smim20	0.0026477	0.127535	0.645	0.527	1
Ube2j2	0.223629	0.127398	0.763	0.716	1
2019-03-07	0.0903241	0.127307	0.785	0.811	1
Pink1	0.0136465	0.127242	0.398	0.284	1
Tnpo1	0.194612	0.127177	0.591	0.568	1
Rnf168	0.468053	0.127136	0.323	0.311	1
P2rx4	0.0713486	0.127091	0.667	0.568	1
Akt1s1	0.162836	0.127052	0.344	0.27	1
Ergic2	0.0781019	0.126833	0.624	0.595	1
Gak	0.251199	0.126816	0.602	0.608	1
Klf13	0.388303	0.12663	0.613	0.676	1
Dtd1	0.00506388	0.126559	0.28	0.122	1
Faim	0.117714	0.126522	0.559	0.554	1
1810013L24Rik	0.242217	0.126463	0.43	0.405	1
Herpud2	0.140298	0.12645	0.505	0.473	1
Gnl2	0.519778	0.126424	0.527	0.514	1
Avl9	0.0210806	0.126379	0.57	0.486	1
Hax1	0.374126	0.12633	0.602	0.635	1
Ifng	0.00502389	0.126273	0.473	0.297	1
3110040N11Rik	0.0463717	0.125954	0.419	0.324	1
Snrnp27	0.0776202	0.125808	0.731	0.716	1
Zfp62	0.501403	0.125733	0.57	0.581	1
Trappc6a	0.668325	0.125723	0.688	0.757	1
Ccdc28b	0.537072	0.125603	0.43	0.514	1
2310001H17Rik	0.0656478	0.125597	0.376	0.27	1
Mob4	0.293037	0.125533	0.624	0.622	1
Snw1	0.0563751	0.125461	0.785	0.743	1
Ubr2	0.165868	0.125432	0.591	0.541	1
Ep400	0.334581	0.125283	0.677	0.635	1
Snrk	0.0282248	0.125167	0.505	0.405	1
Atf7ip	0.00965314	0.12506	0.677	0.568	1
Mapre2	0.0286031	0.124927	0.634	0.649	1
Nop53	0.162162	0.124899	0.785	0.851	1
Zfp830	0.804438	0.124667	0.269	0.284	1
Yipf1	0.0463533	0.124598	0.731	0.649	1
Acot9	0.0361927	0.124579	0.516	0.432	1
Ssu72	0.0259875	0.124403	0.946	0.932	1
Sirt1	0.00404298	0.124311	0.323	0.149	1
Gan	0.860852	0.124191	0.269	0.27	1
Rgs16	0.397822	0.124105	0.323	0.284	1
Zer1	0.707403	0.123932	0.301	0.311	1
Mtif3	0.319874	0.123832	0.344	0.324	1
Eloc	0.0321297	0.123826	0.925	0.932	1
Ufc1	0.0870561	0.123625	0.774	0.77	1
Guk1	0.166638	0.123594	0.72	0.716	1
Mob1b	0.108567	0.123541	0.462	0.405	1
Trip10	0.123062	0.12351	0.366	0.284	1
Scai	0.00178331	0.123425	0.387	0.189	1
Tada3	0.00526034	0.123157	0.527	0.351	1
Ndrg1	0.4064	0.123117	0.667	0.838	1
Nup88	0.198481	0.123064	0.57	0.581	1
Zfp266	0.0480056	0.12302	0.398	0.284	1
Acsf2	0.00364565	0.122997	0.258	0.095	1
Blmh	0.120106	0.122996	0.559	0.554	1
Smagp	0.756282	0.122888	0.473	0.527	1
Zfp451	0.248142	0.122802	0.409	0.365	1
Atg4b	0.062889	0.122759	0.462	0.392	1
Sema6d	0.315224	0.122749	0.398	0.351	1
Ftl1-ps1	0.139274	0.122741	0.409	0.351	1
Fam103a1	0.822527	0.12272	0.667	0.703	1
Cox7a2l	0.0844852	0.12271	0.957	0.973	1
Slc26a2	0.0490634	0.122589	0.376	0.27	1
Parp9	0.0611545	0.122451	0.849	0.784	1
Ubxn8	0.00195958	0.122422	0.387	0.189	1
Stx6	0.0118938	0.122397	0.677	0.554	1
St3gal1	0.259514	0.122344	0.43	0.419	1
Smyd2	0.361795	0.122238	0.29	0.27	1
Gpr157	0.0476791	0.122112	0.409	0.284	1
Golga1	0.00647561	0.12209	0.333	0.162	1
Ikzf3	0.126306	0.122065	0.43	0.338	1
1810022K09Rik	0.176196	0.122037	0.71	0.703	1
Sdf2	0.105253	0.121917	0.796	0.784	1
Med13l	0.0447781	0.121868	0.634	0.541	1
Samd4b	0.0546918	0.121853	0.602	0.554	1
Dok2	0.0353185	0.121853	0.409	0.284	1
Vps26a	0.518796	0.121852	0.516	0.514	1
Zfp511	0.122923	0.121709	0.602	0.622	1
Abcf1	0.174005	0.121648	0.656	0.662	1
Arl10	0.524611	0.121588	0.366	0.392	1
Rnf157	0.90454	0.121584	0.516	0.595	1
Igtp	0.322304	0.121561	0.516	0.541	1
Uqcc3	0.0809345	0.121465	0.72	0.649	1
Brms1	0.106558	0.121046	0.624	0.568	1
Creb1	0.171607	0.121025	0.677	0.689	1
Zfp280d	0.802813	0.120968	0.419	0.473	1
Taok1	0.403159	0.120944	0.645	0.662	1
2610001J05Rik	0.0397715	0.120925	0.667	0.554	1
Galnt1	0.158203	0.12054	0.753	0.77	1
Fbxo22	0.732227	0.12048	0.398	0.419	1
Madd	0.047257	0.120445	0.495	0.446	1
Rcor1	0.520425	0.120381	0.419	0.392	1
Orai3	0.228596	0.120299	0.602	0.608	1
Setd2	0.343604	0.12006	0.677	0.703	1
Foxn2	0.0390001	0.120016	0.516	0.419	1
Stard7	0.000927706	0.119961	0.591	0.419	1
Cep57l1	0.027633	0.119936	0.323	0.203	1
Timm13	0.0558122	0.119736	0.946	0.892	1
St3gal6	0.0318964	0.11971	0.29	0.176	1
Cdk6	0.464884	0.119541	0.495	0.527	1
Tmem18	0.00734778	0.119507	0.258	0.108	1
Themis	0.0346552	0.119506	0.355	0.216	1
Micu1	0.114376	0.119456	0.323	0.243	1
Kdm3b	0.260612	0.11932	0.591	0.554	1
Gpr55	0.0461251	0.119166	0.28	0.162	1
Kdm5b	0.0407272	0.118878	0.355	0.23	1
Fut4	0.0147423	0.118625	0.269	0.122	1
Pef1	0.0211871	0.118529	0.452	0.351	1
Tbcc	0.149092	0.11852	0.527	0.514	1
Chst11	0.000953257	0.118503	0.505	0.284	1
Rpl36	0.0217086	0.118268	0.978	1	1
Actr1a	0.0365873	0.118177	0.656	0.541	1
Rlim	0.369138	0.118119	0.516	0.527	1
Tnip2	0.273948	0.118066	0.43	0.405	1
Dda1	0.297865	0.11777	0.677	0.716	1
Ptk2b	0.242131	0.11765	0.731	0.73	1
Ak3	0.0919116	0.117522	0.398	0.338	1
Flot2	0.064288	0.11725	0.452	0.365	1
Romo1	0.065503	0.117069	0.731	0.649	1
Lemd3	0.0173175	0.11703	0.333	0.203	1
Rnf10	0.222148	0.116969	0.634	0.662	1
Fbxo33	0.256282	0.116835	0.312	0.257	1
Tsc1	0.0142215	0.116831	0.376	0.23	1
Crebzf	0.193542	0.116771	0.419	0.405	1
Mdp1	0.0368497	0.116708	0.699	0.662	1
Ccng1	0.299487	0.116607	0.548	0.541	1
C330007P06Rik	0.958494	0.116599	0.312	0.351	1
Lbh	0.290666	0.116514	0.516	0.568	1
Mgat4b	0.906431	0.116513	0.495	0.568	1
Rhbdf2	0.345042	0.116442	0.323	0.324	1
Rab14	0.161526	0.116356	0.935	0.946	1
Ttll12	0.484269	0.116173	0.215	0.27	1
Lst1	0.660417	0.116166	0.473	0.473	1
Arl1	0.258814	0.116072	0.742	0.743	1
Nek7	0.825065	0.116038	0.624	0.662	1
H1f0	0.188613	0.116012	0.538	0.5	1
Slc44a1	0.0121642	0.115889	0.269	0.122	1
Ddx5	0.0495754	0.115761	0.978	0.973	1
Lyrm2	0.277716	0.115635	0.323	0.297	1
Oxa1l	0.266527	0.11542	0.624	0.622	1
Ppp2r2a	0.098162	0.115263	0.613	0.581	1
Hpcal1	0.173046	0.115027	0.753	0.77	1
Rpl29	0.0614587	0.114998	0.978	0.973	1
Zmiz2	0.00445366	0.114971	0.871	0.838	1
Eif4a2	0.0257235	0.114899	0.925	0.878	1
Uhmk1	0.0763341	0.114842	0.613	0.541	1
Hist1h2bc	0.0627524	0.114833	0.366	0.257	1
Flad1	0.0298945	0.114752	0.419	0.297	1
Srpk1	0.366131	0.114672	0.656	0.743	1
Arhgap12	0.0284014	0.114624	0.28	0.162	1
Eif4e2	0.603296	0.114452	0.817	0.878	1
Rbl2	0.038888	0.114174	0.473	0.365	1
Flnb	0.0339272	0.11408	0.419	0.351	1
Rgs3	0.183297	0.114049	0.667	0.689	1
St3gal2	0.010745	0.113799	0.28	0.135	1
Dnajc8	0.0873607	0.113552	0.925	0.919	1
Zfp263	0.387668	0.113548	0.484	0.514	1
Cr1l	0.400767	0.113473	0.71	0.703	1
Rab12	0.00642808	0.11343	0.559	0.392	1
Dcaf5	0.189303	0.113428	0.344	0.297	1
Acp5	0.0244106	0.113339	0.452	0.324	1
Umad1	0.00902983	0.113282	0.366	0.203	1
Ubxn6	0.298479	0.113264	0.538	0.541	1
Tssc4	0.0467218	0.113148	0.495	0.378	1
9330175E14Rik	0.0136716	0.112883	0.28	0.135	1
Ehmt2	0.0405928	0.112667	0.699	0.622	1
Hdac7	0.0156797	0.112609	0.376	0.23	1
Vps52	0.0667826	0.112597	0.43	0.338	1
Sesn3	0.23426	0.112548	0.452	0.405	1
3010003L21Rik	0.00460417	0.11246	0.269	0.108	1
Sptlc2	0.878625	0.112403	0.656	0.676	1
Ccdc25	0.0915522	0.112267	0.495	0.419	1
Cog8	0.274633	0.112206	0.355	0.459	1
Ezh2	0.0658314	0.112173	0.645	0.514	1
Aurkaip1	0.210578	0.112169	0.914	0.919	1
Ubn1	0.0729598	0.112117	0.72	0.689	1
Rabgap1	0.0958582	0.112033	0.452	0.378	1
Hsdl1	0.168291	0.111851	0.43	0.392	1
Ap2b1	0.131436	0.111808	0.731	0.797	1
Akap9	0.296661	0.111807	0.817	0.824	1
Hspa4l	0.105371	0.111755	0.301	0.216	1
Sdccag3	0.122212	0.111604	0.57	0.527	1
Prkcz	0.00821429	0.111515	0.258	0.108	1
Tnfaip2	0.0941426	0.111401	0.269	0.176	1
Gramd1b	0.0673327	0.111309	0.398	0.284	1
Oraov1	0.02792	0.111301	0.376	0.243	1
Usf1	0.525482	0.111265	0.409	0.527	1
Txndc9	0.542371	0.111213	0.806	0.824	1
2019-03-06	0.0970746	0.111157	0.323	0.486	1
Enox2	0.0344436	0.111007	0.312	0.189	1
Psme2b	0.432389	0.110971	0.452	0.486	1
Flna	0.117372	0.110817	0.785	0.851	1
Osgin2	0.0362551	0.110704	0.29	0.176	1
Dmxl1	0.28397	0.110687	0.441	0.446	1
Kif16b	0.0445274	0.110656	0.355	0.243	1
Skiv2l	0.0499394	0.110616	0.527	0.459	1
Aup1	0.15519	0.110543	0.753	0.824	1
Ahctf1	0.0336099	0.110484	0.516	0.459	1
Inpp5k	0.0960193	0.110361	0.452	0.392	1
Herc2	0.139221	0.110086	0.43	0.392	1
Fam174a	0.117564	0.109965	0.731	0.689	1
Rnf121	0.173558	0.109924	0.344	0.311	1
Nckipsd	0.718646	0.109649	0.398	0.419	1
Cab39l	0.640179	0.109613	0.376	0.405	1
Golph3l	0.29793	0.10926	0.344	0.311	1
Mpdu1	0.184769	0.109243	0.645	0.635	1
Armc10	0.0708813	0.109159	0.419	0.338	1
Atp5k	0.069411	0.109107	0.914	0.946	1
Iah1	0.226107	0.109103	0.634	0.608	1
Sytl2	0.150545	0.109024	0.323	0.257	1
Camkk2	0.0546685	0.108997	0.29	0.189	1
Arhgef1	0.0510251	0.10899	0.742	0.784	1
Arid4b	0.208846	0.10896	0.71	0.676	1
Gsdmd	0.936465	0.108954	0.667	0.811	1
Tbc1d9b	0.325659	0.108882	0.462	0.419	1
R3hdm4	0.187562	0.108574	0.796	0.77	1
Dennd6a	0.0338492	0.10851	0.355	0.23	1
Sirt2	0.599727	0.10848	0.731	0.757	1
Ehmt1	0.0271446	0.108445	0.559	0.459	1
Tmem243	0.111848	0.108335	0.581	0.581	1
Sertad2	0.274198	0.108156	0.473	0.486	1
Impa1	0.136567	0.108098	0.581	0.595	1
Ints11	0.471209	0.108049	0.548	0.595	1
Bmi1	0.0634063	0.108003	0.312	0.203	1
2410004B18Rik	0.0985472	0.108	0.441	0.405	1
Cnot6	0.00535606	0.107995	0.688	0.554	1
Sirt7	0.50061	0.107887	0.656	0.703	1
Pnpla6	0.0107172	0.107856	0.344	0.189	1
Trim56	0.0949637	0.107798	0.366	0.257	1
Bola2	0.0746009	0.107745	0.71	0.662	1
Ptpn3	0.000604094	0.107638	0.269	0.068	1
Ttc9c	0.0940839	0.107538	0.57	0.486	1
Mark2	0.189041	0.107518	0.645	0.676	1
Snapin	0.0078028	0.107324	0.495	0.324	1
Dcaf11	0.0256281	0.107174	0.677	0.595	1
2210016L21Rik	0.112479	0.107079	0.516	0.432	1
Tmed4	0.521221	0.107012	0.452	0.514	1
Ksr1	0.00265426	0.10696	0.301	0.122	1
Phc2	0.19528	0.106792	0.71	0.73	1
Uhrf2	0.107518	0.106678	0.688	0.608	1
Cox20	0.0534211	0.106554	0.667	0.581	1
Nhlrc2	0.28872	0.106386	0.452	0.459	1
Mxd4	0.0393517	0.106352	0.548	0.432	1
Strn3	0.477943	0.106341	0.581	0.581	1
Snrnp48	0.669944	0.106119	0.634	0.676	1
Cox7c	0.0363947	0.106111	0.968	0.973	1
Rb1cc1	0.367999	0.105921	0.538	0.581	1
Rab37	0.0186168	0.105897	0.355	0.203	1
2019-03-02	0.113687	0.105777	0.731	0.703	1
Smarca4	0.648696	0.10565	0.667	0.689	1
Acap1	0.499467	0.105536	0.527	0.568	1
Ccz1	0.202675	0.105364	0.688	0.622	1
Tnpo2	0.0882685	0.105247	0.312	0.23	1
Nktr	0.49695	0.105098	0.806	0.905	1
Stat1	0.00306903	0.105084	0.968	0.973	1
Dlgap4	0.238937	0.105059	0.86	0.851	1
Mapkapk2	0.408068	0.105036	0.849	0.892	1
Dclre1a	0.131785	0.104665	0.301	0.216	1
Rpl38	0.0254688	0.104586	0.978	1	1
Btbd7	0.407169	0.104478	0.409	0.392	1
Jak3	0.218396	0.104425	0.495	0.473	1
Mcub	0.559936	0.104335	0.387	0.392	1
Zbtb25	0.486385	0.104296	0.323	0.324	1
Cox8a	0.102726	0.104232	0.978	0.973	1
Ccdc71	0.0332751	0.10396	0.473	0.351	1
Asap1	0.422493	0.103952	0.71	0.716	1
Chmp1a	0.156426	0.103811	0.806	0.743	1
Hsd11b1	0.555302	0.103578	0.323	0.338	1
Dvl1	0.0792858	0.103566	0.323	0.23	1
Rptor	0.0916314	0.103459	0.452	0.338	1
Dapk2	0.147887	0.103309	0.398	0.324	1
Snapc5	0.271686	0.103284	0.688	0.689	1
Abhd8	0.0407343	0.103209	0.398	0.297	1
Icosl	0.691941	0.103196	0.344	0.351	1
Rsbn1l	0.0457432	0.103125	0.763	0.743	1
Otud7b	0.0767128	0.103119	0.323	0.216	1
Phf1	0.061104	0.103071	0.419	0.297	1
Gm26782	0.255748	0.103068	0.323	0.297	1
Dis3l2	0.360341	0.10301	0.301	0.243	1
Fra10ac1	0.867493	0.102912	0.29	0.338	1
Scaf1	0.144317	0.102878	0.538	0.514	1
Rhoh	0.745632	0.102695	0.495	0.554	1
Spop	0.053133	0.102664	0.925	0.878	1
Dgka	0.0591687	0.102572	0.312	0.216	1
Cnot4	0.494143	0.102523	0.602	0.703	1
Smap1	0.0888654	0.102368	0.753	0.797	1
Wipi2	0.400999	0.102272	0.355	0.338	1
Vps28	0.0303931	0.102227	0.871	0.905	1
Ifrd1	0.08669	0.102205	0.548	0.473	1
Fam160b1	0.077917	0.102139	0.462	0.378	1
Rbbp6	0.423132	0.101993	0.742	0.743	1
Trp53inp1	0.000912961	0.101937	0.366	0.149	1
Xcl1	0.345729	0.101893	0.333	0.405	1
Pim1	0.550022	0.101841	0.935	0.919	1
Arfgap2	0.120455	0.101343	0.72	0.676	1
Ppp1r9b	0.0556912	0.101338	0.667	0.608	1
Trir	0.224192	0.101293	0.882	0.892	1
Ahcyl2	0.524299	0.101214	0.602	0.635	1
Prkag1	0.847354	0.101212	0.484	0.581	1
Kdelr1	0.229214	0.101064	0.806	0.77	1
Kdm1a	0.308795	0.101059	0.634	0.649	1
Pex11b	0.824463	0.100939	0.323	0.378	1
Esco1	0.0878571	0.100783	0.419	0.338	1
Ankrd39	0.0656281	0.100765	0.323	0.243	1
Snhg20	0.957024	0.10075	0.355	0.392	1
Zfp217	0.0203502	0.10071	0.634	0.568	1
Fxr1	0.200563	0.100637	0.624	0.635	1
Med31	0.149656	0.100621	0.462	0.378	1
Sltm	0.215933	0.100559	0.774	0.784	1
Ikzf2	0.836588	0.10055	0.387	0.405	1
Sucla2	0.483192	0.100475	0.462	0.473	1
Msn	0.119307	0.100419	0.978	0.959	1
Borcs7	0.293618	0.100334	0.355	0.324	1
Dhrs4	0.0191082	0.100185	0.441	0.297	1
Ncoa6	0.0299788	0.0999987	0.452	0.338	1
Casp1	0.153839	0.0999828	0.495	0.446	1
Klhl24	0.282726	0.0999358	0.409	0.365	1
Arhgap9	0.135689	0.0999095	0.591	0.581	1
Nbeal2	0.16036	0.0997495	0.452	0.419	1
Txlng	0.0336616	0.0997326	0.301	0.176	1
Ripor2	0.0165877	0.0997255	0.29	0.135	1
Ndufa3	0.18258	0.0996823	0.914	0.878	1
Bod1l	0.352833	0.0996811	0.677	0.73	1
Zc3h15	0.693687	0.0996287	0.677	0.716	1
Tfe3	0.0990797	0.0993029	0.398	0.311	1
Mfap1b	0.0891679	0.0993002	0.355	0.568	1
Cxcr4	0.0860213	0.0992318	0.29	0.189	1
Lgalsl	0.00179015	0.099151	0.344	0.149	1
Zfyve26	0.0412939	0.0991193	0.409	0.284	1
Cers4	0.292701	0.0991058	0.344	0.324	1
Lgals1	0.984571	0.0990482	0.892	0.919	1
Sumf1	0.100254	0.0988545	0.344	0.257	1
Trabd	0.050039	0.0988449	0.667	0.608	1
Dcaf1	0.0490286	0.0988358	0.28	0.176	1
Rragc	0.244817	0.0987893	0.667	0.676	1
Zmym5	0.173023	0.0987314	0.495	0.473	1
Ssh2	0.328826	0.098636	0.452	0.459	1
Zfp219	0.0311843	0.0984031	0.258	0.135	1
Adar	0.223074	0.0983892	0.602	0.554	1
Klc1	0.204371	0.0983475	0.495	0.446	1
Por	0.139488	0.0982802	0.355	0.311	1
Rbm38	0.11187	0.0981893	0.43	0.351	1
Zfr	0.284036	0.0981089	0.505	0.662	1
Syt11	0.387845	0.0978401	0.387	0.378	1
Rbbp4	0.323953	0.0978087	0.774	0.784	1
Cdk5	0.271677	0.0975677	0.398	0.365	1
Pik3r6	0.436221	0.0973308	0.376	0.365	1
Dennd4b	0.249821	0.0972154	0.538	0.5	1
Klhl9	0.185425	0.097212	0.355	0.297	1
Hnrnph1	0.49781	0.0972105	0.72	0.757	1
Ntmt1	0.337908	0.0971091	0.28	0.243	1
Fam189b	0.23067	0.0970287	0.398	0.365	1
Yy1	0.787121	0.0969818	0.785	0.824	1
Wdr33	0.990142	0.0966902	0.419	0.486	1
Rab10	0.200816	0.0966202	0.925	0.932	1
Irak1	0.272858	0.0966141	0.774	0.784	1
Pik3ca	0.220109	0.0966019	0.43	0.392	1
Gpr174	0.0360357	0.0965471	0.29	0.162	1
Ogt	0.468939	0.0964876	0.849	0.878	1
Esyt1	0.996138	0.0964361	0.849	0.851	1
Parp11	0.0975837	0.0964285	0.505	0.446	1
Vps13d	0.082554	0.0962727	0.452	0.392	1
Mink1	0.197676	0.0962414	0.581	0.595	1
Ugdh	0.662629	0.0962332	0.387	0.392	1
Naa20	0.788902	0.0961378	0.57	0.649	1
Trappc12	0.241372	0.0961278	0.473	0.473	1
Virma	0.169112	0.0959814	0.495	0.459	1
Supt6	0.180387	0.0957274	0.645	0.662	1
Them6	0.319384	0.0955263	0.28	0.243	1
Sqle	0.349764	0.0954915	0.312	0.27	1
Cyp51	0.753375	0.0952284	0.312	0.351	1
Arpp19	0.16639	0.0951897	0.935	0.932	1
Smad1	0.325594	0.0951871	0.28	0.378	1
Aspscr1	0.0461148	0.0951666	0.667	0.581	1
Fam76b	0.116628	0.0951625	0.387	0.311	1
9930021J03Rik	0.157683	0.0951486	0.376	0.338	1
Psmd5	0.220097	0.0951381	0.398	0.351	1
Tex261	0.452891	0.0951036	0.763	0.77	1
Gas2l1	0.054662	0.0948963	0.301	0.189	1
Ufm1	0.294868	0.0948692	0.817	0.797	1
Tmco3	0.0838275	0.0947359	0.473	0.365	1
Mtmr6	0.120602	0.0946153	0.527	0.5	1
Cactin	0.976657	0.0944984	0.312	0.324	1
Arid1b	0.0540535	0.0943692	0.591	0.541	1
Vps39	0.169585	0.0943177	0.323	0.257	1
Cab39	0.251726	0.0943164	0.667	0.662	1
Rpl19	0.0175794	0.0941887	0.989	0.986	1
Rbl1	0.0244286	0.0941237	0.473	0.324	1
Tgfbrap1	0.482211	0.0940103	0.301	0.257	1
Nmb	0.113555	0.0939947	0.28	0.203	1
2310033P09Rik	0.423086	0.0939201	0.398	0.378	1
A630072M18Rik	0.168337	0.0939019	0.301	0.23	1
Eea1	0.406985	0.0938866	0.484	0.473	1
Dgcr14	0.110531	0.0938615	0.344	0.27	1
Fam78a	0.406098	0.0938547	0.333	0.324	1
Endod1	0.936379	0.0937664	0.538	0.689	1
Eif3h	0.0508949	0.0936973	0.968	0.959	1
Zc2hc1a	0.024851	0.0936803	0.269	0.135	1
Sla2	0.171666	0.0936617	0.376	0.311	1
Kdm3a	0.219931	0.093615	0.376	0.351	1
Tdrd7	0.328427	0.0935067	0.333	0.297	1
Rpl21	0.125946	0.0934866	0.989	0.986	1
AU019823	0.764676	0.093482	0.387	0.446	1
Ctsa	0.105649	0.0934629	0.602	0.581	1
Dyrk1a	0.086267	0.0933999	0.559	0.486	1
Ddi2	0.360867	0.0933933	0.516	0.608	1
Ormdl1	0.290919	0.0933912	0.398	0.351	1
Rnf181	0.217877	0.0931622	0.656	0.622	1
Dctn1	0.181882	0.0931405	0.602	0.568	1
Ctsc	0.878272	0.0931284	0.849	0.919	1
Atxn7l3	0.165863	0.0931099	0.452	0.405	1
Skil	0.080493	0.092913	0.774	0.73	1
Cndp2	0.586018	0.0928714	0.581	0.622	1
Ogdh	0.0804549	0.0927838	0.667	0.622	1
Emp3	0.578392	0.0927376	0.817	0.824	1
Cdc37	0.242012	0.0926274	0.903	0.905	1
Dhx30	0.905047	0.0924547	0.484	0.5	1
Slc35a3	0.202867	0.0924321	0.323	0.257	1
Pcm1	0.159422	0.0921889	0.452	0.405	1
Kctd13	0.141061	0.0921287	0.43	0.378	1
Ofd1	0.14682	0.0921063	0.301	0.243	1
Slirp	0.639346	0.0920468	0.613	0.635	1
Senp7	0.0549169	0.0920051	0.495	0.405	1
Osbpl11	0.347025	0.0917101	0.28	0.257	1
Capns1	0.116969	0.09165	0.935	0.919	1
Setx	0.117589	0.0915742	0.516	0.405	1
Nt5c	0.109952	0.0914284	0.925	0.905	1
Herc3	0.0447005	0.0914157	0.333	0.203	1
Otud4	0.465168	0.0913695	0.441	0.432	1
Bahd1	0.40228	0.0913118	0.344	0.324	1
Zfp771	0.498916	0.0912245	0.409	0.392	1
Atp6v0d1	0.709091	0.090911	0.796	0.865	1
Nr2f6	0.094952	0.0907865	0.462	0.378	1
Arhgap1	0.170775	0.0905779	0.591	0.554	1
Bbc3	0.259047	0.0905189	0.333	0.284	1
Zgpat	0.270441	0.0904443	0.344	0.324	1
Lsm14b	0.239962	0.0904211	0.269	0.216	1
Kif1c	0.1451	0.0903954	0.43	0.392	1
Fbxw4	0.0611509	0.0903727	0.323	0.216	1
Zfp646	0.101276	0.0903061	0.366	0.297	1
Rps13	0.0524483	0.0902219	0.989	0.986	1
Cdip1	0.045483	0.0901643	0.366	0.243	1
Coa6	0.826381	0.0901581	0.419	0.446	1
Zfp871	0.957484	0.0901433	0.409	0.473	1
Arhgef3	0.00589918	0.0900597	0.301	0.135	1
Pik3r4	0.0313786	0.0899757	0.269	0.149	1
Gemin7	0.200274	0.0898242	0.71	0.703	1
Acsf3	0.12228	0.0897859	0.29	0.203	1
Cd27	0.0707705	0.0897772	0.409	0.297	1
Vti1b	0.254417	0.0893141	0.753	0.784	1
Rhoa	0.428053	0.0892119	0.989	0.986	1
Eif1ax	0.581915	0.0892097	0.806	0.865	1
Katnbl1	0.0364246	0.0891127	0.409	0.297	1
Kars	0.487133	0.0889569	0.462	0.541	1
Dcp1a	0.395939	0.0889551	0.301	0.27	1
Arl13b	0.244224	0.0888682	0.258	0.203	1
C2cd5	0.0572985	0.0887413	0.484	0.405	1
Arhgef12	0.0279151	0.0886989	0.28	0.149	1
Pi4k2b	0.0166228	0.088578	0.312	0.162	1
Rb1	0.171463	0.0885609	0.409	0.365	1
Ifi206	0.0561222	0.0884678	0.419	0.297	1
Usp15	0.968835	0.0884228	0.667	0.797	1
Dynlt3	0.064413	0.0883232	0.559	0.5	1
Leo1	0.775939	0.0882414	0.301	0.324	1
Commd7	0.349447	0.0881803	0.806	0.824	1
Uqcr10	0.412062	0.0879326	0.892	0.919	1
Rbm4b	0.24169	0.0879247	0.505	0.486	1
Ube2e3	0.695598	0.0878553	0.645	0.797	1
Maf1	0.202459	0.087762	0.656	0.689	1
Prcc	0.128498	0.0877465	0.387	0.311	1
Bclaf3	0.197963	0.0876984	0.28	0.216	1
Itpa	0.251523	0.0876368	0.452	0.405	1
Mcat	0.306385	0.0876209	0.28	0.23	1
Slu7	0.105837	0.0876166	0.624	0.568	1
Prpf38b	0.825168	0.0875943	0.86	0.892	1
Med15	0.123053	0.0875482	0.602	0.635	1
Spag9	0.353615	0.0875225	0.849	0.865	1
Gabpb2	0.778738	0.0874494	0.516	0.581	1
Ddx47	0.399163	0.0873548	0.484	0.473	1
Clasp1	0.764395	0.0873487	0.591	0.662	1
Abi2	0.216771	0.0873145	0.183	0.284	1
Clk3	0.23562	0.0872748	0.634	0.649	1
Cdk8	0.881961	0.0871901	0.376	0.405	1
Bcl10	0.190069	0.0871572	0.667	0.662	1
Gm42418	0.179127	0.0870427	0.957	0.986	1
Dlst	0.27627	0.0869903	0.634	0.743	1
Fam13b	0.118503	0.0869753	0.28	0.203	1
Fam126a	0.0508015	0.0869616	0.43	0.311	1
Cdk13	0.141682	0.0867982	0.613	0.608	1
Saraf	0.523836	0.0867843	0.677	0.757	1
Slc7a6os	0.886765	0.0867827	0.312	0.324	1
Mcur1	0.132496	0.0867714	0.516	0.514	1
Klrc1	0.222137	0.08666	0.344	0.257	1
Wdr48	0.123808	0.0865113	0.462	0.419	1
Tmem138	0.160821	0.0864994	0.301	0.23	1
Cyb561d1	0.00565538	0.0864708	0.333	0.149	1
Ubac2	0.553731	0.0863962	0.645	0.703	1
Trmt1l	0.12906	0.0863347	0.559	0.486	1
Mdm4	0.0422161	0.0862909	0.72	0.662	1
Rac1	0.334601	0.0862281	0.978	0.986	1
Prkca	0.0693243	0.0861267	0.258	0.162	1
Zbtb8os	0.58423	0.0860686	0.742	0.757	1
Anapc13	0.377921	0.0860472	0.624	0.595	1
Ppcdc	0.209042	0.0860423	0.312	0.257	1
Haghl	0.134416	0.0860322	0.419	0.338	1
Dnajb9	0.0911786	0.0860146	0.484	0.405	1
Polr2j	0.254477	0.0859759	0.71	0.743	1
Oasl1	0.613524	0.0859726	0.548	0.554	1
Axin1	0.175137	0.0858245	0.462	0.405	1
Tle1	0.00103642	0.0857811	0.065	0.257	1
Ccs	0.156383	0.0857374	0.516	0.473	1
Cspp1	0.736026	0.0857299	0.452	0.541	1
AI467606	0.505112	0.0857217	0.419	0.419	1
Rcn1	0.0652037	0.0857076	0.312	0.203	1
Mbp	0.889701	0.0856891	0.656	0.77	1
Dhx15	0.912733	0.0856579	0.677	0.703	1
Fbxw11	0.114191	0.0856076	0.538	0.486	1
Ankrd27	0.667962	0.0855922	0.387	0.405	1
Pigs	0.522284	0.0855604	0.484	0.459	1
Pde7a	0.172948	0.0855465	0.484	0.432	1
Mtfr1l	0.261322	0.0854722	0.559	0.541	1
Pofut2	0.263832	0.0853334	0.355	0.311	1
Rsrp1	0.8003	0.0853085	0.892	0.959	1
Tmem110	0.0392277	0.0852333	0.473	0.365	1
Wbp1l	0.393266	0.0852231	0.419	0.432	1
Gramd4	0.118201	0.0851955	0.333	0.5	1
Hars2	0.0569464	0.0850637	0.269	0.162	1
Klhl8	0.116238	0.0850503	0.269	0.189	1
Nedd4	0.195516	0.0849555	0.441	0.365	1
Cstf3	0.126449	0.0847491	0.452	0.419	1
Runx3	0.310604	0.084747	0.882	0.892	1
Tjap1	0.133278	0.0846663	0.301	0.23	1
Tmem167b	0.114067	0.0844924	0.323	0.23	1
Bcl9	0.283635	0.0843848	0.387	0.351	1
Qars	0.17377	0.084379	0.699	0.703	1
Epc1	0.276867	0.0843667	0.419	0.405	1
Fcho2	0.315018	0.0843518	0.559	0.554	1
Exoc6b	0.083708	0.0842054	0.29	0.189	1
H2-T22	0.0622226	0.0840497	0.914	0.878	1
Trim33	0.13309	0.0840218	0.484	0.446	1
Cdc73	0.407762	0.0839944	0.398	0.514	1
Rnf138	0.192944	0.0837983	0.419	0.608	1
Pkd1	0.244189	0.0836575	0.355	0.324	1
Ppm1a	0.862149	0.0836318	0.527	0.595	1
Sec22a	0.152768	0.0836094	0.333	0.257	1
Ttll3	0.254535	0.0835505	0.269	0.23	1
Alkbh4	0.031381	0.0835267	0.28	0.162	1
Fam107b	0.00819635	0.0834304	0.624	0.514	1
[truncated: 5,459 more rows]
