# Supplementary material for: Overcoming primary and acquired resistance to anti-PD-L1 therapy by induction and activation of tumor-residing cDC1s
Source: Nat Commun. 2020 Oct 27;11:5415. doi: 10.1038/s41467-020-19192-z (PMC7592056; doi:10.1038/s41467-020-19192-z)
Supplement: Supplementary file 5 — Supplementary Data 3 [file 41467_2020_19192_MOESM5_ESM.xlsx]

## Sheet: ALL.combined_SUBSET.markers
Supplementary Data 3. Gene expression within the lymphoid population subset
gene	p_val	avg_logFC	pct.1	pct.2	p_val_adj	cluster
Gzmk	0	1.1573	0.908	0.252	0	0
Ccl5	0	1.12793	0.991	0.801	0	0
Igkc	0	0.87511	0.519	0.107	0	0
Cd8b1	0	0.854789	0.943	0.45	0	0
Itga4	0	0.813499	0.854	0.468	0	0
Gm8369	0	0.613739	0.846	0.437	0	0
Ms4a6b	0	0.592125	0.985	0.834	0	0
Lsp1	0	0.568991	0.974	0.883	0	0
Gmfg	0	0.528356	0.969	0.793	0	0
Sh2d1a	6.30078e-300	0.593067	0.863	0.538	1.04083e-295	0
Gtf2i	6.1163e-276	0.619365	0.768	0.458	1.01035e-271	0
Cxcr3	6.26755e-272	0.555832	0.828	0.491	1.03534e-267	0
Trbc2	1.62205e-264	0.546139	0.996	0.926	2.67946e-260	0
Ms4a4b	6.79473e-262	0.402963	1	0.927	1.12242e-257	0
S100a10	3.66871e-260	0.463684	0.994	0.973	6.06033e-256	0
Gimap7	2.39132e-257	0.562877	0.823	0.51	3.95021e-253	0
Gm30054	2.62104e-255	0.493992	0.494	0.165	4.3297e-251	0
Arhgdib	2.7947e-243	0.359721	0.995	0.984	4.61657e-239	0
Sp100	1.57357e-241	0.43661	0.966	0.863	2.59937e-237	0
Gramd3	4.37233e-237	0.52674	0.7	0.352	7.22265e-233	0
Gm26740	1.37553e-222	0.47015	0.647	0.296	2.27223e-218	0
Rac2	3.76982e-213	0.289917	0.999	0.995	6.22736e-209	0
Gimap6	8.94501e-201	0.421176	0.934	0.771	1.47763e-196	0
Wdr95	1.98823e-198	0.478933	0.466	0.182	3.28435e-194	0
Arl5c	6.45314e-190	0.398328	0.381	0.12	1.06599e-185	0
Coro1a	6.69385e-188	0.291028	1	0.994	1.10576e-183	0
Cd3d	2.33926e-187	0.308173	1	0.881	3.86422e-183	0
Hcst	2.76895e-183	0.361933	0.983	0.939	4.57404e-179	0
Lat	3.86012e-182	0.37805	0.957	0.827	6.37653e-178	0
Ptpn18	1.8249e-181	0.319985	0.986	0.953	3.01455e-177	0
Cd8a	2.27267e-181	0.342275	0.948	0.52	3.75423e-177	0
Slamf6	3.30752e-177	0.436627	0.434	0.16	5.46369e-173	0
Smpdl3b	1.1016e-155	0.286467	0.261	0.066	1.81973e-151	0
Epsti1	2.75139e-152	0.373131	0.92	0.82	4.54502e-148	0
Bcl11b	1.53838e-150	0.391788	0.835	0.582	2.54124e-146	0
Cd27	3.59558e-149	0.366202	0.779	0.529	5.93954e-145	0
Rpl13a	1.08824e-148	0.329294	0.935	0.862	1.79767e-144	0
Lck	1.75072e-148	0.281542	0.982	0.941	2.89202e-144	0
Saraf	1.33356e-146	0.322117	0.952	0.872	2.20291e-142	0
Limd2	1.97702e-146	0.331224	0.959	0.903	3.26583e-142	0
Eif3f	9.59826e-146	0.251939	0.991	0.982	1.58554e-141	0
Ly6c2	2.67102e-143	0.556089	0.723	0.442	4.41226e-139	0
Mrps16	2.45641e-142	0.352968	0.865	0.753	4.05774e-138	0
Trac	2.99642e-142	0.335026	0.987	0.831	4.94978e-138	0
Acp5	2.45689e-141	0.387751	0.654	0.398	4.05854e-137	0
Crip1	2.88624e-136	0.357212	0.974	0.932	4.76777e-132	0
Cd3e	3.6387e-131	0.274844	1	0.872	6.01076e-127	0
Plac8	6.52629e-131	0.437394	0.728	0.457	1.07808e-126	0
Abracl	5.00883e-130	0.323094	0.946	0.883	8.27409e-126	0
Supt4a	8.80248e-126	0.320658	0.91	0.805	1.45408e-121	0
Rasgrp2	1.73989e-125	0.40209	0.492	0.252	2.87413e-121	0
Itgb1	2.58569e-123	0.415786	0.867	0.73	4.2713e-119	0
Fyn	4.63299e-122	0.37938	0.823	0.691	7.65324e-118	0
Mettl23	1.18221e-120	0.316877	0.831	0.693	1.95289e-116	0
Dnajc15	2.16382e-118	0.366279	0.85	0.732	3.57442e-114	0
Selplg	2.09496e-117	0.261859	0.989	0.959	3.46067e-113	0
Sub1	4.6816e-117	0.290836	0.988	0.957	7.73353e-113	0
Rpa2	7.3836e-117	0.386457	0.599	0.376	1.2197e-112	0
Gimap4	7.11454e-115	0.302017	0.961	0.88	1.17525e-110	0
Cnn2	3.99034e-113	0.293866	0.961	0.917	6.59165e-109	0
Dgka	2.52115e-112	0.336359	0.606	0.38	4.16469e-108	0
Gpr183	4.81852e-112	0.369373	0.495	0.267	7.95972e-108	0
Gm2682	2.72143e-109	0.340718	0.573	0.337	4.49552e-105	0
Grap	5.22042e-109	0.332074	0.72	0.54	8.62361e-105	0
Klf3	1.58828e-105	0.335283	0.385	0.176	2.62367e-101	0
Smap1	6.95953e-104	0.331597	0.699	0.526	1.14964e-99	0
Ypel3	5.02234e-103	0.307789	0.863	0.721	8.29641e-99	0
Themis	3.02827e-101	0.28896	0.571	0.342	5.0024e-97	0
Tspan3	1.79619e-97	0.290371	0.39	0.194	2.96712e-93	0
Slfn2	1.269e-95	0.274649	0.904	0.793	2.09627e-91	0
Thap3	3.17311e-91	0.315997	0.508	0.309	5.24166e-87	0
Klf2	9.20816e-91	0.357469	0.644	0.422	1.5211e-86	0
Cd28	2.1031e-88	0.296291	0.709	0.505	3.47412e-84	0
Gimap3	2.92003e-87	0.257777	0.879	0.761	4.8236e-83	0
Tox	5.10682e-87	0.416773	0.548	0.365	8.43595e-83	0
Ripor2	9.65026e-84	0.323176	0.519	0.329	1.59413e-79	0
S1pr1	5.64137e-83	0.251877	0.354	0.17	9.31898e-79	0
Rnf138	7.05748e-83	0.277466	0.641	0.464	1.16583e-78	0
Apbb1ip	2.9425e-81	0.285486	0.801	0.687	4.86072e-77	0
Grk6	2.7402e-80	0.302962	0.715	0.571	4.52653e-76	0
Arhgap9	2.70533e-75	0.262531	0.818	0.713	4.46893e-71	0
Adam19	1.37958e-74	0.282912	0.536	0.354	2.27893e-70	0
Atxn1	9.15623e-73	0.29289	0.576	0.403	1.51252e-68	0
S1pr4	1.08424e-64	0.284339	0.55	0.39	1.79106e-60	0
Lpxn	1.45248e-60	0.256177	0.692	0.571	2.39935e-56	0
Fryl	2.24202e-59	0.276938	0.633	0.499	3.70359e-55	0
Gstp3	2.39285e-57	0.254231	0.68	0.539	3.95274e-53	0
Dnajc9	4.67285e-57	0.281165	0.662	0.507	7.71908e-53	0
Nab1	2.52512e-55	0.266425	0.635	0.508	4.17125e-51	0
Atp1b3	3.54682e-55	0.256338	0.742	0.649	5.85899e-51	0
Trbc1	8.46572e-32	0.429768	0.705	0.665	1.39845e-27	0
Cd7	0	1.29291	0.931	0.551	0	1
Klra1	0	1.2305	0.472	0.081	0	1
Fcer1g	0	1.14026	0.881	0.307	0	1
Xcl1	0	0.990002	0.901	0.3	0	1
Tcrg-C4	8.80216e-288	0.772526	0.585	0.158	1.45403e-283	1
Tcrg-C1	4.7705e-274	0.713263	0.409	0.075	7.88039e-270	1
Klrb1c	5.48489e-258	0.64346	0.607	0.173	9.0605e-254	1
Tcrg-C2	5.64367e-254	0.776183	0.734	0.272	9.32278e-250	1
Ikzf2	1.95674e-241	0.663163	0.783	0.333	3.23234e-237	1
Klra7	1.00772e-239	1.10742	0.524	0.148	1.66466e-235	1
Itga1	1.03222e-211	0.650035	0.707	0.3	1.70513e-207	1
Itgae	1.83666e-206	0.799593	0.698	0.315	3.03398e-202	1
Tspan9	2.18258e-204	0.421998	0.341	0.069	3.6054e-200	1
Klra6	3.72687e-195	0.539244	0.303	0.056	6.15642e-191	1
Ctsw	1.24994e-194	0.571082	0.992	0.904	2.06477e-190	1
Klrd1	1.52596e-189	0.589866	0.969	0.672	2.52073e-185	1
Evl	8.27318e-184	0.557592	0.922	0.666	1.36665e-179	1
Cdh1	3.21676e-182	0.551056	0.574	0.228	5.31376e-178	1
Cd244	1.24289e-176	0.599586	0.605	0.247	2.05314e-172	1
Cd160	4.98142e-159	0.674778	0.676	0.339	8.22881e-155	1
Txk	3.09895e-152	0.471091	0.789	0.45	5.11915e-148	1
Emid1	2.82966e-145	0.399007	0.374	0.113	4.67432e-141	1
Jaml	9.39406e-145	0.496409	0.886	0.579	1.5518e-140	1
Il2rb	8.66617e-134	0.456224	0.971	0.861	1.43156e-129	1
Rpl10	4.39254e-133	0.295336	1	0.989	7.25604e-129	1
Tmsb10	1.07142e-122	0.282437	1	0.998	1.76988e-118	1
Rnf130	5.13762e-117	0.357917	0.521	0.233	8.48683e-113	1
Lat2	7.00259e-114	0.469733	0.603	0.305	1.15676e-109	1
Clnk	9.12413e-111	0.312839	0.315	0.1	1.50722e-106	1
Cited4	1.99892e-107	0.330512	0.281	0.082	3.30201e-103	1
Gzmc	2.02784e-105	0.967297	0.413	0.167	3.34978e-101	1
Mef2a	1.13084e-101	0.473597	0.686	0.44	1.86803e-97	1
Ighm	4.03762e-101	0.375308	0.709	0.424	6.66974e-97	1
Bcl2	3.85713e-97	0.460922	0.934	0.779	6.3716e-93	1
Cxxc5	2.85452e-96	0.29369	0.301	0.101	4.71539e-92	1
Atp1b1	1.08782e-93	0.30557	0.372	0.143	1.79696e-89	1
Sh3bgrl3	2.21303e-93	0.276137	1	0.991	3.65571e-89	1
Qpct	5.82206e-91	0.364088	0.473	0.23	9.61745e-87	1
Klrb1a	2.77792e-88	0.336372	0.314	0.111	4.58885e-84	1
Klhdc2	2.27315e-87	0.485344	0.545	0.309	3.75501e-83	1
Tyrobp	2.92297e-84	0.316712	0.528	0.249	4.82846e-80	1
Gpr34	1.56684e-81	0.299227	0.359	0.152	2.58827e-77	1
Klre1	9.17898e-81	0.383469	0.591	0.314	1.51628e-76	1
Cyth3	3.76599e-80	0.296274	0.348	0.144	6.22104e-76	1
Swap70	1.48501e-77	0.326788	0.404	0.192	2.45309e-73	1
Dapk2	5.82739e-75	0.362906	0.674	0.454	9.62627e-71	1
2900026A02Rik	4.30844e-74	0.282234	0.339	0.142	7.11711e-70	1
Ramp1	2.78107e-72	0.263616	0.472	0.231	4.59404e-68	1
Klrk1	1.79938e-71	0.441504	0.747	0.544	2.97239e-67	1
Mfsd10	8.41138e-71	0.396535	0.571	0.372	1.38948e-66	1
Dennd4a	3.16045e-69	0.388039	0.709	0.503	5.22075e-65	1
Tnfsf10	5.15208e-69	0.352392	0.583	0.367	8.51072e-65	1
Chn2	2.6561e-68	0.318943	0.407	0.202	4.38762e-64	1
Gas7	1.40693e-67	0.290999	0.364	0.17	2.32411e-63	1
Ahr	3.54976e-67	0.299813	0.413	0.204	5.86384e-63	1
Sulf2	1.95309e-66	0.251376	0.322	0.136	3.2263e-62	1
Sema6d	2.7259e-66	0.334839	0.35	0.158	4.50292e-62	1
Rgs2	9.04727e-65	0.353713	0.522	0.307	1.49452e-60	1
Neurl3	4.21775e-64	0.307993	0.611	0.389	6.96731e-60	1
Ppp3cc	3.22355e-62	0.313075	0.7	0.511	5.32499e-58	1
Nfil3	2.24807e-59	0.26715	0.395	0.202	3.71358e-55	1
Dtnbp1	5.70446e-58	0.304497	0.517	0.325	9.42319e-54	1
Klrc2	6.80238e-57	0.334473	0.532	0.323	1.12369e-52	1
Prdx6	1.15231e-55	0.271254	0.924	0.84	1.9035e-51	1
Efhd2	4.72052e-53	0.266571	0.89	0.771	7.79782e-49	1
Bcl2l11	2.52072e-52	0.312957	0.508	0.314	4.16397e-48	1
Satb1	2.08004e-50	0.347966	0.662	0.468	3.43601e-46	1
Fuca2	7.47017e-50	0.253757	0.438	0.262	1.234e-45	1
Klrb1f	9.01413e-50	0.267336	0.332	0.162	1.48904e-45	1
Tespa1	2.3827e-47	0.279908	0.564	0.39	3.93599e-43	1
Tm6sf1	1.50956e-46	0.261378	0.654	0.476	2.49364e-42	1
Syngr2	8.22998e-46	0.317811	0.681	0.545	1.35951e-41	1
Agpat5	3.64296e-44	0.317807	0.432	0.277	6.01781e-40	1
Rgs1	3.65493e-43	0.259781	0.895	0.778	6.03757e-39	1
Gramd1a	4.67885e-43	0.259074	0.766	0.634	7.72899e-39	1
Hvcn1	6.1509e-42	0.284768	0.468	0.312	1.01607e-37	1
Nlrc3	1.42616e-41	0.258187	0.566	0.404	2.35587e-37	1
Litaf	5.64994e-40	0.280043	0.657	0.513	9.33313e-36	1
Trat1	3.62815e-39	0.34952	0.277	0.142	5.99334e-35	1
Stat4	1.43865e-37	0.257737	0.646	0.494	2.3765e-33	1
Cd96	1.6834e-37	0.252436	0.625	0.487	2.78081e-33	1
Abi3	7.02502e-36	0.257022	0.509	0.365	1.16046e-31	1
Rnf149	5.49876e-35	0.255622	0.605	0.463	9.0834e-31	1
Cd226	1.02981e-34	0.251233	0.565	0.418	1.70114e-30	1
Itm2c	2.08377e-26	0.260132	0.697	0.612	3.44219e-22	1
Pim2	1.66742e-25	0.257982	0.375	0.256	2.75441e-21	1
Ifitm1	1.41081e-22	0.514584	0.271	0.162	2.33052e-18	1
Gzmb	4.43169e-20	0.595235	0.681	0.638	7.32071e-16	1
Lgals3	1.37326e-19	0.362816	0.685	0.625	2.26849e-15	1
Ifitm3	7.68014e-19	0.392768	0.364	0.25	1.26868e-14	1
Ptpn6	9.87893e-18	0.254455	0.69	0.625	1.6319e-13	1
Ifitm2	7.61659e-07	0.375237	0.322	0.265	0.0125819	1
Rps24	3.69145e-266	0.415049	1	1	6.09791e-262	2
Rps16	2.95897e-244	0.371993	0.999	0.999	4.88792e-240	2
Rpl13	2.27411e-241	0.401153	1	0.999	3.75661e-237	2
Rps19	4.30976e-241	0.516142	1	0.998	7.1193e-237	2
Rps5	1.79564e-232	0.391013	0.999	0.999	2.96622e-228	2
Rps18	3.50013e-230	0.446303	0.997	0.997	5.78186e-226	2
Rpl12	3.44542e-228	0.447359	0.999	0.996	5.6915e-224	2
Rpl23	8.1952e-223	0.36658	1	1	1.35376e-218	2
Rpl32	3.8158e-222	0.390387	1	0.999	6.30333e-218	2
Rpl27a	6.01963e-206	0.338287	1	0.999	9.94383e-202	2
Rpsa	9.34585e-203	0.367399	1	1	1.54384e-198	2
Rpl9	6.03365e-200	0.317252	1	1	9.96699e-196	2
Rps7	1.69533e-193	0.34882	1	0.999	2.80051e-189	2
Rps9	1.40136e-188	0.328782	1	0.999	2.3149e-184	2
Rpl35a	2.09841e-184	0.381447	1	0.998	3.46636e-180	2
Rps27a	3.81156e-184	0.329115	0.998	0.999	6.29632e-180	2
Rps20	2.1015e-183	0.427728	1	0.998	3.47147e-179	2
Rps4x	3.47567e-182	0.332459	0.999	0.999	5.74146e-178	2
Rpl18a	1.04377e-181	0.315666	1	1	1.72421e-177	2
Rps13	2.65269e-179	0.303839	0.999	0.999	4.38198e-175	2
Rps10	4.47948e-179	0.298114	0.998	0.999	7.39965e-175	2
Rpl11	2.402e-178	0.300874	1	0.999	3.96787e-174	2
Rpl17	1.19748e-177	0.313476	1	0.998	1.97811e-173	2
Rps3	3.45638e-175	0.297282	0.999	0.999	5.70959e-171	2
Rpl30	1.57833e-172	0.3185	1	0.999	2.60724e-168	2
Rpl8	2.29434e-167	0.325812	0.999	0.999	3.79002e-163	2
Rpl21	7.6972e-167	0.320996	1	0.999	1.2715e-162	2
Rps6	2.77517e-161	0.387559	0.997	0.994	4.5843e-157	2
Rplp1	1.11828e-160	0.337578	1	0.999	1.84728e-156	2
Rps2	6.76519e-160	0.377428	0.999	0.998	1.11754e-155	2
Rpl19	6.20818e-159	0.252711	1	1	1.02553e-154	2
Rps12	4.16202e-155	0.363852	0.999	0.999	6.87524e-151	2
Rps14	6.1378e-154	0.287932	1	0.999	1.0139e-149	2
Rpl36a	1.01399e-153	0.472401	0.995	0.973	1.67501e-149	2
Rpl39	2.08019e-151	0.387892	1	0.998	3.43626e-147	2
Rpl10a	1.90871e-150	0.336468	0.999	0.996	3.15299e-146	2
Rpl26	4.738e-149	0.318137	1	0.996	7.82671e-145	2
Rplp2	4.31857e-146	0.328188	0.999	0.997	7.13384e-142	2
Rps23	9.44365e-141	0.29327	0.999	0.998	1.56e-136	2
Rps3a1	5.442e-136	0.274082	0.999	0.999	8.98963e-132	2
Rpl6	8.17496e-136	0.280103	0.999	0.998	1.35042e-131	2
Rpl36	1.19136e-135	0.378176	1	0.998	1.96801e-131	2
Rpl3	1.80656e-135	0.292648	1	0.998	2.98425e-131	2
Rps21	3.48452e-135	0.36318	1	0.998	5.75607e-131	2
Rpl22	8.04597e-131	0.3298	0.999	0.995	1.32911e-126	2
Rpl15	4.78827e-128	0.295164	0.998	0.998	7.90974e-124	2
Rpl37	8.2097e-127	0.347321	0.999	0.998	1.35616e-122	2
Rps29	4.97848e-125	0.383087	1	0.996	8.22396e-121	2
Rps15a	5.21026e-125	0.261978	1	0.999	8.60682e-121	2
Npm1	1.60709e-122	0.405089	0.992	0.969	2.65475e-118	2
Rps8	8.47768e-122	0.287189	0.998	0.998	1.40043e-117	2
Rack1	9.88788e-122	0.282808	1	0.996	1.63338e-117	2
Rpl18	1.6454e-119	0.253255	0.999	0.999	2.71803e-115	2
Bcl2	5.67242e-117	0.58553	0.951	0.785	9.37027e-113	2
Eef1b2	9.72533e-117	0.346221	0.995	0.987	1.60653e-112	2
Rpl14	1.51562e-112	0.293806	1	0.995	2.50366e-108	2
Rpl5	2.07705e-111	0.318843	0.998	0.99	3.43108e-107	2
Rplp0	1.28853e-110	0.276283	1	0.999	2.12852e-106	2
Rpl37a	1.09361e-109	0.314436	0.999	0.999	1.80653e-105	2
Arl4c	2.49611e-104	0.504268	0.886	0.674	4.12332e-100	2
Rpl7a	1.81426e-103	0.292508	0.997	0.993	2.99698e-99	2
Rpl28	1.41363e-102	0.303327	1	0.994	2.33518e-98	2
Rps26	9.27432e-102	0.326041	0.999	0.988	1.53202e-97	2
Rps27	4.83723e-101	0.334865	1	0.998	7.99062e-97	2
Satb1	8.92741e-101	0.632903	0.751	0.468	1.47472e-96	2
Rpl35	4.02259e-95	0.333512	0.993	0.974	6.64492e-91	2
Rps28	1.3861e-93	0.361368	0.993	0.97	2.2897e-89	2
Hspe1	4.41392e-90	0.520068	0.942	0.837	7.29136e-86	2
Rpl4	2.50421e-84	0.265549	0.997	0.989	4.1367e-80	2
Rpl38	1.55253e-82	0.28342	1	0.995	2.56463e-78	2
Rps25	7.76188e-81	0.287816	0.995	0.972	1.28218e-76	2
Klk8	9.47036e-73	0.439018	0.78	0.561	1.56441e-68	2
Il7r	1.37053e-69	0.451663	0.688	0.402	2.26397e-65	2
Fam241a	3.2088e-52	0.371524	0.343	0.158	5.30061e-48	2
Hsp90ab1	2.01258e-49	0.307481	1	0.984	3.32457e-45	2
Gm10076	4.00593e-48	0.263938	0.981	0.94	6.6174e-44	2
Npm3	2.51681e-46	0.316601	0.789	0.634	4.15752e-42	2
Uba52	1.33148e-45	0.299965	0.904	0.807	2.19947e-41	2
Snhg12	5.93275e-40	0.321232	0.447	0.267	9.80031e-36	2
Sell	5.15346e-38	0.301359	0.322	0.156	8.513e-34	2
Pik3ip1	5.34884e-37	0.29143	0.255	0.115	8.83575e-33	2
Ly6c2	2.46975e-35	0.400319	0.693	0.494	4.07977e-31	2
1700025G04Rik	2.63245e-32	0.26237	0.468	0.29	4.34854e-28	2
Ms4a4c	1.62981e-31	0.332844	0.383	0.223	2.69228e-27	2
Foxp1	2.06708e-30	0.288375	0.656	0.518	3.41461e-26	2
Il4ra	5.07013e-27	0.256584	0.377	0.232	8.37534e-23	2
C1qbp	1.23091e-26	0.251309	0.633	0.502	2.03334e-22	2
Klf2	9.63893e-26	0.267994	0.645	0.46	1.59226e-21	2
Glipr2	2.23594e-25	0.252843	0.689	0.568	3.69356e-21	2
Hspd1	3.70887e-21	0.335017	0.689	0.587	6.12669e-17	2
Ifitm3	9.30342e-20	0.577002	0.373	0.255	1.53683e-15	2
Tcf7	2.37799e-18	0.254041	0.489	0.358	3.9282e-14	2
Hsph1	1.20183e-17	0.502817	0.391	0.293	1.98531e-13	2
Gm26917	3.60829e-14	0.354103	0.55	0.462	5.96053e-10	2
Hsp90aa1	6.86393e-12	0.675933	0.842	0.797	1.13385e-07	2
Dnaja1	2.93187e-11	0.352648	0.877	0.85	4.84316e-07	2
Ifitm2	1.52797e-09	0.288147	0.351	0.265	2.52406e-05	2
Gzma	0	2.46258	0.955	0.323	0	3
Tyrobp	0	2.29051	0.979	0.221	0	3
Klra4	0	1.86395	0.425	0.005	0	3
Prf1	0	1.82613	0.922	0.441	0	3
Ncr1	0	1.6243	0.954	0.091	0	3
Klra8	0	1.59822	0.46	0.007	0	3
Fcer1g	0	1.59253	0.987	0.325	0	3
Klrb1c	0	1.39283	0.876	0.17	0	3
Klre1	0	1.39258	0.955	0.293	0	3
Klri2	0	0.946588	0.539	0.059	0	3
Klrb1f	0	0.813746	0.641	0.142	0	3
Itgam	4.74155e-304	0.55186	0.293	0.021	7.83257e-300	3
Klra9	1.1985e-300	1.28263	0.426	0.056	1.97981e-296	3
Atp1b1	7.81143e-297	0.818685	0.606	0.132	1.29037e-292	3
Tnfsf12	8.75941e-275	0.529659	0.375	0.047	1.44697e-270	3
Klrk1	4.0764e-274	0.988669	0.979	0.533	6.7338e-270	3
Klra7	6.32707e-266	1.22119	0.644	0.156	1.04517e-261	3
Klrb1b	4.06089e-265	0.715202	0.414	0.059	6.70818e-261	3
Syk	1.4557e-259	0.383021	0.251	0.017	2.40468e-255	3
Irf8	3.53738e-258	1.41666	0.803	0.334	5.84339e-254	3
Itgax	4.45719e-241	0.855153	0.638	0.189	7.36283e-237	3
Klrg1	8.36557e-235	0.939931	0.469	0.095	1.38191e-230	3
Fcgr3	4.4675e-215	0.507227	0.346	0.052	7.37987e-211	3
Serpinb9	2.0463e-213	1.00934	0.685	0.256	3.38028e-209	3
Klrd1	1.12965e-204	0.810703	0.976	0.686	1.86607e-200	3
Car2	1.31913e-200	0.90359	0.719	0.281	2.17906e-196	3
AW112010	4.779e-198	0.626065	1	0.997	7.89444e-194	3
Ugcg	2.46831e-191	0.827883	0.907	0.57	4.0774e-187	3
Cd244	1.97114e-186	0.687239	0.708	0.255	3.25612e-182	3
Zeb2	4.6755e-185	0.844221	0.455	0.112	7.72346e-181	3
Napsa	2.48562e-183	0.632172	0.507	0.138	4.10599e-179	3
Lat2	6.26696e-182	0.67175	0.753	0.306	1.03524e-177	3
Styk1	3.47018e-176	0.495765	0.399	0.084	5.73239e-172	3
Anxa1	6.06616e-175	0.618356	0.47	0.121	1.00207e-170	3
Itga2	1.28527e-172	0.433337	0.289	0.044	2.12313e-168	3
Klrc2	7.42626e-171	0.775961	0.728	0.315	1.22674e-166	3
Rbpms	4.15224e-168	0.440694	0.342	0.065	6.85908e-164	3
Scimp	2.23494e-163	0.471074	0.36	0.075	3.69191e-159	3
Txk	1.01197e-157	0.718797	0.836	0.462	1.67167e-153	3
Klrb1a	1.76859e-155	0.654568	0.428	0.11	2.92154e-151	3
Ccr2	1.79034e-155	0.774863	0.779	0.371	2.95747e-151	3
Sh2d1b1	1.09682e-153	0.419302	0.371	0.082	1.81184e-149	3
Anxa2	1.31994e-144	0.659141	0.954	0.753	2.18041e-140	3
Tmem37	1.45982e-143	0.410216	0.281	0.051	2.41148e-139	3
Spry2	2.44607e-142	0.532464	0.385	0.097	4.04067e-138	3
Cd9	4.07593e-142	0.644231	0.6	0.232	6.73304e-138	3
Il2rb	2.5734e-135	0.581408	0.969	0.867	4.25099e-131	3
Rnf130	2.46081e-133	0.550716	0.593	0.24	4.06502e-129	3
Arsb	7.51387e-126	0.568983	0.586	0.262	1.24122e-121	3
Klra3	1.24885e-122	0.902795	0.311	0.074	2.06297e-118	3
Hhex	2.9147e-121	0.379077	0.33	0.082	4.81479e-117	3
Gem	1.0085e-117	0.72027	0.694	0.366	1.66594e-113	3
Ptprc	7.00615e-117	0.402833	0.998	0.985	1.15735e-112	3
Sulf2	9.91634e-114	0.426162	0.426	0.135	1.63808e-109	3
Serpinb6b	6.43982e-108	0.734207	0.641	0.321	1.06379e-103	3
Clnk	4.15565e-103	0.355986	0.356	0.106	6.86472e-99	3
Plcg2	4.27689e-103	0.334698	0.312	0.084	7.06499e-99	3
Id2	4.10002e-92	0.470814	0.977	0.885	6.77281e-88	3
Eomes	9.97809e-91	0.606026	0.646	0.342	1.64828e-86	3
Nkg7	7.43852e-90	0.373928	1	0.933	1.22877e-85	3
1700025G04Rik	4.32286e-85	0.469632	0.569	0.281	7.14093e-81	3
Ccr5	1.68634e-82	0.489033	0.776	0.499	2.78567e-78	3
Samd3	3.41455e-80	0.484288	0.55	0.278	5.6405e-76	3
Lrrk1	5.3074e-80	0.444228	0.562	0.284	8.7673e-76	3
Plek	1.79827e-79	0.487116	0.526	0.257	2.97056e-75	3
Emid1	4.04282e-77	0.313395	0.359	0.127	6.67834e-73	3
Gas7	6.3136e-77	0.410044	0.42	0.174	1.04294e-72	3
Efhd2	1.5657e-70	0.412063	0.898	0.776	2.58638e-66	3
Dusp2	6.67399e-69	0.620673	0.854	0.695	1.10248e-64	3
Ctsd	7.42488e-69	0.387459	0.975	0.932	1.22652e-64	3
Myl6	3.03701e-68	0.267107	0.995	0.994	5.01683e-64	3
Gns	4.38099e-68	0.343113	0.318	0.116	7.23695e-64	3
Elmo2	2.33455e-67	0.401794	0.399	0.179	3.85645e-63	3
Eef2k	5.81592e-65	0.286332	0.277	0.094	9.60732e-61	3
Zfp36l2	4.92472e-64	0.453723	0.869	0.736	8.13515e-60	3
Pik3r1	1.0525e-63	0.486809	0.599	0.364	1.73863e-59	3
H2afz	1.24297e-61	0.390769	0.975	0.913	2.05327e-57	3
Chsy1	3.61761e-60	0.408572	0.637	0.41	5.97592e-56	3
Tm6sf1	6.45942e-60	0.433594	0.713	0.48	1.06703e-55	3
Cd72	1.6084e-58	0.313228	0.293	0.11	2.65692e-54	3
Selenon	1.85237e-58	0.342366	0.352	0.149	3.05992e-54	3
Rpl10	2.88535e-58	0.28345	0.994	0.99	4.76632e-54	3
Ifitm10	4.98923e-58	0.445486	0.476	0.247	8.24171e-54	3
Il18rap	8.63162e-58	0.50588	0.53	0.318	1.42586e-53	3
Cd47	3.43244e-57	0.329593	0.955	0.912	5.67004e-53	3
Tgfb1	1.55355e-54	0.613229	0.796	0.702	2.56631e-50	3
Sell	2.55791e-54	0.524014	0.346	0.154	4.22542e-50	3
Ptpre	3.46968e-54	0.397679	0.564	0.344	5.73156e-50	3
Apobr	3.30091e-53	0.309551	0.348	0.153	5.45278e-49	3
Zbtb20	9.55199e-53	0.424599	0.464	0.246	1.57789e-48	3
Gpr171	3.30925e-50	0.404632	0.69	0.511	5.46655e-46	3
Itgb1	6.9088e-50	0.313676	0.914	0.75	1.14126e-45	3
Ahnak	7.25709e-50	0.400277	0.859	0.716	1.1988e-45	3
Nrarp	1.41765e-49	0.384666	0.35	0.164	2.34182e-45	3
Padi2	8.24364e-48	0.351686	0.589	0.39	1.36177e-43	3
Serinc3	1.6658e-47	0.312016	0.821	0.664	2.75173e-43	3
Gzmb	3.42777e-47	0.623162	0.822	0.627	5.66234e-43	3
Ier2	6.36147e-46	0.457037	0.802	0.664	1.05085e-41	3
Fam49b	2.15707e-43	0.315149	0.895	0.842	3.56326e-39	3
Neurl3	7.4651e-41	0.333732	0.6	0.401	1.23316e-36	3
Vps37b	1.38335e-40	0.442288	0.709	0.529	2.28515e-36	3
Calm2	3.82361e-40	0.331055	0.912	0.838	6.31621e-36	3
Sytl3	5.02566e-40	0.370742	0.553	0.369	8.30188e-36	3
Qrfp	1.43932e-38	0.297913	0.295	0.138	2.37761e-34	3
Gpx4	3.55771e-37	0.261106	0.918	0.881	5.87698e-33	3
Hsd11b1	1.57527e-35	0.360564	0.705	0.555	2.60219e-31	3
Dok2	1.19876e-34	0.429547	0.594	0.454	1.98024e-30	3
Pecam1	1.21762e-34	0.260082	0.283	0.133	2.01138e-30	3
Satb1	1.07533e-33	0.378647	0.659	0.478	1.77634e-29	3
Unc119	2.10075e-33	0.310553	0.594	0.443	3.47023e-29	3
Btg2	3.57978e-33	0.329622	0.799	0.663	5.91344e-29	3
Stx7	3.86231e-33	0.265639	0.343	0.187	6.38014e-29	3
Tbx21	4.70287e-33	0.343691	0.452	0.29	7.76866e-29	3
Gsap	5.09215e-33	0.335255	0.271	0.134	8.41172e-29	3
Ccl5	3.14711e-32	0.541249	0.943	0.839	5.19872e-28	3
Metrnl	3.49027e-32	0.309157	0.344	0.188	5.76558e-28	3
Ubald2	4.15253e-32	0.307829	0.692	0.549	6.85957e-28	3
Ctla2a	7.40646e-31	0.314808	0.86	0.8	1.22347e-26	3
Ube2e3	8.8097e-31	0.262296	0.321	0.175	1.45527e-26	3
Snx18	1.16111e-30	0.255766	0.341	0.188	1.91804e-26	3
Pycard	1.45669e-30	0.308279	0.835	0.787	2.40631e-26	3
Gimap5	2.86836e-30	0.294964	0.811	0.706	4.73825e-26	3
Jak1	3.82981e-30	0.311922	0.924	0.9	6.32646e-26	3
Sept11	5.1238e-30	0.293868	0.613	0.447	8.464e-26	3
Osbpl3	1.50899e-29	0.298525	0.532	0.375	2.49271e-25	3
Tmbim4	2.53167e-29	0.281859	0.539	0.387	4.18207e-25	3
Macf1	1.35977e-28	0.284106	0.72	0.599	2.2462e-24	3
Ifngr1	2.78801e-28	0.337761	0.932	0.873	4.60551e-24	3
Dusp5	5.11207e-28	0.354807	0.513	0.366	8.44463e-24	3
Zfp512	2.10963e-27	0.298999	0.333	0.192	3.4849e-23	3
Junb	3.12727e-27	0.286817	0.936	0.898	5.16593e-23	3
Ppp3cc	3.88592e-27	0.280664	0.653	0.525	6.41915e-23	3
Adgre5	1.06249e-26	0.365669	0.638	0.492	1.75513e-22	3
Mir142hg	1.93991e-26	0.257785	0.287	0.153	3.20454e-22	3
Ywhaq	2.32599e-26	0.273124	0.863	0.771	3.8423e-22	3
Camk2n1	1.3568e-25	0.252729	0.374	0.221	2.2413e-21	3
Evl	3.61461e-25	0.257927	0.802	0.69	5.97098e-21	3
Sdcbp	8.27761e-25	0.254188	0.696	0.59	1.36738e-20	3
Mxd1	1.84588e-24	0.29654	0.394	0.249	3.04921e-20	3
Sephs2	3.38148e-24	0.260993	0.386	0.251	5.58586e-20	3
Dennd4a	4.70342e-24	0.318676	0.656	0.518	7.76958e-20	3
Fasl	6.51577e-24	0.270512	0.58	0.443	1.07634e-19	3
Mylip	6.51276e-23	0.259305	0.363	0.227	1.07584e-18	3
Runx3	1.01576e-22	0.252203	0.85	0.795	1.67793e-18	3
Chst12	1.2349e-22	0.251835	0.432	0.297	2.03993e-18	3
Tmem243	1.26654e-19	0.259346	0.475	0.348	2.09219e-15	3
Stat4	1.38689e-18	0.253317	0.606	0.506	2.291e-14	3
Sptbn1	1.49362e-18	0.257888	0.496	0.382	2.46731e-14	3
Sdf2l1	1.65671e-18	0.275559	0.544	0.436	2.73672e-14	3
Klf2	8.60454e-18	0.506738	0.577	0.467	1.42138e-13	3
Pim1	1.26244e-17	0.312113	0.662	0.565	2.08542e-13	3
Pim2	2.32126e-17	0.272832	0.375	0.261	3.8345e-13	3
Bcl2l11	5.61384e-17	0.277743	0.448	0.329	9.27351e-13	3
Arhgef2	6.93448e-16	0.251418	0.441	0.342	1.14551e-11	3
Ccl3	9.71937e-16	0.314982	0.306	0.198	1.60554e-11	3
Tspan13	1.62071e-15	0.281258	0.599	0.502	2.67725e-11	3
Klrc1	1.03886e-13	0.322837	0.482	0.385	1.71609e-09	3
Itgb2	1.4206e-12	0.288031	0.822	0.808	2.34668e-08	3
Ccl4	1.74734e-07	0.384074	0.469	0.398	0.00288643	3
Stmn1	0	2.58087	0.997	0.178	0	4
Ube2c	0	2.1078	0.862	0.055	0	4
Hist1h2ap	0	2.09542	0.782	0.067	0	4
Pclaf	0	2.03147	0.906	0.055	0	4
Birc5	0	2.02927	0.98	0.033	0	4
Tuba1b	0	1.98986	0.937	0.401	0	4
Hmgb2	0	1.96877	1	0.85	0	4
Top2a	0	1.90648	0.877	0.17	0	4
Mki67	0	1.86851	0.962	0.091	0	4
Tubb5	0	1.8657	0.985	0.813	0	4
Tubb4b	0	1.6734	0.965	0.505	0	4
Rrm2	0	1.61165	0.78	0.052	0	4
H2afx	0	1.59072	0.917	0.314	0	4
Cenpf	0	1.58815	0.829	0.013	0	4
Cenpa	0	1.53024	0.872	0.237	0	4
Ccnb2	0	1.49358	0.903	0.023	0	4
Cks1b	0	1.48823	0.975	0.097	0	4
Cdca8	0	1.45057	0.928	0.042	0	4
Ube2s	0	1.39744	0.992	0.687	0	4
Ccna2	0	1.37485	0.875	0.013	0	4
Cks2	0	1.35366	0.926	0.254	0	4
H2afz	0	1.35217	1	0.913	0	4
Cdk1	0	1.33247	0.849	0.053	0	4
Hmgn2	0	1.30561	0.992	0.398	0	4
Nusap1	0	1.2968	0.798	0.017	0	4
Hist1h1b	0	1.28772	0.697	0.019	0	4
Smc2	0	1.28345	0.892	0.18	0	4
Cdc20	0	1.24359	0.742	0.029	0	4
H2afv	0	1.23693	0.994	0.725	0	4
Spc24	0	1.22724	0.869	0.046	0	4
Cdca3	0	1.21029	0.878	0.024	0	4
Tpx2	0	1.18377	0.857	0.025	0	4
Tmpo	0	1.13333	0.943	0.402	0	4
Lmnb1	0	1.12437	0.945	0.284	0	4
Ptma	0	1.10897	1	0.994	0	4
Prc1	0	1.09926	0.775	0.053	0	4
Cenpe	0	1.09294	0.758	0.021	0	4
Tyms	0	1.06298	0.802	0.173	0	4
Asf1b	0	1.04853	0.802	0.072	0	4
Racgap1	0	1.03568	0.925	0.217	0	4
Hmgb1	0	1.02433	0.998	0.907	0	4
Hmmr	0	1.01215	0.76	0.004	0	4
Hist1h2ae	0	1.01139	0.652	0.024	0	4
Kif11	0	0.972108	0.786	0.018	0	4
Tacc3	0	0.922255	0.814	0.047	0	4
Rrm1	0	0.893305	0.828	0.161	0	4
Ccnb1	0	0.886262	0.623	0.019	0	4
Tk1	0	0.875127	0.732	0.065	0	4
Incenp	0	0.875026	0.814	0.15	0	4
Cdkn3	0	0.867867	0.74	0.018	0	4
Fbxo5	0	0.832287	0.694	0.039	0	4
Aurkb	0	0.814651	0.735	0.027	0	4
Kif22	0	0.802244	0.743	0.033	0	4
Ncapd2	0	0.796401	0.811	0.076	0	4
Kif23	0	0.794241	0.714	0.03	0	4
Knstrn	0	0.79278	0.738	0.052	0	4
Knl1	0	0.788689	0.742	0.014	0	4
Kif15	0	0.7824	0.731	0.031	0	4
Spc25	0	0.778678	0.717	0.025	0	4
Cit	0	0.774996	0.746	0.035	0	4
Hjurp	0	0.773213	0.808	0.199	0	4
Lockd	0	0.770225	0.831	0.15	0	4
Clspn	0	0.766024	0.662	0.058	0	4
Plk1	0	0.743642	0.643	0.011	0	4
Mxd3	0	0.706355	0.634	0.006	0	4
Cenpw	0	0.700047	0.791	0.137	0	4
Bub1b	0	0.694279	0.722	0.019	0	4
Rad51	0	0.693404	0.652	0.045	0	4
Kif20b	0	0.683268	0.698	0.058	0	4
Cenpm	0	0.682357	0.734	0.041	0	4
Ccdc34	0	0.667846	0.734	0.092	0	4
Esco2	0	0.663917	0.583	0.006	0	4
Uhrf1	0	0.662439	0.654	0.077	0	4
Pimreg	0	0.658035	0.577	0.005	0	4
Mad2l1	0	0.656176	0.751	0.074	0	4
Nrm	0	0.654276	0.709	0.13	0	4
Pmf1	0	0.649613	0.785	0.155	0	4
Shcbp1	0	0.647007	0.678	0.011	0	4
Hmgb3	0	0.644448	0.758	0.1	0	4
Dlgap5	0	0.64232	0.655	0.051	0	4
Ndc80	0	0.637234	0.649	0.026	0	4
Kif20a	0	0.634323	0.646	0.006	0	4
Mis18bp1	0	0.630903	0.609	0.012	0	4
Ncapg	0	0.627344	0.678	0.025	0	4
Aspm	0	0.612109	0.563	0.007	0	4
Ckap2l	0	0.603156	0.634	0.009	0	4
Pbk	0	0.597584	0.577	0.008	0	4
Ckap2	0	0.591472	0.6	0.016	0	4
Ska1	0	0.585197	0.643	0.008	0	4
Cep55	0	0.583759	0.634	0.011	0	4
Neil3	0	0.582719	0.597	0.009	0	4
Nuf2	0	0.575966	0.643	0.006	0	4
Tcf19	0	0.5684	0.537	0.06	0	4
Cdca2	0	0.565577	0.643	0.034	0	4
Aurka	0	0.534819	0.526	0.014	0	4
Sapcd2	0	0.529139	0.543	0.009	0	4
Sgo2a	0	0.518145	0.562	0.009	0	4
Cdca5	0	0.514079	0.575	0.01	0	4
Rad51ap1	0	0.512019	0.563	0.03	0	4
Kif4	0	0.511774	0.6	0.007	0	4
Spag5	0	0.509982	0.578	0.011	0	4
Kif2c	0	0.505975	0.562	0.003	0	4
Ncapg2	0	0.498677	0.555	0.034	0	4
Sgo1	0	0.47595	0.549	0.011	0	4
Ube2t	0	0.47216	0.6	0.073	0	4
Bub1	0	0.467443	0.557	0.006	0	4
Arhgap11a	0	0.465678	0.563	0.031	0	4
Melk	0	0.464249	0.582	0.013	0	4
Diaph3	0	0.459612	0.558	0.032	0	4
Cdc45	0	0.451726	0.534	0.036	0	4
Ccnf	0	0.430399	0.488	0.013	0	4
Ncaph	0	0.427281	0.523	0.022	0	4
Depdc1a	0	0.416056	0.469	0.007	0	4
Cenpk	0	0.41199	0.549	0.057	0	4
Rcc1	0	0.411062	0.575	0.066	0	4
Hist1h4i	0	0.402513	0.532	0.067	0	4
C330027C09Rik	0	0.40237	0.471	0.017	0	4
Plk4	0	0.400502	0.563	0.07	0	4
Nek2	0	0.393486	0.434	0.003	0	4
Foxm1	0	0.391184	0.502	0.009	0	4
Cenpp	0	0.373698	0.488	0.014	0	4
Cenpl	0	0.371013	0.537	0.065	0	4
Cenph	0	0.369988	0.492	0.027	0	4
Espl1	0	0.364705	0.469	0.004	0	4
Kifc1	0	0.362297	0.462	0.014	0	4
Ska2	0	0.35973	0.505	0.054	0	4
Ect2	0	0.353873	0.434	0.01	0	4
Fignl1	0	0.348431	0.48	0.048	0	4
Trip13	0	0.347649	0.475	0.018	0	4
Hist1h1d	0	0.342392	0.394	0.029	0	4
Brip1	0	0.329166	0.408	0.019	0	4
Gpsm2	0	0.328391	0.4	0.031	0	4
E2f8	0	0.324346	0.372	0.008	0	4
Ttk	0	0.32368	0.411	0.006	0	4
Spdl1	0	0.318912	0.418	0.014	0	4
Prr11	0	0.315296	0.371	0.003	0	4
Anln	0	0.313352	0.372	0.007	0	4
Cenpn	0	0.307891	0.428	0.011	0	4
Kif14	0	0.299643	0.392	0.001	0	4
Gen1	0	0.29406	0.374	0.01	0	4
Poc1a	0	0.27848	0.406	0.018	0	4
Arhgap19	0	0.278352	0.351	0.006	0	4
Troap	0	0.274385	0.311	0.004	0	4
Kif18a	0	0.271271	0.385	0.022	0	4
Kif18b	0	0.271036	0.346	0.003	0	4
Rad54l	0	0.264534	0.348	0.022	0	4
Hist1h2bj	0	0.262251	0.328	0.012	0	4
Brca1	0	0.256809	0.349	0.023	0	4
4930579G24Rik	0	0.252858	0.402	0.034	0	4
Mybl2	0	0.252428	0.308	0.014	0	4
Ska3	0	0.251471	0.357	0.006	0	4
E2f7	0	0.251383	0.305	0.008	0	4
Ran	2.04329e-305	0.938379	1	0.867	3.37532e-301	4
Ezh2	4.99552e-303	0.811286	0.842	0.227	8.25209e-299	4
Kpna2	1.81448e-300	0.404811	0.4	0.038	2.99733e-296	4
Chaf1a	1.42817e-299	0.357614	0.485	0.058	2.35919e-295	4
Selenoh	8.27843e-286	0.985534	0.982	0.518	1.36751e-281	4
Nucks1	1.97662e-283	0.936047	0.978	0.477	3.26518e-279	4
Tuba1c	2.27465e-280	0.950561	0.722	0.175	3.75749e-276	4
Pole	1.71142e-273	0.253183	0.374	0.036	2.82709e-269	4
Rfc4	4.38584e-272	0.498451	0.657	0.126	7.24498e-268	4
Rnf26	9.41532e-267	0.396515	0.577	0.095	1.55532e-262	4
Ckap5	2.34794e-265	0.528664	0.72	0.156	3.87856e-261	4
Smc4	4.27898e-265	1.1039	0.963	0.552	7.06844e-261	4
Anp32e	5.90023e-265	0.871292	0.965	0.444	9.74659e-261	4
2610318N02Rik	3.21694e-261	0.269565	0.349	0.032	5.31406e-257	4
Prim1	4.58113e-259	0.50933	0.618	0.118	7.56757e-255	4
Hist1h4d	2.29394e-258	0.298154	0.44	0.054	3.78936e-254	4
Pola1	8.24393e-257	0.302111	0.446	0.057	1.36182e-252	4
Ppia	7.17003e-256	0.587215	1	0.998	1.18442e-251	4
Cenps	2.15185e-255	0.298508	0.394	0.044	3.55465e-251	4
Gm42047	4.3592e-253	0.316999	0.345	0.033	7.20096e-249	4
Hirip3	3.3425e-251	0.394655	0.517	0.081	5.52147e-247	4
Gmnn	2.12094e-250	0.716855	0.798	0.232	3.50358e-246	4
Hist1h1e	7.14506e-249	0.521915	0.608	0.116	1.18029e-244	4
Mcm5	6.46601e-247	0.640693	0.765	0.19	1.06812e-242	4
Rfc5	1.06105e-246	0.488413	0.702	0.156	1.75275e-242	4
Dbf4	3.06306e-243	0.529609	0.748	0.18	5.05987e-239	4
Cmc2	3.09853e-243	0.60869	0.812	0.235	5.11846e-239	4
Rad21	1.7832e-237	0.74498	0.891	0.321	2.94567e-233	4
Reep4	1.69683e-235	0.544441	0.68	0.155	2.80299e-231	4
E2f2	1.8094e-231	0.315655	0.486	0.076	2.98895e-227	4
Mns1	3.61766e-231	0.359565	0.549	0.097	5.97601e-227	4
Ncapd3	5.78177e-230	0.490512	0.68	0.158	9.55091e-226	4
Anp32b	7.81764e-228	0.783458	0.989	0.849	1.2914e-223	4
Mcm7	2.01988e-227	0.734576	0.734	0.201	3.33664e-223	4
Dhfr	2.18121e-226	0.403924	0.485	0.079	3.60313e-222	4
Lig1	2.11418e-221	0.662141	0.668	0.165	3.49241e-217	4
Ulbp1	6.78467e-220	0.256149	0.366	0.044	1.12076e-215	4
Gins2	2.17286e-218	0.290962	0.435	0.064	3.58935e-214	4
Anapc15	9.71311e-218	0.404427	0.66	0.149	1.60451e-213	4
Lsm2	2.75348e-216	0.638789	0.885	0.327	4.54847e-212	4
Fen1	4.14178e-216	0.512441	0.685	0.169	6.8418e-212	4
Cdkn2c	5.54084e-215	0.54884	0.646	0.153	9.15291e-211	4
Cdc6	9.37563e-210	0.25756	0.295	0.029	1.54876e-205	4
Fkbp2	1.38363e-201	0.610345	0.891	0.328	2.28562e-197	4
Dut	1.19632e-200	1.04095	0.9	0.471	1.97619e-196	4
Alyref	5.56152e-199	0.830027	0.938	0.573	9.18707e-195	4
Hdgf	8.01324e-194	0.731537	0.957	0.545	1.32371e-189	4
Cbx5	2.35098e-192	0.432207	0.672	0.172	3.88358e-188	4
Dek	1.25227e-191	0.882441	0.935	0.606	2.06863e-187	4
Csrp1	2.97155e-188	0.560363	0.823	0.281	4.90871e-184	4
Ncaph2	7.6311e-188	0.542236	0.854	0.306	1.26058e-183	4
Tubg1	4.2069e-187	0.392478	0.598	0.141	6.94939e-183	4
Prdx4	1.51543e-184	0.360036	0.489	0.095	2.50334e-180	4
Hmgn5	3.2537e-182	0.394822	0.682	0.179	5.37478e-178	4
Cdc25b	5.7353e-182	0.569955	0.651	0.174	9.47415e-178	4
Bora	1.55791e-178	0.274997	0.465	0.087	2.5735e-174	4
Haus4	4.84883e-178	0.421107	0.652	0.172	8.00979e-174	4
Hint1	1.22971e-176	0.527912	0.995	0.921	2.03136e-172	4
Rbm3	1.49596e-175	0.493306	1	0.979	2.47117e-171	4
Rangap1	3.68294e-173	0.537033	0.848	0.322	6.08385e-169	4
Tipin	2.34353e-169	0.58478	0.731	0.246	3.87127e-165	4
Rfwd3	5.42039e-167	0.306397	0.522	0.116	8.95395e-163	4
Orc6	1.34005e-160	0.420093	0.569	0.147	2.21363e-156	4
Mcm3	7.47649e-159	0.567056	0.723	0.238	1.23504e-154	4
Snrpd1	1.49002e-156	0.619549	0.938	0.612	2.46137e-152	4
Rmi2	4.17873e-156	0.270143	0.432	0.086	6.90285e-152	4
Dck	1.04256e-155	0.319106	0.491	0.11	1.72221e-151	4
Srsf3	6.12309e-154	0.579649	0.98	0.856	1.01147e-149	4
Nsd2	9.50263e-153	0.490711	0.754	0.263	1.56974e-148	4
Anapc5	1.8381e-152	0.546484	0.9	0.434	3.03636e-148	4
Hnrnpab	2.53128e-152	0.678058	0.942	0.596	4.18142e-148	4
Usp1	3.39717e-152	0.459088	0.76	0.261	5.61178e-148	4
Fzr1	2.9424e-150	0.412005	0.637	0.188	4.86054e-146	4
Pold1	3.40402e-150	0.296232	0.506	0.119	5.6231e-146	4
Rdm1	5.0809e-150	0.406067	0.666	0.201	8.39313e-146	4
Rnaseh2b	6.7373e-149	0.381698	0.674	0.206	1.11294e-144	4
Clic1	7.98986e-149	0.438679	0.998	0.986	1.31985e-144	4
Nup37	1.54811e-147	0.259995	0.48	0.107	2.55732e-143	4
Ccne1	3.6056e-147	0.303076	0.418	0.087	5.95609e-143	4
Hells	2.73153e-146	0.337012	0.492	0.117	4.51222e-142	4
Banf1	8.25169e-146	0.581731	0.934	0.536	1.3631e-141	4
Trim59	1.90027e-145	0.3124	0.568	0.147	3.13906e-141	4
Cenpc1	3.39825e-142	0.299277	0.486	0.115	5.61356e-138	4
Tnfaip8l1	4.71493e-142	0.265321	0.357	0.065	7.78859e-138	4
Nasp	5.88092e-142	0.553819	0.797	0.325	9.71469e-138	4
Dctpp1	4.0731e-141	0.563187	0.729	0.274	6.72836e-137	4
Nde1	1.68054e-139	0.416971	0.766	0.268	2.77608e-135	4
Samd1	5.34772e-138	0.318298	0.495	0.124	8.8339e-134	4
Lsm5	3.05764e-137	0.541759	0.954	0.581	5.05091e-133	4
E2f1	4.76586e-136	0.290299	0.345	0.065	7.87273e-132	4
Rfc3	2.37012e-135	0.333663	0.531	0.141	3.9152e-131	4
Cbx3	1.08193e-134	0.566587	0.958	0.63	1.78723e-130	4
Pcna	5.16467e-134	0.56851	0.658	0.242	8.53153e-130	4
Tex30	5.27197e-134	0.272412	0.514	0.131	8.70877e-130	4
Smc1a	6.75427e-133	0.530521	0.903	0.462	1.11574e-128	4
Srsf2	8.46884e-133	0.549914	0.985	0.741	1.39897e-128	4
Ywhah	4.56692e-132	0.529117	0.977	0.739	7.54409e-128	4
Srsf7	9.77585e-132	0.57507	0.929	0.562	1.61487e-127	4
Mis18a	1.71991e-131	0.284133	0.598	0.171	2.84112e-127	4
Ppih	1.79761e-131	0.320679	0.694	0.222	2.96947e-127	4
Psat1	2.2931e-131	0.27583	0.542	0.144	3.78797e-127	4
Tfdp1	1.40221e-130	0.394669	0.646	0.214	2.31632e-126	4
Hnrnpa3	8.17541e-130	0.49108	0.992	0.883	1.3505e-125	4
Lsm3	7.74361e-129	0.437706	0.885	0.403	1.27917e-124	4
Ddx39	1.31724e-127	0.523539	0.902	0.472	2.17595e-123	4
Nap1l1	3.03614e-127	0.604184	0.929	0.597	5.01539e-123	4
Nelfe	4.22136e-127	0.383739	0.658	0.217	6.97326e-123	4
Lbr	1.50308e-126	0.481286	0.889	0.419	2.48293e-122	4
Dnmt1	5.04388e-126	0.492371	0.725	0.277	8.33199e-122	4
Txn1	1.09972e-125	0.48396	0.992	0.89	1.81663e-121	4
Jpt1	1.67357e-124	0.597086	0.989	0.892	2.76456e-120	4
Hsp90aa1	8.08875e-123	0.522333	0.982	0.788	1.33618e-118	4
Phgdh	1.28415e-122	0.519753	0.837	0.382	2.12129e-118	4
Cdca4	1.22243e-121	0.315888	0.645	0.206	2.01933e-117	4
Rpa3	3.21143e-120	0.416528	0.729	0.285	5.30495e-116	4
Dtl	6.52354e-120	0.323835	0.509	0.142	1.07762e-115	4
Calm3	8.25927e-119	0.53741	0.975	0.738	1.36435e-114	4
Dbi	1.1285e-118	0.516911	0.952	0.627	1.86418e-114	4
Hsp90b1	6.28282e-118	0.558318	0.986	0.782	1.03786e-113	4
Vars	7.27397e-114	0.4179	0.875	0.394	1.20159e-109	4
Slc29a1	2.17545e-110	0.358925	0.608	0.208	3.59363e-106	4
Pih1d1	3.38308e-110	0.331008	0.68	0.243	5.58851e-106	4
Hpf1	5.84705e-110	0.441336	0.832	0.388	9.65875e-106	4
Bub3	3.8933e-109	0.563672	0.891	0.548	6.43134e-105	4
Tuba1a	3.91195e-109	0.456951	0.805	0.364	6.46215e-105	4
Mthfd2	1.33535e-108	0.362383	0.666	0.239	2.20586e-104	4
Topbp1	3.25551e-107	0.302985	0.649	0.223	5.37778e-103	4
Odf2	1.19528e-105	0.263198	0.568	0.178	1.97448e-101	4
Xpo1	1.5698e-105	0.295815	0.683	0.244	2.59315e-101	4
Snrpe	2.09486e-105	0.403023	0.992	0.891	3.46049e-101	4
Siva1	3.85955e-105	0.493004	0.68	0.286	6.3756e-101	4
Nudt4	8.50074e-105	0.25816	0.612	0.201	1.40424e-100	4
Tuba4a	6.95196e-104	0.483904	0.845	0.423	1.14839e-99	4
Tagln2	5.07886e-103	0.510158	0.995	0.85	8.38977e-99	4
Exosc8	9.05748e-103	0.440343	0.909	0.507	1.49621e-98	4
Calm2	2.1382e-102	0.586052	0.977	0.835	3.53209e-98	4
1700097N02Rik	2.91592e-102	0.322634	0.431	0.12	4.81681e-98	4
Ranbp1	5.39715e-102	0.578697	0.923	0.629	8.91555e-98	4
Cep57	1.13491e-101	0.302302	0.657	0.236	1.87476e-97	4
Ppil1	2.3388e-100	0.323584	0.66	0.247	3.86347e-96	4
Pbdc1	1.99062e-99	0.308568	0.715	0.273	3.28831e-95	4
Eri1	1.77113e-98	0.307523	0.606	0.216	2.92573e-94	4
Hnrnpu	1.18362e-97	0.438873	0.98	0.799	1.95523e-93	4
Kmt5a	6.87331e-97	0.339385	0.725	0.297	1.1354e-92	4
Plp2	1.29641e-95	0.310655	0.745	0.297	2.14154e-91	4
Gapdh	5.66654e-93	0.338846	1	0.992	9.36056e-89	4
H3f3a	6.46481e-92	0.340618	0.997	0.989	1.06792e-87	4
Dtymk	2.96476e-91	0.35303	0.752	0.328	4.89749e-87	4
Rbbp7	3.1737e-91	0.437193	0.852	0.478	5.24263e-87	4
Atad2	5.77607e-91	0.463461	0.777	0.379	9.5415e-87	4
Sae1	1.27184e-90	0.368687	0.835	0.4	2.10095e-86	4
Nxt1	1.61854e-90	0.333851	0.712	0.301	2.67367e-86	4
Impdh2	1.97937e-90	0.413532	0.84	0.43	3.26973e-86	4
Atpif1	5.47822e-90	0.42164	0.926	0.548	9.04948e-86	4
Anapc11	7.55304e-90	0.421399	0.891	0.52	1.24769e-85	4
Ybx1	1.31132e-89	0.377523	0.994	0.94	2.16618e-85	4
Smc3	7.63209e-89	0.37424	0.822	0.4	1.26075e-84	4
Xist	1.62357e-88	0.49287	0.988	0.945	2.68198e-84	4
Nsmce1	2.66427e-88	0.355073	0.743	0.328	4.4011e-84	4
Pold2	8.19417e-88	0.288925	0.543	0.192	1.3536e-83	4
Brd8	4.37242e-87	0.276768	0.646	0.245	7.2228e-83	4
Cbfb	6.13941e-87	0.349373	0.809	0.377	1.01417e-82	4
Raly	2.39828e-86	0.383323	0.978	0.795	3.96172e-82	4
Emp3	9.82901e-86	0.501656	0.991	0.823	1.62365e-81	4
Cdkn2d	1.67158e-85	0.527938	0.815	0.465	2.76129e-81	4
Hnrnpf	4.67477e-85	0.321958	0.994	0.961	7.72225e-81	4
Suz12	1.14322e-84	0.353742	0.746	0.334	1.88848e-80	4
Slbp	4.16565e-84	0.581741	0.837	0.531	6.88124e-80	4
Nup62	1.18218e-83	0.268455	0.631	0.24	1.95285e-79	4
Mcm4	5.16274e-83	0.289737	0.625	0.241	8.52833e-79	4
Mcm2	7.05706e-83	0.294546	0.568	0.206	1.16576e-78	4
Hat1	2.00568e-82	0.343417	0.665	0.281	3.31319e-78	4
Psip1	2.61454e-79	0.339121	0.8	0.386	4.31896e-75	4
Gltp	4.37064e-79	0.399302	0.915	0.582	7.21987e-75	4
Prdx1	4.93404e-79	0.390866	0.978	0.838	8.15053e-75	4
Ssrp1	3.49245e-78	0.429351	0.882	0.589	5.76918e-74	4
Nudt21	4.7022e-77	0.357076	0.932	0.62	7.76757e-73	4
Bex3	7.29074e-77	0.349233	0.774	0.375	1.20436e-72	4
Sumo2	1.27355e-76	0.331271	0.997	0.966	2.10377e-72	4
Supt16	1.88427e-76	0.298611	0.785	0.364	3.11263e-72	4
Ilf2	2.52627e-76	0.290509	0.798	0.37	4.17314e-72	4
Hp1bp3	5.71605e-76	0.410065	0.858	0.464	9.44235e-72	4
Uchl5	5.92398e-76	0.285542	0.717	0.312	9.78582e-72	4
Sdf2l1	1.1154e-75	0.34528	0.828	0.419	1.84253e-71	4
Mrpl51	3.32262e-75	0.357571	0.863	0.494	5.48864e-71	4
Dnajc9	1.33018e-74	0.39689	0.875	0.522	2.19732e-70	4
Prelid3b	3.66735e-73	0.279318	0.734	0.327	6.0581e-69	4
Cox7a2	4.98321e-73	0.325263	0.986	0.875	8.23176e-69	4
Nudc	5.67675e-73	0.377946	0.88	0.533	9.37742e-69	4
Baz1b	5.93026e-72	0.314673	0.775	0.369	9.7962e-68	4
Serinc3	7.01393e-72	0.438183	0.943	0.658	1.15863e-67	4
Srrt	2.64516e-71	0.287746	0.726	0.334	4.36953e-67	4
Hnrnpa2b1	6.80432e-71	0.326483	0.988	0.927	1.12401e-66	4
Ctcf	1.03388e-69	0.371226	0.878	0.531	1.70786e-65	4
Snrpb	1.19132e-68	0.340497	0.98	0.825	1.96794e-64	4
Rnaseh2c	1.87075e-68	0.337061	0.925	0.59	3.09029e-64	4
Cbx1	2.02655e-67	0.3035	0.765	0.38	3.34765e-63	4
Smc6	3.32447e-66	0.386584	0.857	0.536	5.49169e-62	4
Cdk4	6.05113e-66	0.39226	0.882	0.553	9.99586e-62	4
Ptbp1	6.10329e-66	0.344613	0.898	0.548	1.0082e-61	4
Commd1	1.10215e-65	0.269179	0.737	0.348	1.82064e-61	4
Magoh	1.90916e-65	0.3333	0.9	0.564	3.15375e-61	4
Set	3.06535e-65	0.368515	0.975	0.823	5.06365e-61	4
Hspa14	4.16828e-65	0.287135	0.751	0.367	6.88557e-61	4
Actn4	5.27843e-65	0.310862	0.815	0.437	8.71945e-61	4
Mrpl18	9.73645e-65	0.336367	0.917	0.629	1.60836e-60	4
G3bp1	1.75036e-64	0.333728	0.949	0.695	2.89141e-60	4
Hmgn1	2.91887e-64	0.409314	0.746	0.399	4.82168e-60	4
Dap	1.45682e-63	0.537282	0.851	0.538	2.40652e-59	4
Cenpx	2.97495e-63	0.328515	0.869	0.508	4.91432e-59	4
Cox5b	5.89864e-62	0.296936	0.988	0.904	9.74396e-58	4
Rfc1	1.75514e-61	0.258653	0.542	0.227	2.89932e-57	4
Ubl4a	1.96033e-61	0.262149	0.737	0.361	3.23827e-57	4
U2af1	2.75083e-61	0.340622	0.931	0.628	4.5441e-57	4
Stip1	1.15116e-60	0.272568	0.78	0.391	1.90159e-56	4
Maz	2.05039e-60	0.323444	0.898	0.576	3.38704e-56	4
Mapre1	2.94668e-60	0.321775	0.928	0.641	4.86762e-56	4
Hnrnpd	3.53364e-60	0.356122	0.945	0.724	5.83721e-56	4
1810037I17Rik	8.20878e-60	0.378348	0.965	0.775	1.35601e-55	4
Ssna1	1.3872e-59	0.291149	0.842	0.462	2.29151e-55	4
Rfc2	2.35959e-59	0.338342	0.786	0.448	3.89781e-55	4
Lsm6	2.15139e-58	0.310407	0.905	0.587	3.55388e-54	4
Dpy30	4.94649e-57	0.293041	0.825	0.458	8.1711e-53	4
Bcl7c	5.13199e-57	0.257255	0.771	0.393	8.47753e-53	4
Atp5j	6.20944e-57	0.284454	0.989	0.904	1.02574e-52	4
Eif4a1	6.67956e-56	0.302648	0.991	0.882	1.1034e-51	4
Ywhae	1.27123e-55	0.307355	0.962	0.729	2.09994e-51	4
Arl6ip1	8.4259e-55	0.659274	0.965	0.906	1.39187e-50	4
Calm1	1.14545e-54	0.254869	0.997	0.973	1.89217e-50	4
Pa2g4	3.42602e-54	0.353091	0.862	0.541	5.65944e-50	4
Rbbp4	6.43515e-54	0.366015	0.857	0.588	1.06302e-49	4
Sept7	1.28559e-53	0.310178	0.96	0.793	2.12367e-49	4
Sfpq	3.11244e-53	0.323599	0.977	0.738	5.14143e-49	4
Slc25a5	3.76522e-53	0.285491	0.994	0.919	6.21977e-49	4
Med30	4.68432e-53	0.262043	0.822	0.444	7.73802e-49	4
Ptges3	4.9611e-52	0.260724	0.794	0.434	8.19524e-48	4
Srsf1	1.50441e-51	0.269324	0.771	0.408	2.48514e-47	4
Nono	1.59377e-51	0.279455	0.937	0.682	2.63274e-47	4
Lsm4	1.97928e-51	0.301561	0.969	0.751	3.26957e-47	4
Nsmce4a	7.14349e-51	0.284142	0.877	0.54	1.18003e-46	4
Dazap1	8.76668e-51	0.277286	0.872	0.543	1.44817e-46	4
Nans	3.44564e-50	0.264346	0.806	0.453	5.69184e-46	4
Atp5o.1	4.58487e-50	0.273127	0.972	0.783	7.57374e-46	4
Snrpf	2.35147e-49	0.292868	0.954	0.76	3.88439e-45	4
Ppp1cc	7.5086e-49	0.27324	0.946	0.751	1.24035e-44	4
Eif1ax	1.07644e-48	0.267353	0.86	0.514	1.77817e-44	4
Ubald2	2.25559e-48	0.316561	0.849	0.541	3.726e-44	4
Mcm6	4.13326e-48	0.311631	0.768	0.436	6.82773e-44	4
Ncl	1.02189e-46	0.298197	0.978	0.882	1.68807e-42	4
Psmc3	6.02658e-46	0.273963	0.891	0.576	9.95531e-42	4
Pfdn6	6.84569e-46	0.252905	0.846	0.48	1.13084e-41	4
Ewsr1	1.93422e-45	0.252823	0.926	0.636	3.19514e-41	4
Hprt	5.08366e-45	0.294284	0.922	0.684	8.3977e-41	4
Snrpc	6.63691e-45	0.260929	0.874	0.562	1.09635e-40	4
Acsl5	9.49297e-44	0.259155	0.738	0.397	1.56814e-39	4
Tpi1	4.21602e-43	0.323559	0.932	0.677	6.96444e-39	4
Txnl1	2.08455e-42	0.257291	0.886	0.56	3.44347e-38	4
Tpm4	3.40723e-42	0.257141	0.88	0.612	5.6284e-38	4
Vim	4.92246e-42	0.280914	0.997	0.925	8.13141e-38	4
Pgk1	6.00075e-42	0.281098	0.975	0.8	9.91264e-38	4
Pcbp2	1.15949e-41	0.260001	0.971	0.825	1.91536e-37	4
Swi5	1.16573e-41	0.25941	0.958	0.706	1.92567e-37	4
Dynll1	3.12413e-41	0.314046	0.983	0.883	5.16075e-37	4
Hnrnpa1	4.31646e-41	0.264218	0.98	0.793	7.13036e-37	4
Pbrm1	4.95324e-41	0.255293	0.831	0.516	8.18226e-37	4
Ddx39b	9.66965e-40	0.268573	0.949	0.732	1.59733e-35	4
Snrpg	2.85693e-39	0.256484	0.951	0.731	4.71936e-35	4
Sec11c	6.85398e-39	0.286194	0.975	0.793	1.13221e-34	4
Manf	3.25559e-38	0.254757	0.954	0.718	5.37792e-34	4
Ndufa4	5.28578e-38	0.270308	0.974	0.885	8.73157e-34	4
Crip1	1.19299e-37	0.339547	0.992	0.939	1.97071e-33	4
Rps17	1.14058e-36	0.250254	0.989	0.885	1.88413e-32	4
Lgals1	2.89965e-36	0.310797	0.98	0.886	4.78993e-32	4
Rps27l	9.81539e-35	0.258495	0.926	0.704	1.6214e-30	4
Odc1	2.13996e-34	0.258336	0.863	0.58	3.535e-30	4
Cmtm7	6.23982e-34	0.384367	0.809	0.561	1.03076e-29	4
Mif	1.01023e-30	0.262304	0.977	0.866	1.66879e-26	4
Xcl1	2.10223e-16	0.295391	0.538	0.368	3.47268e-12	4
Gm156	0	1.5171	0.269	0.01	0	5
Cd8a	3.63514e-277	1.24942	0.984	0.602	6.0049e-273	5
Cd3g	2.83682e-228	0.769086	0.998	0.909	4.68614e-224	5
Cd8b1	9.66635e-185	0.955222	0.971	0.545	1.59678e-180	5
Adgrg1	9.35946e-181	0.680181	0.497	0.113	1.54609e-176	5
Csf1	3.8787e-168	0.64231	0.377	0.064	6.40722e-164	5
AC163354.1	7.00078e-153	0.852661	0.55	0.154	1.15646e-148	5
Cd3e	2.17144e-146	0.584044	1	0.897	3.58699e-142	5
Nkg7	1.47851e-145	0.550355	0.998	0.934	2.44236e-141	5
Cxcr6	5.8904e-144	0.754034	0.992	0.79	9.73036e-140	5
Lag3	3.05754e-143	0.995422	0.835	0.448	5.05074e-139	5
Pdcd1	4.02423e-128	0.833145	0.731	0.332	6.64763e-124	5
Ccl4	3.49748e-121	1.34791	0.762	0.38	5.77748e-117	5
Ifng	3.13024e-116	0.820543	0.882	0.537	5.17084e-112	5
Matk	1.34737e-108	0.499315	0.455	0.138	2.22572e-104	5
Klrc1	6.04876e-106	0.720189	0.746	0.37	9.99194e-102	5
Klrd1	2.55107e-104	0.725246	0.934	0.696	4.21412e-100	5
Capg	1.43058e-102	0.621166	0.942	0.623	2.36317e-98	5
Rbpj	4.10781e-101	0.6402	0.752	0.397	6.7857e-97	5
S100a4	4.89008e-101	0.638388	0.979	0.744	8.07792e-97	5
Jaml	1.37759e-95	0.597808	0.9	0.6	2.27565e-91	5
Tcrg-C2	1.23122e-91	0.816605	0.659	0.311	2.03385e-87	5
Sema6d	2.71031e-83	0.545475	0.455	0.165	4.47716e-79	5
Havcr2	4.18946e-78	0.47603	0.362	0.113	6.92057e-74	5
Ccl3	9.756e-78	1.18235	0.479	0.189	1.61159e-73	5
Cish	3.99091e-74	0.539482	0.794	0.499	6.59259e-70	5
Nek6	6.16055e-74	0.444872	0.351	0.115	1.01766e-69	5
Ctsd	2.68474e-72	0.435494	0.992	0.932	4.43492e-68	5
Litaf	1.82447e-70	0.50441	0.777	0.515	3.01384e-66	5
Itga1	1.06598e-69	0.499838	0.646	0.334	1.76089e-65	5
Cd244	3.26575e-60	0.407096	0.579	0.275	5.39469e-56	5
Ly6g5b	9.33693e-58	0.441052	0.387	0.156	1.54237e-53	5
Rgs16	1.14252e-57	0.652784	0.445	0.198	1.88733e-53	5
AW112010	1.17844e-55	0.275863	0.998	0.997	1.94666e-51	5
Thy1	1.30604e-55	0.342677	0.979	0.917	2.15745e-51	5
2900026A02Rik	2.81765e-54	0.401831	0.377	0.154	4.65447e-50	5
Tnfrsf9	1.82647e-52	0.529909	0.628	0.36	3.01715e-48	5
S100a6	1.58081e-51	0.49746	0.956	0.892	2.61134e-47	5
Jund	5.17006e-50	0.383448	0.985	0.957	8.54042e-46	5
Cd160	9.3501e-50	0.531478	0.62	0.367	1.54454e-45	5
Trac	1.26434e-49	0.361842	0.984	0.862	2.08856e-45	5
Tnfsf10	4.16165e-48	0.403178	0.623	0.38	6.87463e-44	5
Cd3d	7.5932e-48	0.301755	1	0.904	1.25432e-43	5
Lat2	7.30181e-47	0.41588	0.586	0.328	1.20619e-42	5
Mdfic	1.50633e-45	0.425202	0.521	0.299	2.48831e-41	5
Ikzf3	1.65747e-45	0.409895	0.748	0.559	2.73797e-41	5
Cst7	3.29355e-45	0.405797	0.875	0.739	5.44062e-41	5
Osbpl3	8.90265e-44	0.400364	0.591	0.374	1.47063e-39	5
Hip1	1.08056e-42	0.408413	0.495	0.28	1.78497e-38	5
Itgae	1.12492e-42	0.552146	0.581	0.351	1.85826e-38	5
Il2rb	1.30767e-42	0.418569	0.951	0.871	2.16014e-38	5
Inpp4b	1.95848e-42	0.439885	0.731	0.535	3.23521e-38	5
Ptpn6	2.35625e-42	0.488108	0.786	0.623	3.8923e-38	5
2010111I01Rik	6.14729e-41	0.398841	0.688	0.495	1.01547e-36	5
Id2	9.09983e-39	0.32974	0.972	0.888	1.5032e-34	5
Cd38	3.10891e-38	0.379397	0.495	0.29	5.13561e-34	5
Nr4a2	2.20819e-36	0.686021	0.385	0.202	3.64771e-32	5
Cd226	7.20867e-35	0.374294	0.629	0.424	1.1908e-30	5
Ech1	1.49799e-34	0.34888	0.817	0.721	2.47454e-30	5
Cd96	2.67968e-34	0.335721	0.673	0.493	4.42656e-30	5
Itgav	1.16857e-33	0.333956	0.422	0.236	1.93037e-29	5
Rap1a	4.08766e-33	0.292862	0.901	0.824	6.75241e-29	5
Cd86	4.62447e-33	0.315767	0.282	0.124	7.63916e-29	5
Magohb	5.79296e-33	0.364537	0.537	0.362	9.56939e-29	5
Ltb	6.36619e-33	0.337388	0.974	0.922	1.05163e-28	5
Nedd9	9.36263e-33	0.379742	0.646	0.487	1.54661e-28	5
Gstp3	3.3379e-32	0.362745	0.723	0.564	5.51387e-28	5
Glrx	5.63539e-31	0.316042	0.676	0.516	9.30911e-27	5
Dapk2	2.36313e-29	0.334044	0.646	0.472	3.90365e-25	5
Bcl2a1b	1.2048e-28	0.31487	0.762	0.596	1.99021e-24	5
Cd48	1.73758e-28	0.277569	0.903	0.83	2.87031e-24	5
Chn2	8.10122e-28	0.363383	0.382	0.219	1.33824e-23	5
Cdk6	1.7664e-27	0.445324	0.612	0.456	2.91791e-23	5
AU020206	2.1872e-27	0.335599	0.777	0.653	3.61303e-23	5
Cdc14a	6.51694e-27	0.30463	0.332	0.178	1.07653e-22	5
Dgkh	6.57313e-27	0.271148	0.251	0.114	1.08582e-22	5
Gpd2	2.04614e-26	0.312789	0.324	0.177	3.38002e-22	5
Gpr34	2.43764e-26	0.290002	0.32	0.17	4.02673e-22	5
Atp2b4	4.92237e-26	0.312175	0.574	0.406	8.13126e-22	5
Itgb2	1.69574e-25	0.267664	0.88	0.805	2.80119e-21	5
Dennd4a	3.59897e-25	0.325026	0.676	0.52	5.94514e-21	5
Serpinb6a	4.54191e-25	0.312817	0.476	0.305	7.50278e-21	5
Dock10	7.67619e-25	0.302692	0.824	0.739	1.26803e-20	5
Tmem163	1.64661e-24	0.276471	0.364	0.211	2.72004e-20	5
Bcl2a1d	2.12234e-24	0.309059	0.539	0.369	3.50589e-20	5
Gng2	2.18432e-24	0.268457	0.851	0.781	3.60827e-20	5
Reep5	3.89357e-24	0.265459	0.94	0.873	6.43179e-20	5
Abcb9	4.89535e-24	0.38912	0.481	0.333	8.08662e-20	5
Adgrg5	2.43659e-23	0.285515	0.375	0.225	4.02501e-19	5
AA467197	2.76841e-23	0.398561	0.398	0.243	4.57313e-19	5
Klrk1	5.08258e-23	0.283366	0.757	0.559	8.39592e-19	5
Ptk2b	1.48397e-22	0.280939	0.701	0.6	2.45137e-18	5
Gprin3	5.33295e-22	0.357233	0.422	0.274	8.8095e-18	5
Adgre5	1.59503e-21	0.349594	0.631	0.496	2.63482e-17	5
Ntan1	1.67691e-21	0.283127	0.715	0.613	2.77008e-17	5
Padi2	2.08803e-21	0.268528	0.54	0.398	3.44922e-17	5
Ciapin1	2.1235e-21	0.317947	0.472	0.347	3.5078e-17	5
Rcn1	2.88071e-21	0.280407	0.408	0.267	4.75865e-17	5
Irf8	3.20241e-21	0.290252	0.518	0.365	5.29006e-17	5
Il21r	3.28041e-21	0.307941	0.61	0.479	5.41891e-17	5
Sema4a	6.31106e-21	0.285156	0.694	0.583	1.04252e-16	5
Pag1	2.02404e-20	0.293488	0.435	0.295	3.34351e-16	5
Pld3	2.59157e-20	0.28609	0.709	0.607	4.28102e-16	5
Adam19	2.88669e-19	0.262496	0.531	0.39	4.76853e-15	5
Prex1	3.64197e-19	0.258585	0.762	0.66	6.01617e-15	5
Sept11	5.8246e-19	0.30124	0.568	0.454	9.62165e-15	5
Tox	1.29267e-18	0.283859	0.534	0.402	2.13536e-14	5
Cd7	1.87485e-18	0.29129	0.715	0.594	3.09706e-14	5
Ebpl	9.33225e-18	0.290899	0.516	0.402	1.54159e-13	5
1700017B05Rik	1.21425e-17	0.275339	0.435	0.31	2.00582e-13	5
Tnf	1.76687e-17	0.276135	0.254	0.14	2.91869e-13	5
Tnfrsf1b	2.68658e-17	0.252461	0.492	0.365	4.43796e-13	5
Smyd3	4.33831e-17	0.269629	0.461	0.344	7.16645e-13	5
Pik3cd	1.07411e-16	0.251383	0.699	0.6	1.77432e-12	5
Serpina3g	1.8399e-16	0.259583	0.722	0.594	3.03934e-12	5
Ehd1	3.99243e-16	0.277418	0.539	0.423	6.59509e-12	5
Nrp1	1.67232e-15	0.273867	0.296	0.181	2.7625e-11	5
B4galt5	8.1718e-14	0.278683	0.416	0.311	1.3499e-09	5
Ubash3b	8.67371e-14	0.306646	0.481	0.381	1.43281e-09	5
Cd44	4.83374e-13	0.29419	0.56	0.479	7.98486e-09	5
Sh2d2a	4.87389e-13	0.26072	0.803	0.762	8.05118e-09	5
Abi3	5.32355e-13	0.253589	0.476	0.377	8.79398e-09	5
Mxd4	1.06897e-11	0.253694	0.521	0.435	1.76583e-07	5
Rabgap1l	1.90754e-11	0.262901	0.497	0.423	3.15106e-07	5
Trbc1	2.28625e-11	0.494257	0.66	0.676	3.77666e-07	5
Ifitm1	3.86123e-11	0.37342	0.272	0.17	6.37837e-07	5
Plscr1	7.69138e-11	0.255452	0.374	0.281	1.27054e-06	5
Gzmb	1.03234e-07	0.439749	0.673	0.641	0.00170532	5
Ifit3	0	1.91863	0.963	0.263	0	6
Isg15	0	1.87999	0.979	0.454	0	6
Ifit1	0	1.87824	0.94	0.244	0	6
Rsad2	0	1.30136	0.608	0.079	0	6
Ifit3b	0	1.12219	0.633	0.085	0	6
Mx1	3.8634e-291	0.988413	0.624	0.12	6.38196e-287	6
Cmpk2	3.55632e-284	0.855351	0.488	0.068	5.87468e-280	6
Usp18	3.05594e-275	1.17996	0.785	0.238	5.0481e-271	6
Ifi209	6.45308e-228	1.0886	0.917	0.49	1.06598e-223	6
Irf7	1.24047e-227	1.08581	0.945	0.532	2.04913e-223	6
Zbp1	1.6389e-225	1.04745	0.958	0.571	2.7073e-221	6
Stat1	1.14071e-223	1.07333	0.984	0.743	1.88434e-219	6
Ifit1bl1	5.77354e-213	0.885721	0.66	0.184	9.53731e-209	6
Ifi208	5.84063e-211	0.875903	0.797	0.3	9.64814e-207	6
Ifi203	3.33934e-209	0.99003	0.976	0.783	5.51626e-205	6
Slfn1	6.42177e-204	0.965679	0.907	0.462	1.06081e-199	6
Ifi214	6.64223e-203	0.919898	0.75	0.269	1.09723e-198	6
Phf11b	2.43573e-200	1.11395	0.862	0.456	4.02358e-196	6
Samhd1	1.74927e-196	1.20167	0.948	0.671	2.88962e-192	6
Ms4a4b	2.20438e-190	0.693977	0.998	0.942	3.64142e-186	6
Ifi206	1.97713e-185	0.871086	0.852	0.41	3.26603e-181	6
Rtp4	1.01799e-184	0.877034	0.888	0.449	1.68162e-180	6
Trim30a	2.19682e-180	0.917923	0.883	0.516	3.62892e-176	6
Ifih1	1.3678e-175	0.733339	0.54	0.14	2.25946e-171	6
Ifi47	4.74941e-170	0.884559	0.958	0.762	7.84556e-166	6
Bst2	7.80965e-166	0.942669	0.954	0.682	1.29008e-161	6
Mndal	6.91629e-163	0.852104	0.964	0.802	1.1425e-158	6
Herc6	2.00048e-160	0.884874	0.751	0.338	3.30459e-156	6
Ifi213	2.51451e-159	0.793748	0.722	0.293	4.15373e-155	6
Daxx	4.71284e-158	0.828968	0.701	0.289	7.78514e-154	6
Oas3	3.35319e-157	0.749723	0.623	0.212	5.53914e-153	6
Igtp	4.15924e-154	0.924159	0.849	0.49	6.87064e-150	6
Tor3a	7.84224e-153	0.833593	0.624	0.228	1.29546e-148	6
Slfn5	6.55039e-148	0.95057	0.455	0.112	1.08206e-143	6
Xaf1	3.04546e-145	0.755878	0.802	0.434	5.03079e-141	6
Isg20	1.23697e-142	0.962496	0.889	0.603	2.04335e-138	6
Ifit2	5.17708e-140	0.753744	0.467	0.126	8.55202e-136	6
Sp100	1.82545e-138	0.627091	0.99	0.881	3.01546e-134	6
Gbp2	4.51095e-138	0.927743	0.686	0.303	7.45164e-134	6
Eif2ak2	3.52248e-137	0.723322	0.659	0.268	5.81879e-133	6
Phf11a	8.62892e-135	0.596406	0.429	0.107	1.42541e-130	6
Gbp7	1.8115e-132	0.81628	0.855	0.569	2.99241e-128	6
Irgm1	1.06748e-129	0.708486	0.759	0.38	1.76337e-125	6
Ifi35	4.09208e-125	0.739651	0.854	0.574	6.75971e-121	6
Trafd1	2.67168e-123	0.76062	0.707	0.353	4.41335e-119	6
Dhx58	1.4601e-119	0.620666	0.525	0.182	2.41194e-115	6
9930111J21Rik2	3.53025e-119	0.750148	0.859	0.554	5.83162e-115	6
Slfn8	3.835e-118	0.697765	0.715	0.357	6.33503e-114	6
Rnf213	8.22333e-118	0.752891	0.78	0.452	1.35841e-113	6
Ddx60	9.47928e-117	0.603063	0.462	0.139	1.56588e-112	6
Parp14	1.79501e-116	0.754369	0.751	0.415	2.96518e-112	6
Ddx58	1.10042e-114	0.677176	0.73	0.384	1.81779e-110	6
Oasl1	2.76928e-111	0.439165	0.333	0.075	4.57457e-107	6
Pml	2.15994e-109	0.624645	0.595	0.254	3.56801e-105	6
Phf11c	3.04526e-107	0.564237	0.507	0.181	5.03046e-103	6
Ms4a6b	2.7238e-106	0.578768	0.985	0.863	4.49944e-102	6
Parp9	7.12444e-106	0.642948	0.709	0.377	1.17689e-101	6
Iigp1	4.25584e-104	0.682874	0.337	0.08	7.03021e-100	6
Cnp	7.65481e-104	0.622133	0.87	0.663	1.2645e-99	6
H2-T22	2.52505e-103	0.585129	0.958	0.844	4.17113e-99	6
Gbp4	5.96027e-103	0.754641	0.764	0.483	9.84577e-99	6
Cxcl10	8.50401e-103	1.13981	0.281	0.057	1.40478e-98	6
Gbp9	1.6338e-99	0.662575	0.628	0.297	2.69888e-95	6
Ly6a	1.40505e-92	0.659621	0.94	0.786	2.321e-88	6
Slfn2	2.63123e-92	0.5645	0.945	0.812	4.34653e-88	6
Dtx3l	4.47786e-91	0.594453	0.675	0.357	7.39697e-87	6
Naa20	1.01231e-88	0.663246	0.715	0.448	1.67223e-84	6
Epsti1	1.27668e-88	0.568931	0.958	0.837	2.10894e-84	6
Parp12	6.66737e-87	0.382974	0.299	0.074	1.10138e-82	6
Smchd1	7.28359e-87	0.708279	0.823	0.605	1.20318e-82	6
Shisa5	1.37168e-84	0.359048	1	0.992	2.26587e-80	6
Psmb8	1.92573e-82	0.359846	0.995	0.985	3.18111e-78	6
Zufsp	7.65929e-81	0.611808	0.62	0.327	1.26524e-76	6
Psmb10	3.41182e-80	0.503144	0.925	0.813	5.63598e-76	6
Trim30d	1.48321e-77	0.515359	0.433	0.164	2.45011e-73	6
Helz2	2.05501e-74	0.532347	0.52	0.241	3.39468e-70	6
Sp110	2.24835e-73	0.523064	0.808	0.617	3.71406e-69	6
Oasl2	2.42069e-72	0.384224	0.255	0.063	3.99874e-68	6
Stat2	2.64265e-69	0.478436	0.436	0.176	4.3654e-65	6
Gbp6	2.18406e-65	0.387683	0.322	0.104	3.60785e-61	6
Psmb9	8.98714e-63	0.388385	0.966	0.881	1.48459e-58	6
Lgals9	5.40906e-62	0.50617	0.668	0.441	8.93522e-58	6
Tap1	2.08658e-61	0.428739	0.919	0.789	3.44681e-57	6
Ifi27l2a	1.57453e-60	0.705103	0.863	0.756	2.60096e-56	6
Psme1	3.61977e-59	0.338089	0.992	0.957	5.9795e-55	6
Hsh2d	8.95634e-59	0.398913	0.369	0.146	1.4795e-54	6
Tapbp	1.51044e-58	0.451341	0.922	0.812	2.4951e-54	6
1600014C10Rik	8.8333e-56	0.470799	0.597	0.355	1.45917e-51	6
Apobec3	8.37185e-55	0.410468	0.948	0.856	1.38295e-50	6
Usp25	3.8746e-54	0.458272	0.668	0.448	6.40045e-50	6
Mov10	8.15684e-54	0.40389	0.398	0.177	1.34743e-49	6
Tor1aip1	1.44227e-53	0.47982	0.709	0.51	2.38248e-49	6
Lgals3bp	2.47431e-53	0.4378	0.834	0.632	4.08731e-49	6
Samd9l	3.11086e-52	0.527647	0.62	0.392	5.13883e-48	6
Trim25	1.03742e-51	0.387119	0.444	0.214	1.71371e-47	6
BC147527	2.09905e-51	0.378837	0.377	0.162	3.46742e-47	6
Nmi	4.72761e-50	0.445784	0.727	0.546	7.80954e-46	6
H2-T23	1.08239e-48	0.352895	0.967	0.908	1.788e-44	6
Gbp3	4.44669e-48	0.439852	0.454	0.231	7.34549e-44	6
Pttg1	1.07357e-47	0.490005	0.668	0.472	1.77344e-43	6
Cd274	7.47219e-47	0.402332	0.356	0.154	1.23433e-42	6
Parp10	2.72506e-46	0.4116	0.444	0.231	4.50153e-42	6
Tspo	3.0026e-45	0.31972	0.977	0.958	4.96e-41	6
Cd8b1	1.22983e-44	0.483566	0.805	0.556	2.03156e-40	6
Gzmk	4.31425e-44	0.611062	0.644	0.398	7.12671e-40	6
Rnf114	3.96641e-43	0.396644	0.722	0.543	6.55211e-39	6
Asb13	1.02181e-41	0.357906	0.371	0.175	1.68793e-37	6
Casp8	1.3294e-41	0.403019	0.704	0.555	2.19604e-37	6
Cd69	1.4938e-40	0.579476	0.706	0.539	2.46761e-36	6
Psme2b	2.50694e-40	0.346038	0.444	0.238	4.14121e-36	6
Il10ra	5.13936e-40	0.414103	0.556	0.345	8.48971e-36	6
Ddx24	1.15739e-39	0.365037	0.828	0.708	1.9119e-35	6
Oas1a	1.8582e-39	0.384304	0.346	0.159	3.06957e-35	6
Trim12a	2.2235e-39	0.40727	0.722	0.558	3.673e-35	6
Plac8	2.92455e-38	0.677534	0.689	0.513	4.83106e-34	6
Ppa1	3.53014e-38	0.558529	0.55	0.371	5.83143e-34	6
Znfx1	2.3535e-36	0.329162	0.317	0.145	3.88775e-32	6
Selenow	5.78976e-36	0.297917	0.963	0.926	9.5641e-32	6
Etnk1	7.32595e-36	0.422562	0.541	0.364	1.21017e-31	6
Gm8369	1.0025e-34	0.434238	0.712	0.527	1.65602e-30	6
Ctss	1.3915e-34	0.347035	0.805	0.698	2.29862e-30	6
Cd47	3.37819e-34	0.275557	0.958	0.913	5.58043e-30	6
Jaml	5.55112e-34	0.508837	0.737	0.611	9.1699e-30	6
Trim12c	1.16882e-33	0.423535	0.574	0.401	1.93077e-29	6
Gramd3	1.28356e-33	0.346356	0.644	0.424	2.12031e-29	6
Chmp4b	1.45893e-33	0.351229	0.821	0.75	2.41001e-29	6
Gbp5	4.44287e-33	0.327302	0.278	0.122	7.33918e-29	6
Fchsd2	1.84909e-32	0.372794	0.452	0.274	3.0545e-28	6
Zc3hav1	5.33144e-32	0.359617	0.793	0.693	8.80701e-28	6
Ccl5	7.21826e-31	0.409731	0.938	0.842	1.19238e-26	6
Uba7	2.35465e-30	0.35019	0.413	0.243	3.88965e-26	6
Gbp8	2.81919e-30	0.351564	0.452	0.279	4.65702e-26	6
Dpp4	3.85528e-30	0.33093	0.393	0.219	6.36853e-26	6
Slco3a1	9.47377e-30	0.46713	0.53	0.376	1.56497e-25	6
Cd8a	1.50189e-29	0.289513	0.839	0.612	2.48097e-25	6
Pla2g16	1.56008e-29	0.300486	0.873	0.805	2.57709e-25	6
Sp140	2.7301e-29	0.332441	0.522	0.355	4.50986e-25	6
Mitd1	5.43981e-29	0.378896	0.527	0.378	8.98602e-25	6
Mrpl30	1.22106e-28	0.30858	0.787	0.711	2.01706e-24	6
Keap1	2.00365e-28	0.31005	0.527	0.371	3.30984e-24	6
Trim34a	5.09338e-28	0.293398	0.361	0.198	8.41375e-24	6
Phip	2.3979e-27	0.390205	0.665	0.527	3.96109e-23	6
Ms4a6d	2.77898e-27	0.274102	0.299	0.151	4.59059e-23	6
Ccnd2	2.85368e-27	0.36504	0.792	0.704	4.714e-23	6
Zcchc11	3.04657e-27	0.328874	0.702	0.576	5.03264e-23	6
Pcgf5	2.75302e-26	0.321879	0.434	0.276	4.54771e-22	6
Clic4	6.16261e-26	0.301118	0.366	0.212	1.018e-21	6
Tmem140	6.81242e-26	0.285234	0.255	0.12	1.12534e-21	6
Nampt	6.92605e-26	0.310204	0.345	0.195	1.14411e-21	6
Zcchc2	2.53818e-25	0.27627	0.325	0.179	4.19281e-21	6
Trim26	4.47865e-25	0.336928	0.558	0.419	7.39828e-21	6
Inpp1	1.72579e-24	0.333483	0.488	0.339	2.85084e-20	6
Tap2	7.88662e-24	0.256651	0.797	0.711	1.30279e-19	6
Irf2	1.9876e-23	0.313527	0.693	0.583	3.28332e-19	6
Socs1	2.16084e-23	0.479948	0.675	0.562	3.56949e-19	6
Ly6c2	9.44846e-23	0.479591	0.657	0.502	1.56079e-18	6
Atp8b4	3.52421e-22	0.320665	0.524	0.388	5.82164e-18	6
Adar	6.90891e-22	0.276829	0.402	0.258	1.14128e-17	6
Casp4	2.29425e-21	0.361895	0.324	0.191	3.78987e-17	6
Evi2a	3.08479e-21	0.30574	0.377	0.239	5.09576e-17	6
Ms4a4c	3.25212e-20	0.483721	0.364	0.229	5.37217e-16	6
Parp11	1.17468e-19	0.251796	0.255	0.136	1.94045e-15	6
Trim56	3.04563e-18	0.261828	0.39	0.26	5.03107e-14	6
Nt5c3	1.09657e-17	0.275664	0.429	0.309	1.81143e-13	6
Lpxn	1.38572e-17	0.26976	0.675	0.596	2.28907e-13	6
March5	1.70461e-17	0.302703	0.524	0.424	2.81585e-13	6
Gtpbp2	1.91912e-17	0.257242	0.554	0.454	3.17019e-13	6
Ncoa7	2.45808e-17	0.270071	0.275	0.161	4.0605e-13	6
Ehd3	2.92207e-17	0.314705	0.319	0.201	4.82696e-13	6
Tspan3	9.39932e-17	0.345756	0.35	0.235	1.55267e-12	6
Tapbpl	1.08017e-16	0.277518	0.566	0.467	1.78434e-12	6
Rab19	2.21875e-16	0.253681	0.473	0.362	3.66516e-12	6
Irf9	3.2651e-16	0.255103	0.499	0.389	5.39361e-12	6
Igkc	5.03562e-16	0.275936	0.332	0.2	8.31834e-12	6
Ascc3	1.06504e-15	0.271192	0.393	0.281	1.75934e-11	6
Fam26f	1.21329e-15	0.258976	0.364	0.251	2.00423e-11	6
Fam111a	1.82936e-15	0.252614	0.363	0.249	3.02191e-11	6
Nsd3	2.0679e-15	0.266071	0.759	0.718	3.41597e-11	6
Irf1	4.19897e-15	0.259835	0.641	0.556	6.93628e-11	6
Mxd1	3.81262e-14	0.357172	0.358	0.255	6.29807e-10	6
Tbc1d1	5.55829e-14	0.264408	0.514	0.425	9.18174e-10	6
Gm12216	3.46878e-13	0.25518	0.41	0.305	5.73008e-09	6
2810474O19Rik	5.36187e-13	0.261475	0.593	0.509	8.85727e-09	6
Cnot6l	1.15809e-12	0.260056	0.628	0.573	1.91306e-08	6
Casp1	2.93343e-12	0.282853	0.39	0.296	4.84574e-08	6
Ehd4	1.25181e-11	0.301149	0.319	0.229	2.06786e-07	6
Mcm3	0	1.01656	0.88	0.23	0	7
Mcm5	0	0.917426	0.853	0.188	0	7
Mcm2	0	0.791305	0.82	0.191	0	7
Ung	0	0.608505	0.61	0.049	0	7
Cdca7	0	0.473723	0.525	0.061	0	7
Mcm7	5.69399e-291	0.812346	0.81	0.199	9.40591e-287	7
Dhfr	2.23245e-280	0.478204	0.54	0.078	3.68778e-276	7
E2f1	1.28307e-276	0.39598	0.472	0.058	2.11951e-272	7
Prim1	8.54375e-263	0.510078	0.643	0.119	1.41134e-258	7
Uhrf1	3.94765e-244	0.446127	0.538	0.088	6.52113e-240	7
Lig1	9.16334e-244	0.664957	0.717	0.164	1.51369e-239	7
Gins2	2.58967e-243	0.378712	0.462	0.064	4.27787e-239	7
Hells	3.19142e-240	0.48777	0.598	0.112	5.27191e-236	7
Cdc6	2.22827e-239	0.280569	0.323	0.029	3.68087e-235	7
Stmn1	1.15675e-229	0.741942	0.775	0.197	1.91083e-225	7
Timeless	1.56098e-216	0.337932	0.427	0.061	2.57858e-212	7
Rmi2	1.27984e-212	0.35266	0.497	0.084	2.11417e-208	7
Ptma	1.36292e-211	0.679388	1	0.994	2.25141e-207	7
Tipin	1.02315e-197	0.631339	0.783	0.246	1.69014e-193	7
Mcm6	3.92013e-197	0.738841	0.935	0.427	6.47566e-193	7
Dut	2.7289e-193	0.835164	0.93	0.472	4.50787e-189	7
Ranbp1	8.65779e-182	0.736464	0.975	0.627	1.43018e-177	7
Rfc4	8.3049e-173	0.406399	0.572	0.135	1.37189e-168	7
Rad51	2.84872e-168	0.327213	0.395	0.065	4.70581e-164	7
Mcm4	4.87316e-167	0.553231	0.737	0.235	8.04997e-163	7
Cenps	2.67525e-164	0.255657	0.338	0.05	4.41925e-160	7
Fignl1	4.13491e-163	0.269244	0.363	0.058	6.83046e-159	7
Chaf1a	4.05858e-162	0.270739	0.388	0.067	6.70437e-158	7
Ran	9.98386e-158	0.620298	0.997	0.868	1.64923e-153	7
Tcf19	1.31299e-156	0.323434	0.4	0.072	2.16893e-152	7
Fen1	7.71458e-155	0.45458	0.627	0.176	1.27437e-150	7
Gmnn	2.34916e-153	0.548971	0.72	0.24	3.88058e-149	7
Srm	2.69326e-153	0.520731	0.62	0.176	4.44899e-149	7
Clspn	5.59352e-151	0.31202	0.412	0.077	9.23994e-147	7
Tuba1b	6.8012e-151	0.520909	0.888	0.407	1.12349e-146	7
Ppia	2.06837e-150	0.409289	1	0.998	3.41674e-146	7
Rfc3	5.71893e-150	0.392569	0.557	0.142	9.44709e-146	7
Cdc45	2.86664e-149	0.257265	0.332	0.052	4.7354e-145	7
Orc6	1.57127e-147	0.371852	0.573	0.149	2.59559e-143	7
Nasp	6.64652e-145	0.569739	0.81	0.327	1.09794e-140	7
Syce2	1.19627e-144	0.319915	0.435	0.091	1.97612e-140	7
Apex1	7.21551e-141	0.388805	0.57	0.155	1.19193e-136	7
Siva1	3.13599e-139	0.488109	0.768	0.283	5.18034e-135	7
Hsp90ab1	1.19672e-135	0.500593	1	0.985	1.97685e-131	7
Cenpk	5.59581e-134	0.25361	0.37	0.071	9.24371e-130	7
Dtl	2.70731e-132	0.359766	0.537	0.142	4.47221e-128	7
Pold1	4.14896e-131	0.321213	0.488	0.122	6.85367e-127	7
Chaf1b	1.40128e-129	0.342719	0.525	0.14	2.31478e-125	7
Rfc5	1.54529e-121	0.345202	0.572	0.168	2.55267e-117	7
Nme1	2.28047e-121	0.566346	0.988	0.763	3.76711e-117	7
Snrpd1	1.96519e-120	0.537088	0.958	0.612	3.2463e-116	7
Tfdp1	9.68311e-117	0.390668	0.635	0.217	1.59955e-112	7
Nrm	1.51768e-116	0.313566	0.523	0.145	2.50706e-112	7
Tk1	8.13175e-116	0.306049	0.397	0.09	1.34328e-111	7
Asf1b	1.02988e-115	0.267929	0.428	0.101	1.70125e-111	7
Impdh2	1.06957e-115	0.512596	0.872	0.43	1.76683e-111	7
Nop58	7.88039e-114	0.538111	0.813	0.378	1.30176e-109	7
Srsf7	9.95741e-114	0.531671	0.933	0.564	1.64486e-109	7
Shmt2	1.20939e-112	0.35884	0.592	0.191	1.99779e-108	7
Umps	1.08931e-110	0.303744	0.507	0.146	1.79943e-106	7
Dctpp1	6.6016e-109	0.392985	0.722	0.277	1.09052e-104	7
Nop56	1.29974e-108	0.507773	0.872	0.428	2.14704e-104	7
Rrm1	3.03082e-108	0.357008	0.572	0.181	5.00661e-104	7
Nolc1	7.20093e-107	0.437227	0.683	0.257	1.18952e-102	7
Ybx1	2.53408e-106	0.42377	1	0.94	4.18605e-102	7
Cbx5	4.56762e-106	0.324713	0.568	0.181	7.54524e-102	7
Timm8a1	1.10437e-105	0.387891	0.595	0.203	1.8243e-101	7
Eif5a	5.97748e-105	0.553267	0.998	0.937	9.87419e-101	7
Nhp2	4.51116e-104	0.534528	0.925	0.523	7.45198e-100	7
Pclaf	6.16258e-104	0.44049	0.39	0.094	1.018e-99	7
Rps17	4.21127e-103	0.465186	0.998	0.885	6.95659e-99	7
Rps8	7.47816e-103	0.300108	1	0.998	1.23532e-98	7
Hnrnpab	1.12704e-102	0.49499	0.935	0.599	1.86175e-98	7
Pcna	1.31007e-101	0.377188	0.658	0.244	2.1641e-97	7
C1qbp	2.52151e-101	0.547549	0.875	0.49	4.16529e-97	7
Dnmt1	2.12086e-100	0.405386	0.703	0.281	3.50344e-96	7
Npm1	5.18618e-100	0.49128	1	0.969	8.56705e-96	7
Set	2.04003e-98	0.487837	0.988	0.823	3.36992e-94	7
Cdk4	2.64444e-98	0.469065	0.922	0.552	4.36835e-94	7
Ppa1	6.92257e-98	0.429419	0.78	0.356	1.14354e-93	7
Slc25a5	9.57286e-98	0.417318	0.995	0.92	1.58134e-93	7
Ncl	1.29277e-95	0.574272	0.987	0.882	2.13553e-91	7
Smc2	1.38938e-95	0.290092	0.6	0.203	2.29511e-91	7
Pa2g4	1.53566e-93	0.543804	0.882	0.541	2.53675e-89	7
Hsp90aa1	2.83166e-92	0.424907	0.982	0.789	4.67762e-88	7
Gart	1.31899e-91	0.311757	0.577	0.204	2.17885e-87	7
Ppp1r14b	2.72349e-90	0.537224	0.92	0.592	4.49893e-86	7
Mettl1	5.54773e-89	0.276903	0.417	0.119	9.16429e-85	7
Phgdh	4.83581e-88	0.447301	0.795	0.387	7.98827e-84	7
Nap1l1	4.85937e-88	0.461376	0.917	0.599	8.0272e-84	7
Dkc1	5.55342e-87	0.358966	0.678	0.281	9.17369e-83	7
Cdca7l	8.11047e-87	0.296665	0.543	0.19	1.33977e-82	7
Ipo5	3.01888e-86	0.282843	0.535	0.185	4.98689e-82	7
Rps6	3.71393e-86	0.314616	1	0.993	6.13504e-82	7
Hat1	4.79299e-85	0.337272	0.682	0.282	7.91753e-81	7
Topbp1	7.18138e-85	0.319426	0.603	0.228	1.18629e-80	7
Srsf2	9.36745e-85	0.465759	0.963	0.744	1.54741e-80	7
Rrp15	1.3287e-84	0.290357	0.505	0.169	2.19488e-80	7
Rps2	2.61922e-84	0.310736	1	0.998	4.32669e-80	7
Alyref	3.09478e-84	0.447464	0.92	0.576	5.11226e-80	7
Rps20	5.33653e-84	0.309228	1	0.998	8.81541e-80	7
Mif	6.60064e-84	0.446982	0.992	0.866	1.09036e-79	7
Eif4a1	7.36188e-84	0.445027	0.988	0.883	1.21611e-79	7
Mrto4	2.64677e-81	0.363068	0.668	0.28	4.3722e-77	7
Atp5g1	4.80931e-81	0.405598	0.987	0.801	7.9445e-77	7
Serbp1	3.84731e-79	0.353064	0.998	0.927	6.35538e-75	7
Lsm2	5.18745e-79	0.351756	0.753	0.339	8.56914e-75	7
Slbp	8.13528e-79	0.451006	0.865	0.531	1.34387e-74	7
Ppil1	7.32329e-78	0.313261	0.618	0.252	1.20973e-73	7
Rnaseh2b	3.2317e-77	0.278035	0.572	0.216	5.33844e-73	7
Sdf2l1	4.08078e-77	0.405825	0.822	0.421	6.74104e-73	7
Fbl	4.67026e-77	0.453886	0.888	0.561	7.7148e-73	7
Rpl28	4.80747e-77	0.284431	1	0.994	7.94146e-73	7
Pold2	1.33726e-76	0.279635	0.53	0.195	2.20901e-72	7
Anp32b	1.89036e-75	0.368079	0.985	0.85	3.12268e-71	7
Erh	2.082e-75	0.386893	0.842	0.458	3.43925e-71	7
Nop16	4.26244e-75	0.257489	0.437	0.142	7.04112e-71	7
Hmgn1	2.40263e-74	0.447591	0.768	0.4	3.9689e-70	7
Hspd1	1.5546e-73	0.504462	0.892	0.576	2.56804e-69	7
Hspa8	6.31658e-73	0.338185	1	0.995	1.04344e-68	7
Gar1	2.26331e-72	0.325846	0.643	0.278	3.73877e-68	7
Rfc2	3.39284e-72	0.380914	0.827	0.447	5.60464e-68	7
Mybbp1a	3.76083e-72	0.308302	0.607	0.244	6.21252e-68	7
Lyar	5.15767e-70	0.31687	0.687	0.308	8.51995e-66	7
Tyms	7.52826e-70	0.313065	0.508	0.196	1.24359e-65	7
Bzw2	1.32856e-67	0.305088	0.63	0.268	2.19465e-63	7
Hspa9	1.74861e-67	0.362674	0.728	0.358	2.88853e-63	7
Dtymk	1.2968e-66	0.312471	0.703	0.334	2.14219e-62	7
Eef1g	1.97055e-66	0.346225	0.998	0.913	3.25515e-62	7
Ndufab1	7.72387e-66	0.360225	0.91	0.597	1.27591e-61	7
Ssrp1	1.27305e-65	0.375669	0.898	0.59	2.10295e-61	7
Rbmxl1	5.42986e-65	0.300185	0.68	0.316	8.96959e-61	7
Timm50	1.20781e-63	0.26155	0.622	0.268	1.99518e-59	7
Lsm7	1.75071e-63	0.339783	0.832	0.457	2.89199e-59	7
Hspe1	2.83116e-63	0.384767	0.98	0.838	4.6768e-59	7
Tmpo	4.35774e-63	0.285387	0.803	0.414	7.19855e-59	7
Nup62	2.60159e-62	0.257146	0.58	0.246	4.29757e-58	7
Rbbp7	3.42269e-62	0.33573	0.853	0.48	5.65394e-58	7
Ndufa4	4.4539e-62	0.339315	0.99	0.885	7.3574e-58	7
Nop10	7.64459e-62	0.386328	0.933	0.698	1.26281e-57	7
Gnl3	1.82896e-60	0.30859	0.593	0.261	3.02126e-56	7
Prdx1	2.61253e-60	0.353063	0.987	0.838	4.31563e-56	7
Prmt1	4.57972e-60	0.368114	0.877	0.565	7.56524e-56	7
Dek	9.81914e-60	0.365702	0.9	0.61	1.62202e-55	7
Mrpl12	1.43454e-59	0.354068	0.845	0.494	2.36971e-55	7
Banf1	1.65969e-59	0.341061	0.875	0.542	2.74165e-55	7
Tkt	2.04143e-59	0.366192	0.927	0.68	3.37224e-55	7
Rpa3	7.50074e-59	0.279021	0.638	0.293	1.23905e-54	7
Rps25	1.842e-58	0.261478	0.998	0.972	3.04279e-54	7
Srsf3	3.485e-58	0.325509	0.988	0.856	5.75687e-54	7
Hpf1	4.19843e-58	0.311955	0.752	0.396	6.93539e-54	7
Rexo2	1.21861e-57	0.342277	0.865	0.507	2.01303e-53	7
Fkbp2	1.4707e-57	0.279935	0.722	0.342	2.42945e-53	7
Hint1	5.79166e-57	0.286653	0.995	0.922	9.56724e-53	7
Noc2l	7.37744e-57	0.294288	0.665	0.323	1.21868e-52	7
Snrpf	9.05271e-57	0.329841	0.965	0.761	1.49542e-52	7
Cct3	3.48977e-56	0.351164	0.898	0.591	5.76475e-52	7
Eif2s1	4.14589e-56	0.341298	0.863	0.548	6.84859e-52	7
Eif3b	4.57109e-56	0.31564	0.793	0.448	7.55099e-52	7
Rpl31	1.13418e-54	0.295849	0.992	0.897	1.87355e-50	7
Paics	5.65012e-54	0.268345	0.698	0.346	9.33343e-50	7
Rsl1d1	7.16754e-54	0.348754	0.845	0.512	1.18401e-49	7
Mthfd2	1.2724e-53	0.253359	0.562	0.248	2.10188e-49	7
Mrpl23	3.20476e-53	0.340637	0.855	0.53	5.29395e-49	7
Rif1	3.51989e-53	0.257516	0.642	0.304	5.81451e-49	7
Tubb5	5.10744e-53	0.250411	0.97	0.815	8.43698e-49	7
Hmgn2	6.41372e-53	0.26451	0.775	0.415	1.05948e-48	7
H2afz	4.28104e-52	0.281841	0.99	0.914	7.07185e-48	7
Snrpa1	7.50456e-52	0.316061	0.793	0.436	1.23968e-47	7
Hnrnpa3	8.81303e-52	0.29659	0.99	0.884	1.45582e-47	7
Snu13	1.57215e-51	0.344644	0.943	0.726	2.59703e-47	7
Xcl1	2.24195e-51	0.937356	0.652	0.361	3.70347e-47	7
Atp5b	2.78469e-51	0.289061	0.99	0.914	4.60004e-47	7
Snrpb	7.99225e-51	0.285935	0.973	0.826	1.32024e-46	7
Nudc	4.5092e-50	0.315744	0.858	0.537	7.44875e-46	7
Smc1a	6.48196e-50	0.304095	0.807	0.471	1.07075e-45	7
Cisd1	8.49051e-50	0.268377	0.708	0.371	1.40255e-45	7
Cycs	4.14112e-49	0.340503	0.917	0.632	6.84071e-45	7
Rcc2	5.01265e-49	0.263007	0.668	0.337	8.2804e-45	7
G3bp1	7.6555e-49	0.303036	0.948	0.697	1.26461e-44	7
Tomm40	8.32167e-49	0.275138	0.663	0.342	1.37466e-44	7
Rpl36a	1.22706e-48	0.271977	0.997	0.974	2.02699e-44	7
Eif1ax	1.23003e-48	0.294265	0.842	0.517	2.03189e-44	7
Fkbp4	3.54689e-48	0.289638	0.828	0.477	5.85911e-44	7
Psma7	7.82634e-48	0.269812	0.992	0.874	1.29283e-43	7
Nsun2	8.98396e-48	0.265112	0.645	0.321	1.48406e-43	7
Pole4	9.54888e-48	0.294207	0.882	0.542	1.57738e-43	7
Snrpd3	2.60701e-47	0.315978	0.925	0.614	4.30651e-43	7
Cd160	3.49718e-46	0.417428	0.668	0.364	5.77699e-42	7
Ebna1bp2	3.84178e-46	0.291304	0.78	0.452	6.34624e-42	7
Stip1	7.20497e-46	0.254437	0.743	0.395	1.19019e-41	7
Cct8	1.59461e-45	0.304537	0.948	0.715	2.63414e-41	7
Hnrnpd	2.74222e-45	0.296401	0.948	0.725	4.52987e-41	7
Hnrnpu	3.3952e-45	0.281996	0.972	0.8	5.60853e-41	7
Polr2f	4.88265e-45	0.293455	0.822	0.513	8.06564e-41	7
Dpy30	1.43063e-44	0.279625	0.795	0.462	2.36325e-40	7
Phb2	1.85771e-44	0.296798	0.943	0.732	3.06875e-40	7
Cct5	2.41255e-44	0.302425	0.948	0.744	3.9853e-40	7
Rpa2	1.85452e-43	0.255353	0.735	0.411	3.06348e-39	7
Mrpl18	3.09728e-43	0.275347	0.913	0.63	5.1164e-39	7
Cacybp	4.25284e-43	0.294172	0.832	0.534	7.02527e-39	7
Lsm6	6.64571e-43	0.281103	0.88	0.591	1.09781e-38	7
Mat2a	1.25362e-40	0.296551	0.775	0.46	2.07085e-36	7
Mrpl42	1.40406e-40	0.250662	0.837	0.508	2.31937e-36	7
Snrpd2	4.69014e-40	0.262861	0.958	0.788	7.74764e-36	7
Tcp1	5.06379e-40	0.2841	0.907	0.634	8.36488e-36	7
Atp5g3	7.9096e-40	0.262162	0.947	0.786	1.30659e-35	7
Pdia6	1.11756e-39	0.291723	0.845	0.545	1.8461e-35	7
Cct7	1.17911e-39	0.267672	0.957	0.77	1.94776e-35	7
Rps27l	1.51977e-39	0.29974	0.922	0.705	2.51051e-35	7
Gm47283	8.53775e-39	0.312603	0.777	0.479	1.41035e-34	7
Npm3	2.30609e-38	0.298474	0.89	0.632	3.80943e-34	7
Txn1	5.92998e-38	0.253289	0.988	0.891	9.79573e-34	7
Dnajc9	2.21928e-37	0.258116	0.813	0.528	3.66604e-33	7
Ndufa5	6.89249e-37	0.254023	0.793	0.486	1.13857e-32	7
Rbbp4	5.02186e-36	0.252595	0.865	0.589	8.29561e-32	7
Calr	9.63231e-36	0.298923	0.97	0.826	1.59116e-31	7
Ndufa12	2.08903e-35	0.253341	0.88	0.596	3.45087e-31	7
Uqcr10	4.69591e-35	0.252479	0.952	0.744	7.75717e-31	7
Eif3a	5.24885e-32	0.256685	0.937	0.71	8.67057e-28	7
Hspa5	1.02125e-25	0.253708	0.968	0.822	1.68701e-21	7
Crtam	9.53392e-20	0.353385	0.312	0.164	1.57491e-15	7
Ly6c2	2.56874e-12	0.251496	0.662	0.502	4.2433e-08	7
Cd7	4.6762e-11	0.261324	0.753	0.591	7.72461e-07	7
Gzmb	1.68108e-07	0.281318	0.743	0.637	0.00277697	7
Il13	0	3.2452	0.865	0.031	0	8
Il1r2	0	2.72162	0.794	0.04	0	8
Il2ra	0	1.83878	0.879	0.127	0	8
Il5	0	1.77222	0.638	0.004	0	8
Lgals7	0	1.73592	0.505	0.023	0	8
Ltb4r1	0	1.71306	0.891	0.02	0	8
Igfbp7	0	1.53395	0.754	0.023	0	8
Il1rl1	0	1.52986	0.82	0.03	0	8
Ramp1	0	1.49606	0.909	0.228	0	8
Tnfrsf4	0	1.18746	0.897	0.146	0	8
Cysltr1	0	1.17428	0.731	0.015	0	8
Epas1	0	1.15687	0.713	0.023	0	8
Cyp11a1	0	1.12991	0.451	0.003	0	8
Cd4	0	1.12688	0.853	0.116	0	8
Cdkn1a	0	1.04947	0.501	0.048	0	8
Il4	0	1.01902	0.418	0.006	0	8
Egln3	0	0.92562	0.65	0.069	0	8
Hlf	0	0.92032	0.598	0.009	0	8
Irs2	0	0.843134	0.564	0.026	0	8
Slc17a6	0	0.836603	0.259	0.006	0	8
Fam213a	0	0.824892	0.572	0.036	0	8
Cd200r1	0	0.79901	0.689	0.1	0	8
Pparg	0	0.786082	0.574	0.005	0	8
Ccr1	0	0.783861	0.56	0.02	0	8
Cpd	0	0.772016	0.677	0.084	0	8
Lama5	0	0.769932	0.495	0.005	0	8
Neb	0	0.769384	0.543	0.039	0	8
Adam8	0	0.752171	0.63	0.087	0	8
Rnf128	0	0.646103	0.398	0.016	0	8
Ptpn13	0	0.612367	0.578	0.07	0	8
Jcad	0	0.541933	0.438	0.007	0	8
Adarb1	0	0.533951	0.422	0.008	0	8
Lif	0	0.526743	0.277	0.004	0	8
Il6	0	0.503233	0.269	0.002	0	8
Tnfrsf8	0	0.495299	0.382	0.02	0	8
4932438H23Rik	0	0.473376	0.345	0.009	0	8
Enah	0	0.460224	0.376	0.005	0	8
Col18a1	0	0.454422	0.337	0.005	0	8
Ppp2r3a	0	0.424605	0.364	0.015	0	8
Rab4a	0	0.415241	0.396	0.027	0	8
Ffar2	0	0.412483	0.317	0.003	0	8
Il17rb	0	0.401584	0.309	0.003	0	8
Il9r	0	0.307283	0.307	0.01	0	8
Gpm6b	5.88689e-304	0.744767	0.511	0.055	9.72456e-300	8
St6gal1	5.9205e-303	0.521331	0.479	0.047	9.78008e-299	8
Areg	6.32901e-303	1.13485	0.311	0.016	1.04549e-298	8
Fgl2	7.66448e-301	1.57326	0.964	0.371	1.26609e-296	8
Gata3	1.8016e-286	1.45177	0.95	0.388	2.97606e-282	8
Osm	6.71405e-282	0.85821	0.564	0.078	1.10909e-277	8
Ramp3	1.71193e-280	0.449156	0.273	0.013	2.82794e-276	8
Tiam1	1.98782e-280	0.529344	0.515	0.061	3.28368e-276	8
Ero1l	1.02085e-279	1.67909	0.828	0.228	1.68635e-275	8
Socs2	5.26181e-273	0.643684	0.598	0.087	8.69199e-269	8
Maf	1.4999e-269	1.02982	0.786	0.16	2.47768e-265	8
Furin	1.87657e-266	1.73123	0.873	0.283	3.0999e-262	8
Calca	3.57176e-266	1.98891	0.259	0.012	5.90018e-262	8
Map6	1.30443e-265	0.298053	0.291	0.017	2.15478e-261	8
Gatsl3	5.48743e-263	0.666459	0.592	0.092	9.06469e-259	8
Cdkn2b	1.03295e-262	0.576294	0.287	0.017	1.70633e-258	8
Sdc4	1.38651e-262	0.525168	0.374	0.032	2.29037e-258	8
Ecm1	1.50312e-262	0.741177	0.469	0.054	2.48301e-258	8
Ikzf4	4.03132e-256	0.621941	0.574	0.087	6.65933e-252	8
Selenom	1.17287e-246	0.726654	0.509	0.071	1.93747e-242	8
Mtmr10	2.92505e-240	0.405317	0.327	0.026	4.83188e-236	8
Ctsh	4.76303e-235	0.487359	0.347	0.031	7.86805e-231	8
Dusp16	7.76819e-233	0.41628	0.333	0.028	1.28323e-228	8
Prnp	2.63251e-225	0.605284	0.459	0.062	4.34864e-221	8
Mt2	5.05549e-225	0.505729	0.267	0.017	8.35116e-221	8
Aff4	1.20675e-216	0.795155	0.723	0.182	1.99343e-212	8
Ttc39c	6.14764e-213	0.793931	0.749	0.2	1.01553e-208	8
Arl5a	3.58521e-212	0.833915	0.792	0.232	5.92241e-208	8
Basp1	8.14284e-212	0.446361	0.289	0.023	1.34512e-207	8
Dennd5a	3.84941e-211	0.672249	0.632	0.132	6.35885e-207	8
Bmpr2	3.89954e-209	0.333763	0.347	0.035	6.44166e-205	8
Serinc5	6.12506e-209	0.282642	0.255	0.017	1.0118e-204	8
Gm2a	2.16955e-206	1.00851	0.877	0.341	3.58388e-202	8
Mt1	2.44244e-205	1.55698	0.499	0.085	4.03467e-201	8
Slc15a3	6.88235e-202	0.354099	0.354	0.038	1.1369e-197	8
Hif1a	1.04391e-200	1.07921	0.923	0.395	1.72444e-196	8
Rps6ka5	2.88948e-197	0.537921	0.448	0.069	4.77313e-193	8
Icos	1.8528e-196	1.06523	0.939	0.397	3.06064e-192	8
Tff1	2.28436e-196	0.821032	0.352	0.04	3.77354e-192	8
Nfkb1	2.52621e-196	1.10693	0.97	0.635	4.17305e-192	8
Phlda1	2.14281e-195	1.16124	0.588	0.128	3.53971e-191	8
Fabp5	5.28578e-191	1.03866	0.671	0.175	8.73158e-187	8
Gclc	3.09054e-189	1.18054	0.618	0.156	5.10526e-185	8
Zcchc10	1.28583e-185	0.604652	0.58	0.126	2.12407e-181	8
Hilpda	1.12589e-183	1.12517	0.616	0.151	1.85985e-179	8
Tox2	2.41057e-181	0.293286	0.289	0.028	3.98202e-177	8
Adgrg3	2.66908e-179	0.310007	0.317	0.035	4.40906e-175	8
Vim	7.23334e-179	1.08349	1	0.926	1.19488e-174	8
Tnfrsf18	3.18587e-177	1.16098	0.962	0.654	5.26274e-173	8
Marcks	5.54642e-177	0.300596	0.251	0.021	9.16214e-173	8
AA467197	1.06347e-173	0.915404	0.745	0.226	1.75674e-169	8
Kif3a	8.34283e-173	0.269919	0.283	0.028	1.37815e-168	8
Gsn	7.32721e-171	0.605132	0.572	0.132	1.21038e-166	8
Serpinb6a	2.56593e-169	0.840588	0.792	0.29	4.23866e-165	8
Cyb5a	6.47806e-167	1.00245	0.905	0.544	1.07011e-162	8
Impa2	1.27642e-163	0.761151	0.752	0.26	2.10851e-159	8
Tasp1	6.86882e-163	0.445898	0.485	0.094	1.13466e-158	8
Rbpj	2.1286e-159	0.759586	0.909	0.393	3.51624e-155	8
Il7r	2.6616e-159	1.03128	0.911	0.401	4.3967e-155	8
Rgs1	5.40512e-158	1.12856	0.984	0.783	8.92872e-154	8
Runx1	8.51325e-157	0.763436	0.752	0.25	1.4063e-152	8
Samsn1	1.5584e-155	0.768133	0.879	0.378	2.57433e-151	8
Penk	2.96196e-154	2.39923	0.317	0.042	4.89286e-150	8
Tmem64	1.32306e-150	0.453853	0.471	0.093	2.18557e-146	8
Plin2	7.41502e-147	0.478621	0.499	0.109	1.22489e-142	8
Bnip3	1.84469e-146	0.639783	0.547	0.133	3.04724e-142	8
Sgms1	1.87957e-146	0.370437	0.467	0.092	3.10487e-142	8
Gnaq	2.21555e-144	0.348874	0.37	0.06	3.65988e-140	8
Ldha	9.97315e-143	0.73005	0.996	0.961	1.64746e-138	8
Itm2b	1.29545e-142	0.664763	0.998	0.994	2.13995e-138	8
Ctla4	1.37227e-141	1.24429	0.697	0.228	2.26686e-137	8
Aldoa	4.20408e-141	0.785952	1	0.942	6.94471e-137	8
Smco4	2.19854e-138	0.664556	0.685	0.227	3.63177e-134	8
Ifitm2	2.78765e-138	1.23562	0.749	0.247	4.60492e-134	8
Tnfsf8	5.42893e-138	1.10258	0.564	0.158	8.96806e-134	8
Dgat1	5.7708e-137	0.942629	0.675	0.231	9.53279e-133	8
Aprt	7.62034e-137	0.829998	0.949	0.675	1.2588e-132	8
Camk2n1	2.08701e-136	0.607603	0.679	0.21	3.44753e-132	8
Lgals1	5.98623e-136	0.874006	0.998	0.887	9.88865e-132	8
Ly6a	2.9879e-135	0.918434	1	0.784	4.93571e-131	8
Zeb2	1.77865e-134	0.468076	0.519	0.121	2.93815e-130	8
Paxbp1	2.51482e-130	0.616684	0.598	0.177	4.15424e-126	8
Nr3c1	4.57245e-130	0.711922	0.8	0.342	7.55323e-126	8
Mast4	1.88503e-127	0.314035	0.271	0.036	3.11388e-123	8
C1qtnf12	5.7082e-127	0.312055	0.321	0.051	9.42938e-123	8
Tagln2	2.1431e-125	0.701888	0.982	0.853	3.54019e-121	8
Hist1h2bc	5.52076e-123	0.385729	0.277	0.04	9.11974e-119	8
Pgk1	2.61887e-119	0.848048	0.974	0.803	4.32611e-115	8
Rb1	3.17152e-117	0.357516	0.473	0.116	5.23903e-113	8
Ier3	3.39868e-117	1.53	0.479	0.132	5.61428e-113	8
Cish	3.62523e-115	0.661859	0.929	0.495	5.98853e-111	8
Capg	1.57544e-114	0.734248	0.978	0.625	2.60247e-110	8
Slc25a19	2.48299e-114	0.502408	0.586	0.181	4.10165e-110	8
Plk3	1.3887e-112	0.525886	0.576	0.175	2.29399e-108	8
Podnl1	6.71703e-112	0.304447	0.36	0.07	1.10959e-107	8
Suox	8.9792e-108	0.334881	0.412	0.095	1.48327e-103	8
Sv2c	9.64042e-106	0.276263	0.283	0.047	1.5925e-101	8
Capn2	6.5137e-105	0.616219	0.776	0.361	1.076e-100	8
Rps9	8.07918e-105	0.388351	1	0.999	1.3346e-100	8
Rgs10	7.99065e-103	0.660085	0.899	0.536	1.31998e-98	8
Cst3	3.92905e-101	0.695715	0.933	0.684	6.49039e-97	8
Arrb1	8.40731e-101	0.269914	0.35	0.072	1.3888e-96	8
Smim3	9.20835e-100	0.391457	0.444	0.116	1.52113e-95	8
Bhlhe40	3.79345e-98	0.725221	0.905	0.566	6.2664e-94	8
Man2a2	7.55649e-97	0.528014	0.479	0.141	1.24826e-92	8
Rad50	8.93955e-97	0.54614	0.667	0.267	1.47672e-92	8
Pmaip1	8.08246e-96	0.410854	0.364	0.085	1.33514e-91	8
Fdx1	7.13825e-95	0.744127	0.64	0.272	1.17917e-90	8
Klf6	1.06544e-94	0.905824	0.893	0.595	1.76e-90	8
Hk2	4.84771e-94	0.283177	0.287	0.054	8.00794e-90	8
B4galnt4	2.14267e-92	0.338712	0.376	0.089	3.53948e-88	8
Srgn	4.01434e-92	0.665442	1	0.993	6.63129e-88	8
Sdf4	1.78397e-91	0.623719	0.972	0.83	2.94693e-87	8
Pkm	1.91265e-91	0.535275	0.992	0.942	3.15951e-87	8
Plac8	2.32204e-90	0.934358	0.842	0.507	3.83578e-86	8
F2r	1.02651e-89	0.655851	0.8	0.408	1.69569e-85	8
Prdx4	3.98276e-88	0.324444	0.404	0.106	6.57912e-84	8
Gadd45b	6.84479e-88	0.591102	0.618	0.237	1.13069e-83	8
Cd63	4.55334e-87	0.715504	0.269	0.053	7.52166e-83	8
Ppp1r14b	4.97241e-87	0.573348	0.893	0.597	8.21392e-83	8
Batf	5.68726e-87	0.909222	0.745	0.415	9.39479e-83	8
Id2	8.92316e-85	0.648297	0.992	0.888	1.47402e-80	8
Lig1	9.49508e-83	0.506283	0.525	0.18	1.56849e-78	8
Tspan13	6.5596e-82	0.503251	0.855	0.491	1.08358e-77	8
Lgmn	2.32558e-81	0.400808	0.253	0.049	3.84162e-77	8
Axl	6.38505e-81	0.261609	0.275	0.056	1.05475e-76	8
Serinc3	1.4259e-80	0.578369	0.923	0.664	2.35544e-76	8
Jun	1.67899e-79	1.02206	0.79	0.466	2.77353e-75	8
Fam102a	6.24087e-79	0.592114	0.867	0.538	1.03093e-74	8
Zbtb38	4.68422e-78	0.4167	0.644	0.261	7.73786e-74	8
Znrf1	6.26735e-78	0.548614	0.826	0.461	1.0353e-73	8
Rhob	2.24727e-76	0.25312	0.301	0.069	3.71226e-72	8
Glul	1.35979e-75	0.353686	0.465	0.151	2.24624e-71	8
Csf1	7.59149e-74	0.409254	0.305	0.071	1.25404e-69	8
Cx3cr1	9.71814e-74	0.682856	0.436	0.146	1.60534e-69	8
Hist1h1c	3.18708e-73	0.693135	0.453	0.159	5.26474e-69	8
Emb	4.61525e-73	0.585633	0.919	0.658	7.62393e-69	8
AC149090.1	7.76872e-73	0.674046	0.861	0.525	1.28332e-68	8
Cd82	8.14447e-73	0.580573	0.939	0.717	1.34539e-68	8
Tpi1	1.18435e-72	0.575403	0.933	0.681	1.95643e-68	8
Baz1a	2.35265e-72	0.917899	0.828	0.562	3.88634e-68	8
Sh3bgrl3	3.87537e-72	0.384287	1	0.992	6.40173e-68	8
Cdk6	3.95192e-72	0.524911	0.796	0.448	6.52818e-68	8
Xlr4a	7.22564e-72	0.294717	0.457	0.148	1.1936e-67	8
Junb	3.09119e-70	0.603352	0.992	0.897	5.10634e-66	8
2700097O09Rik	6.58662e-70	0.311649	0.297	0.073	1.08804e-65	8
Ifitm3	6.68714e-69	0.539886	0.606	0.247	1.10465e-64	8
Nfkbia	1.07072e-68	0.816086	0.865	0.594	1.76871e-64	8
Ccnd2	2.75989e-67	0.522786	0.941	0.697	4.55906e-63	8
Sh3bgrl	7.12524e-67	0.427528	0.618	0.271	1.17702e-62	8
Gapdh	2.73101e-66	0.451308	0.996	0.993	4.51135e-62	8
Itgb3	4.16361e-66	0.274844	0.341	0.095	6.87786e-62	8
Gna15	1.63839e-65	0.334228	0.578	0.23	2.70645e-61	8
H1f0	5.16153e-65	0.396803	0.438	0.147	8.52634e-61	8
Ldlrad4	2.31608e-64	0.399354	0.61	0.271	3.82594e-60	8
Slc16a3	3.16669e-64	0.320838	0.444	0.152	5.23106e-60	8
Bsg	1.91174e-63	0.520784	0.943	0.788	3.158e-59	8
Klf7	2.88759e-63	0.333713	0.497	0.188	4.77001e-59	8
Tbc1d9b	7.39747e-63	0.285599	0.485	0.178	1.22199e-58	8
Lpcat3	3.33825e-62	0.350707	0.509	0.204	5.51445e-58	8
Dusp1	6.06072e-62	0.559449	0.556	0.241	1.00117e-57	8
Rexo2	7.44042e-62	0.454723	0.824	0.513	1.22908e-57	8
Nt5c3	1.2456e-61	0.386711	0.638	0.299	2.05761e-57	8
Cyfip1	3.05297e-61	0.255589	0.465	0.164	5.0432e-57	8
Metrnl	1.00029e-60	0.301225	0.503	0.185	1.65239e-56	8
Grn	2.18198e-60	0.328278	0.473	0.179	3.60441e-56	8
Ahnak	8.33013e-60	0.478133	0.933	0.717	1.37605e-55	8
Cd44	3.24477e-59	0.4738	0.786	0.467	5.36004e-55	8
Slc43a2	1.29778e-58	0.293153	0.384	0.126	2.1438e-54	8
Plec	2.074e-58	0.446347	0.764	0.435	3.42604e-54	8
Dusp6	2.07878e-58	0.274815	0.434	0.153	3.43394e-54	8
1700097N02Rik	1.68416e-57	0.306288	0.378	0.127	2.78207e-53	8
Ahr	6.57667e-57	0.499657	0.515	0.216	1.0864e-52	8
Mif4gd	1.06561e-56	0.378924	0.788	0.426	1.76029e-52	8
Crybg1	1.35611e-56	0.322632	0.564	0.242	2.24015e-52	8
Jund	2.9399e-56	0.531256	0.992	0.957	4.85643e-52	8
Nfil3	1.96134e-55	0.396889	0.513	0.212	3.23994e-51	8
Fam162a	2.91599e-55	0.455086	0.756	0.459	4.81693e-51	8
Ndfip1	9.45066e-55	0.467818	0.879	0.617	1.56115e-50	8
Adgrg1	9.20293e-54	0.297809	0.37	0.124	1.52023e-49	8
Cxcr6	2.42478e-53	0.491188	0.98	0.793	4.0055e-49	8
Degs1	1.08106e-52	0.402973	0.76	0.455	1.7858e-48	8
Mrpl33	1.719e-52	0.391334	0.915	0.72	2.83962e-48	8
Uhrf2	6.30797e-52	0.445909	0.673	0.351	1.04201e-47	8
Fxyd5	1.58557e-51	0.348733	0.996	0.994	2.61921e-47	8
Syt11	4.37827e-51	0.264097	0.471	0.182	7.23247e-47	8
Mgat5	1.05345e-50	0.307327	0.398	0.148	1.74019e-46	8
Atp2b1	2.72517e-50	0.418469	0.863	0.592	4.5017e-46	8
Crem	4.28802e-50	0.303395	0.511	0.217	7.08338e-46	8
Mapkapk3	1.06694e-49	0.403665	0.772	0.47	1.76248e-45	8
Kcnn4	8.85536e-49	0.378159	0.695	0.376	1.46282e-44	8
Pigx	1.34346e-48	0.497949	0.754	0.487	2.21926e-44	8
AI467606	1.694e-48	0.380551	0.733	0.417	2.79831e-44	8
Ptdss1	1.65558e-47	0.267934	0.465	0.195	2.73485e-43	8
Klk8	2.25137e-47	0.401035	0.842	0.567	3.71904e-43	8
Prr13	2.72162e-47	0.371824	0.949	0.838	4.49584e-43	8
Cd53	3.54815e-47	0.517356	0.964	0.881	5.86118e-43	8
Anxa5	9.99572e-47	0.388895	0.747	0.454	1.65119e-42	8
Grb2	1.29777e-46	0.377375	0.883	0.668	2.14379e-42	8
Ctsz	4.16789e-46	0.287155	0.665	0.353	6.88494e-42	8
Rabac1	1.06338e-45	0.351036	0.933	0.782	1.75661e-41	8
Aamdc	2.74123e-45	0.459973	0.424	0.183	4.52824e-41	8
Afg3l2	3.9536e-45	0.284412	0.509	0.228	6.53096e-41	8
Tnfsf11	6.50496e-45	0.269869	0.263	0.079	1.07455e-40	8
Ehd1	1.18991e-44	0.354466	0.719	0.415	1.96561e-40	8
Crtc3	1.21457e-44	0.332065	0.614	0.316	2.00635e-40	8
Tmem109	5.65857e-44	0.31392	0.517	0.244	9.3474e-40	8
Ctla2a	7.79053e-44	1.06083	0.802	0.805	1.28692e-39	8
Chst2	9.91025e-44	0.253783	0.325	0.113	1.63707e-39	8
Selenok	2.25032e-43	0.334953	0.95	0.828	3.7173e-39	8
H2-Ab1	9.09441e-43	0.331665	0.558	0.273	1.50231e-38	8
Lman1	1.86337e-42	0.32699	0.481	0.228	3.0781e-38	8
Rora	2.75896e-42	0.400645	0.616	0.32	4.55752e-38	8
Atxn7l1	7.72127e-42	0.254979	0.515	0.236	1.27548e-37	8
Itgav	1.31132e-41	0.268397	0.513	0.233	2.16617e-37	8
Slc2a1	2.93587e-41	0.405716	0.535	0.265	4.84977e-37	8
Ucp2	3.26268e-41	0.428037	0.97	0.914	5.38961e-37	8
Hspa4	4.73337e-41	0.383033	0.743	0.477	7.81905e-37	8
Tmbim4	9.03818e-40	0.273585	0.695	0.384	1.49302e-35	8
Mvp	2.01004e-39	0.264057	0.525	0.249	3.32039e-35	8
Sh2b1	2.42777e-39	0.280176	0.576	0.292	4.01043e-35	8
Gpx4	7.33939e-39	0.399967	0.947	0.881	1.21239e-34	8
Tgfb1	9.68889e-39	0.329545	0.913	0.699	1.60051e-34	8
Btg1	1.12978e-38	0.360758	1	0.98	1.86628e-34	8
Cd3g	2.21271e-38	0.304252	1	0.91	3.65517e-34	8
Traf1	2.47077e-38	0.413412	0.83	0.607	4.08147e-34	8
Rftn1	6.34316e-38	0.300688	0.608	0.334	1.04783e-33	8
Fos	6.87126e-38	0.629972	0.537	0.289	1.13506e-33	8
Mboat7	7.96778e-38	0.273847	0.44	0.198	1.3162e-33	8
Glrx	1.23417e-37	0.310037	0.79	0.512	2.03872e-33	8
Tmed10	1.41165e-37	0.309767	0.873	0.624	2.3319e-33	8
Il4ra	1.78481e-37	0.260624	0.493	0.232	2.94832e-33	8
Itpr1	1.98545e-37	0.252025	0.471	0.218	3.27977e-33	8
Gpx1	4.18452e-37	0.390365	0.774	0.55	6.9124e-33	8
Rnf19b	2.84634e-36	0.35618	0.598	0.333	4.70186e-32	8
Txndc17	4.62017e-36	0.328339	0.867	0.681	7.63206e-32	8
Arl4a	8.26079e-36	0.274268	0.511	0.256	1.3646e-31	8
Emp3	1.03264e-35	0.287392	0.972	0.827	1.70581e-31	8
Aebp2	1.18352e-35	0.311413	0.719	0.426	1.95506e-31	8
Tmsb4x	1.52442e-35	0.279846	1	1	2.51819e-31	8
Zap70	2.25716e-35	0.417676	0.875	0.705	3.7286e-31	8
Map2k3	2.31007e-35	0.290721	0.636	0.359	3.81601e-31	8
Itpr2	3.51104e-35	0.316802	0.634	0.369	5.79989e-31	8
Got1	3.94937e-35	0.28206	0.491	0.243	6.52397e-31	8
Manf	6.91443e-35	0.374061	0.881	0.726	1.14219e-30	8
Plp2	1.45477e-34	0.26628	0.584	0.313	2.40313e-30	8
Sfi1	4.12706e-34	0.283134	0.424	0.193	6.8175e-30	8
Oxsr1	1.92295e-33	0.401312	0.349	0.153	3.17652e-29	8
Mfsd6	5.83672e-33	0.334085	0.473	0.239	9.64167e-29	8
Prdx2	6.52278e-33	0.286439	0.877	0.701	1.0775e-28	8
Pcm1	6.77266e-33	0.263277	0.475	0.237	1.11878e-28	8
Ppp1cc	9.04344e-33	0.337138	0.897	0.756	1.49389e-28	8
Arl4c	1.0246e-32	0.330833	0.903	0.682	1.69254e-28	8
Pgam1	1.3375e-32	0.340945	0.919	0.754	2.20942e-28	8
Fam129a	3.44921e-32	0.266728	0.648	0.364	5.69775e-28	8
Ints4	3.52423e-32	0.252156	0.271	0.105	5.82167e-28	8
Nme1	4.27539e-32	0.31093	0.927	0.768	7.06252e-28	8
2610507B11Rik	6.19542e-32	0.263533	0.527	0.279	1.02342e-27	8
Hcfc1r1	1.01646e-31	0.287875	0.602	0.351	1.67909e-27	8
Eno1	1.36137e-31	0.306707	0.974	0.897	2.24885e-27	8
Cytip	2.1004e-31	0.290362	0.929	0.781	3.46965e-27	8
Eif5a	4.76533e-31	0.264641	0.984	0.938	7.87186e-27	8
Fndc3a	1.19174e-30	0.286337	0.549	0.304	1.96864e-26	8
Sdf2	1.39846e-30	0.274904	0.693	0.442	2.31012e-26	8
Pdia3	7.67724e-30	0.278667	0.909	0.792	1.2682e-25	8
2010111I01Rik	1.09214e-29	0.299277	0.739	0.494	1.80411e-25	8
Elmo1	1.12983e-29	0.292547	0.667	0.415	1.86637e-25	8
Tmed3	6.97495e-29	0.268761	0.624	0.384	1.15219e-24	8
Etfb	2.23463e-28	0.318793	0.784	0.546	3.69138e-24	8
Ctsb	2.44754e-28	0.332277	0.846	0.651	4.04309e-24	8
Tnfrsf9	3.22516e-28	0.815342	0.594	0.365	5.32764e-24	8
Erp29	3.57852e-28	0.277227	0.816	0.603	5.91135e-24	8
Lgals3	4.3806e-28	0.679845	0.818	0.623	7.23631e-24	8
Cmpk1	5.63919e-28	0.263377	0.802	0.569	9.31537e-24	8
Tmem30a	7.15923e-28	0.279069	0.762	0.502	1.18263e-23	8
Mapkapk2	1.38967e-27	0.290604	0.683	0.435	2.2956e-23	8
Rrbp1	1.55202e-27	0.361395	0.677	0.482	2.56378e-23	8
Cebpb	3.11014e-27	0.255933	0.588	0.338	5.13764e-23	8
Akap13	2.41292e-26	0.266226	0.972	0.882	3.9859e-22	8
Ctsc	3.25801e-26	0.32091	0.709	0.492	5.3819e-22	8
Ddit4	8.84287e-26	0.328312	0.352	0.172	1.46075e-21	8
Irf2bp2	9.17807e-26	0.329216	0.63	0.406	1.51613e-21	8
Pim1	1.15006e-25	0.276008	0.816	0.56	1.89979e-21	8
Eea1	2.00379e-25	0.285178	0.386	0.194	3.31005e-21	8
Tcrg-C2	3.57702e-25	0.304911	0.57	0.32	5.90888e-21	8
Sept9	4.02677e-25	0.269505	0.887	0.705	6.65183e-21	8
Pfkp	2.60454e-24	0.312835	0.851	0.673	4.30244e-20	8
Fam46a	4.59929e-24	0.392139	0.531	0.327	7.59756e-20	8
Il10ra	5.31877e-24	0.256252	0.568	0.347	8.78608e-20	8
Itgb7	6.07887e-24	0.362709	0.816	0.735	1.00417e-19	8
AU020206	9.24805e-24	0.268658	0.861	0.65	1.52769e-19	8
H2-T23	1.26352e-23	0.268783	0.958	0.909	2.0872e-19	8
Rps27l	2.3119e-23	0.333008	0.873	0.71	3.81903e-19	8
Picalm	1.80566e-22	0.276966	0.691	0.476	2.98276e-18	8
Rgs2	1.93507e-22	0.453347	0.513	0.326	3.19654e-18	8
Lilr4b	2.12987e-22	0.305513	0.331	0.164	3.51832e-18	8
Tax1bp1	2.6963e-22	0.34098	0.842	0.675	4.45402e-18	8
Sptssa	3.29142e-22	0.39849	0.762	0.583	5.43709e-18	8
Calr	1.0489e-21	0.261608	0.941	0.829	1.73268e-17	8
Zfp706	2.55469e-21	0.263077	0.897	0.726	4.22009e-17	8
Spn	1.45785e-20	0.30165	0.826	0.648	2.40823e-16	8
Socs1	4.77387e-20	0.409035	0.766	0.558	7.88596e-16	8
Pkp3	4.24717e-19	0.279888	0.774	0.607	7.01591e-15	8
S100a4	1.43094e-17	0.283989	0.915	0.751	2.36377e-13	8
Neat1	2.50362e-16	0.313992	0.711	0.53	4.13573e-12	8
Fosb	2.65843e-13	0.462082	0.392	0.261	4.39147e-09	8
Txnip	5.74729e-12	0.318098	0.754	0.616	9.49395e-08	8
Cd200r4	2.62113e-08	0.338777	0.251	0.165	0.000432984	8
Tnfrsf4	0	2.43111	0.969	0.153	0	9
Foxp3	0	1.85727	0.836	0.012	0	9
Izumo1r	0	1.7112	0.828	0.067	0	9
Itgb8	0	0.687793	0.295	0.01	0	9
Lrrc32	0	0.653851	0.285	0.005	0	9
Cd81	3.20677e-278	0.998538	0.444	0.036	5.29726e-274	9
Maf	7.42432e-276	1.54968	0.828	0.166	1.22642e-271	9
Il2ra	5.06532e-249	1.3778	0.749	0.142	8.3674e-245	9
Ctla4	2.65467e-246	1.65004	0.875	0.227	4.38526e-242	9
Ikzf2	2.6414e-225	1.73653	0.943	0.369	4.36333e-221	9
Ncmap	1.47062e-196	0.625188	0.366	0.036	2.42931e-192	9
Tspan32	2.29431e-182	0.983357	0.65	0.14	3.78997e-178	9
Tnfrsf18	4.13437e-182	1.52947	0.971	0.657	6.82956e-178	9
Arl5a	1.60031e-178	1.28488	0.773	0.24	2.64355e-174	9
Icos	1.2088e-175	1.56618	0.914	0.405	1.99681e-171	9
Ass1	1.56682e-168	1.22665	0.786	0.264	2.58822e-164	9
Ecm1	4.29315e-162	0.836854	0.423	0.061	7.09186e-158	9
Sdc4	2.66187e-151	0.65184	0.329	0.038	4.39715e-147	9
Neb	9.08852e-145	0.669913	0.376	0.053	1.50133e-140	9
Cd2	2.05103e-143	1.00831	0.992	0.901	3.38809e-139	9
Dst	2.66909e-141	0.461408	0.251	0.023	4.40907e-137	9
Tnfrsf9	1.6364e-131	1.55025	0.833	0.358	2.70318e-127	9
Pim1	1.73162e-128	1.20077	0.93	0.559	2.86046e-124	9
Capg	2.53094e-126	1.00441	0.979	0.63	4.18087e-122	9
Sdf4	7.87957e-122	1.09205	0.966	0.832	1.30163e-117	9
Ikzf4	3.43628e-111	0.736867	0.449	0.098	5.67639e-107	9
Tnfrsf13b	7.11382e-108	0.50285	0.311	0.048	1.17513e-103	9
Lamc1	1.66734e-107	0.580552	0.368	0.068	2.75429e-103	9
Ifi27l2a	5.52166e-101	1.0623	0.979	0.754	9.12123e-97	9
Cmtm7	5.51618e-100	0.956081	0.883	0.565	9.11218e-96	9
Sdcbp2	5.87612e-100	0.71788	0.47	0.119	9.70676e-96	9
Socs2	1.39632e-99	0.748384	0.433	0.1	2.30657e-95	9
Odc1	9.86349e-99	1.17768	0.862	0.588	1.62935e-94	9
Glrx	1.31149e-98	1.2341	0.83	0.514	2.16645e-94	9
Cd5	2.15002e-96	0.85078	0.791	0.394	3.55161e-92	9
Il1rl1	3.63904e-92	0.619237	0.332	0.06	6.01133e-88	9
Gm2a	4.35303e-89	0.926232	0.723	0.354	7.19077e-85	9
Pkm	3.38031e-88	0.753558	0.979	0.943	5.58393e-84	9
Ly6a	3.53982e-88	0.921896	0.971	0.788	5.84743e-84	9
Ctss	4.20075e-88	0.837205	0.911	0.697	6.93923e-84	9
Cd4	8.82626e-86	0.48818	0.52	0.139	1.45801e-81	9
Hif1a	1.83394e-85	0.816005	0.789	0.408	3.02949e-81	9
H2-K1	2.06719e-82	0.43647	1	1	3.41479e-78	9
Gng12	1.01445e-81	0.434124	0.279	0.05	1.67578e-77	9
Samsn1	4.96809e-81	0.93545	0.723	0.391	8.20679e-77	9
Slc15a3	9.68502e-81	0.420176	0.266	0.046	1.59987e-76	9
Vim	1.19966e-78	0.861792	0.971	0.928	1.98171e-74	9
Itgae	8.76524e-78	0.861054	0.752	0.349	1.44793e-73	9
Bmyc	1.63385e-76	0.821562	0.426	0.124	2.69895e-72	9
H2-D1	1.7044e-75	0.431419	1	1	2.81549e-71	9
Nfkbia	9.59668e-75	1.12471	0.843	0.599	1.58527e-70	9
Zfp36l1	2.5769e-73	1.03006	0.705	0.394	4.25678e-69	9
Itgb7	3.46275e-71	0.774474	0.924	0.732	5.72012e-67	9
Tnfrsf1b	3.48185e-70	0.847933	0.679	0.361	5.75168e-66	9
Matk	1.23876e-69	0.652221	0.454	0.146	2.0463e-65	9
Snx9	1.63409e-68	0.552152	0.392	0.112	2.69935e-64	9
Jund	1.12336e-67	0.601219	0.984	0.958	1.85568e-63	9
Fth1	4.10292e-67	0.45711	1	0.998	6.77762e-63	9
Ighm	4.24092e-67	1.20737	0.713	0.451	7.00558e-63	9
Wnk1	1.16756e-66	0.782234	0.896	0.796	1.92869e-62	9
Srgn	1.21847e-63	0.549254	0.997	0.993	2.0128e-59	9
Cd74	1.363e-63	1.1526	0.671	0.382	2.25154e-59	9
Fabp5	2.00093e-63	1.16878	0.491	0.189	3.30534e-59	9
Ly6e	1.13692e-62	0.523492	0.992	0.958	1.87807e-58	9
Iigp1	5.42206e-62	0.677532	0.332	0.086	8.9567e-58	9
Gimap3	6.1774e-60	0.634034	0.914	0.785	1.02044e-55	9
Timp2	2.52329e-59	0.820393	0.608	0.291	4.16822e-55	9
Chchd10	2.11202e-58	0.935592	0.517	0.228	3.48885e-54	9
Tmem154	2.19739e-58	0.405164	0.292	0.072	3.62987e-54	9
Igtp	1.19093e-57	0.757654	0.765	0.502	1.9673e-53	9
Cd53	6.32134e-57	0.571838	0.958	0.882	1.04422e-52	9
Mif4gd	9.79619e-57	0.652211	0.726	0.433	1.61823e-52	9
Gadd45b	1.46108e-56	0.770139	0.548	0.245	2.41357e-52	9
Ccr2	3.18587e-56	1.01669	0.687	0.395	5.26273e-52	9
Crlf2	2.33321e-54	0.626619	0.862	0.648	3.85423e-50	9
Snx20	6.00192e-54	0.6392	0.608	0.313	9.91457e-50	9
Prdx4	4.36046e-53	0.507035	0.355	0.112	7.20305e-49	9
Pou2f2	8.71194e-53	0.658124	0.418	0.148	1.43913e-48	9
Cd27	2.88962e-52	0.740288	0.812	0.582	4.77337e-48	9
Cyb5a	3.96157e-52	0.613318	0.773	0.554	6.54411e-48	9
Trac	1.14679e-51	0.524651	0.992	0.865	1.89439e-47	9
Serinc3	2.09281e-51	0.663385	0.856	0.67	3.45712e-47	9
Fxyd5	2.89553e-51	0.387654	0.997	0.994	4.78312e-47	9
N4bp1	1.23058e-49	0.727305	0.632	0.366	2.0328e-45	9
Crem	1.57513e-49	0.603817	0.501	0.222	2.60195e-45	9
Snx2	2.28191e-49	0.635203	0.632	0.368	3.76949e-45	9
Dusp1	3.00602e-49	0.788462	0.53	0.246	4.96564e-45	9
Pglyrp1	3.75346e-49	0.873303	0.862	0.693	6.20034e-45	9
Ifngr1	3.88086e-49	0.688801	0.94	0.876	6.41079e-45	9
Trp53i11	2.11479e-46	0.549716	0.491	0.221	3.49343e-42	9
Ptprcap	9.794e-46	0.459157	0.966	0.973	1.61787e-41	9
Slc16a3	1.20386e-45	0.61276	0.405	0.157	1.98866e-41	9
Ctsb	1.69564e-45	0.610596	0.812	0.655	2.80103e-41	9
Samhd1	1.74195e-45	0.743196	0.836	0.683	2.87753e-41	9
Npc2	1.54827e-44	0.544563	0.937	0.897	2.55759e-40	9
Klrg1	2.12196e-44	0.766081	0.345	0.118	3.50527e-40	9
Alg9	1.1201e-43	0.541612	0.264	0.076	1.85029e-39	9
Prdm1	2.18516e-43	0.459859	0.363	0.129	3.60967e-39	9
Ets1	2.62463e-43	0.522602	0.937	0.866	4.33562e-39	9
Psen2	2.01778e-42	0.574233	0.543	0.277	3.33317e-38	9
Cd6	3.52389e-42	0.61228	0.749	0.496	5.82111e-38	9
Rora	6.94567e-42	0.630229	0.598	0.324	1.14736e-37	9
Ccrl2	1.14329e-41	0.412889	0.272	0.08	1.88859e-37	9
Lpcat1	1.18631e-41	0.416075	0.303	0.099	1.95967e-37	9
Cd200r1	1.37922e-41	0.473101	0.347	0.122	2.27833e-37	9
Cish	6.96023e-41	0.595479	0.747	0.508	1.14976e-36	9
Slamf1	2.61413e-40	0.394865	0.295	0.093	4.31829e-36	9
Peli1	6.50837e-40	0.558538	0.896	0.788	1.07512e-35	9
Adap1	1.06573e-39	0.393266	0.35	0.128	1.76049e-35	9
Sgms1	1.68282e-39	0.46029	0.305	0.104	2.77985e-35	9
Smco4	1.97415e-39	0.478026	0.496	0.241	3.2611e-35	9
Gbp3	5.05431e-38	0.517015	0.48	0.235	8.34922e-34	9
Ctsz	5.26431e-38	0.688146	0.58	0.361	8.69612e-34	9
Stat1	5.36183e-38	0.591561	0.862	0.754	8.8572e-34	9
Gimap7	6.27811e-38	0.601004	0.786	0.579	1.03708e-33	9
Syt11	7.74328e-38	0.465469	0.428	0.188	1.27911e-33	9
Ubl3	1.65787e-37	0.584211	0.684	0.482	2.73863e-33	9
Akap13	2.18726e-37	0.522648	0.927	0.885	3.61313e-33	9
Cyba	4.40323e-37	0.389344	0.984	0.972	7.2737e-33	9
Rap1b	1.27033e-36	0.390031	0.943	0.888	2.09846e-32	9
Rhoh	3.51548e-36	0.520754	0.851	0.764	5.80722e-32	9
Rgs10	3.75727e-36	0.55785	0.77	0.546	6.20663e-32	9
Grb2	7.08851e-36	0.463061	0.807	0.674	1.17095e-31	9
Mapkapk2	1.9453e-35	0.537351	0.645	0.44	3.21344e-31	9
Pkp3	4.05435e-35	0.586703	0.77	0.609	6.69738e-31	9
Tap1	4.11518e-35	0.438722	0.877	0.794	6.79787e-31	9
Alcam	4.65377e-35	0.398995	0.256	0.081	7.68756e-31	9
H1f0	9.49533e-35	0.561442	0.368	0.154	1.56853e-30	9
H2-Q7	1.07891e-34	0.365784	0.987	0.994	1.78225e-30	9
Wls	1.42736e-34	0.510161	0.381	0.164	2.35786e-30	9
Bnip3	1.85488e-34	0.535829	0.358	0.146	3.06408e-30	9
Selenop	9.69926e-34	0.437195	0.324	0.126	1.60222e-29	9
Zfp36	1.11526e-33	0.645813	0.493	0.27	1.84229e-29	9
Sypl	1.45776e-33	0.431732	0.413	0.189	2.40808e-29	9
Ldha	2.37314e-33	0.426371	0.971	0.962	3.92018e-29	9
Mxd1	3.94083e-33	0.487598	0.486	0.252	6.50986e-29	9
Ncoa3	6.0647e-33	0.477003	0.415	0.2	1.00183e-28	9
Il3ra	1.09226e-32	0.454285	0.418	0.206	1.80431e-28	9
Cytip	1.36527e-32	0.495301	0.825	0.787	2.25529e-28	9
Bmp2k	5.42793e-32	0.376656	0.308	0.12	8.9664e-28	9
H2-T23	1.46319e-31	0.380767	0.943	0.911	2.41704e-27	9
Cpd	1.54007e-31	0.334291	0.292	0.107	2.54405e-27	9
Chst2	2.13169e-31	0.470182	0.303	0.116	3.52134e-27	9
Leprotl1	2.1635e-31	0.402345	0.906	0.845	3.57389e-27	9
Sell	2.16643e-31	0.449105	0.381	0.162	3.57872e-27	9
Lgals1	4.28577e-31	0.408301	0.963	0.889	7.07966e-27	9
Arhgap31	1.88974e-30	0.417792	0.402	0.186	3.12166e-26	9
Selenok	3.77401e-30	0.37124	0.888	0.832	6.23429e-26	9
Shisa5	3.88669e-30	0.332454	0.997	0.993	6.42042e-26	9
Itgav	8.61776e-30	0.532478	0.452	0.239	1.42357e-25	9
Camk4	9.88634e-30	0.489923	0.53	0.311	1.63312e-25	9
Itm2c	1.14979e-29	0.503884	0.768	0.617	1.89934e-25	9
Gapdh	3.16094e-29	0.413516	0.987	0.993	5.22156e-25	9
Slc25a19	3.58241e-29	0.450011	0.397	0.194	5.91778e-25	9
Fam129a	4.443e-29	0.482525	0.585	0.371	7.33939e-25	9
Pnrc1	5.56898e-29	0.416424	0.864	0.788	9.1994e-25	9
Sla	1.24979e-28	0.518233	0.65	0.467	2.06452e-24	9
Plec	1.41297e-28	0.490616	0.642	0.444	2.33409e-24	9
Cdk2ap2	3.23634e-28	0.449701	0.864	0.782	5.34611e-24	9
Glipr1	5.13087e-28	0.55899	0.624	0.452	8.47568e-24	9
Cyfip1	5.65498e-28	0.413172	0.368	0.172	9.34146e-24	9
Pgk1	7.96611e-28	0.551574	0.843	0.81	1.31592e-23	9
Sat1	8.85071e-28	0.456265	0.684	0.502	1.46205e-23	9
P2ry10	1.81399e-27	0.486595	0.428	0.226	2.99652e-23	9
Tpi1	4.11392e-27	0.546527	0.799	0.69	6.79578e-23	9
Actg1	6.43371e-27	0.322547	0.997	0.999	1.06278e-22	9
Zc3h12d	8.11716e-27	0.316714	0.313	0.13	1.34087e-22	9
Bcl3	1.99623e-26	0.424782	0.418	0.217	3.29758e-22	9
Nrip1	7.41077e-26	0.620893	0.48	0.285	1.22419e-21	9
Ccnd2	1.05043e-25	0.479117	0.809	0.705	1.7352e-21	9
Rac1	1.13723e-25	0.329124	0.888	0.864	1.87859e-21	9
Cflar	1.323e-25	0.540121	0.629	0.444	2.18546e-21	9
Plk3	1.58917e-25	0.452527	0.381	0.188	2.62516e-21	9
Ltb	2.18841e-25	0.538804	0.945	0.924	3.61503e-21	9
Aldoa	3.32651e-25	0.369105	0.956	0.945	5.49506e-21	9
Tgfbr1	4.13645e-25	0.502663	0.324	0.15	6.833e-21	9
Nt5e	8.89489e-25	0.543073	0.439	0.25	1.46935e-20	9
Itm2b	8.98907e-25	0.255117	0.997	0.994	1.4849e-20	9
Cebpb	1.00514e-24	0.612001	0.535	0.343	1.66039e-20	9
Mdfic	1.36976e-24	0.408889	0.507	0.305	2.26271e-20	9
Hbs1l	1.37217e-24	0.433193	0.352	0.175	2.26669e-20	9
Agfg1	1.91746e-24	0.468983	0.629	0.47	3.16746e-20	9
Hcls1	2.32918e-24	0.387722	0.775	0.701	3.84757e-20	9
Vamp8	2.67796e-24	0.338456	0.815	0.751	4.42372e-20	9
Trib2	3.01866e-24	0.352478	0.261	0.104	4.98653e-20	9
Entpd1	4.4189e-24	0.405328	0.392	0.201	7.29958e-20	9
Ypel3	7.0218e-24	0.467336	0.817	0.753	1.15993e-19	9
Malt1	7.8885e-24	0.561044	0.535	0.351	1.3031e-19	9
Tesc	1.02216e-23	0.400564	0.319	0.148	1.68851e-19	9
Atp2b1	1.13965e-23	0.463437	0.739	0.601	1.88259e-19	9
Kcnn4	2.28071e-23	0.446467	0.569	0.385	3.76751e-19	9
Vrk1	2.3741e-23	0.411711	0.42	0.238	3.92177e-19	9
Isg20	3.53768e-23	0.507803	0.721	0.617	5.84389e-19	9
Spcs2	3.96711e-23	0.3289	0.903	0.878	6.55327e-19	9
Gpx4	5.18116e-23	0.406977	0.914	0.883	8.55876e-19	9
Cdk6	6.14423e-23	0.515493	0.619	0.46	1.01497e-18	9
Coro2a	7.5445e-23	0.500338	0.512	0.335	1.24628e-18	9
Jun	1.04965e-22	0.602007	0.653	0.476	1.73391e-18	9
Dgat1	1.14009e-22	0.494161	0.439	0.246	1.88331e-18	9
Lbh	1.17395e-22	0.419623	0.648	0.488	1.93925e-18	9
Havcr2	1.33803e-22	0.316263	0.287	0.122	2.21029e-18	9
Ndfip1	2.29513e-22	0.40619	0.731	0.626	3.79132e-18	9
Srrm2	2.89198e-22	0.299446	0.935	0.929	4.77727e-18	9
Reps1	4.49745e-22	0.443819	0.449	0.271	7.42934e-18	9
Tmbim6	5.06001e-22	0.300628	0.935	0.934	8.35863e-18	9
Gbp7	9.99012e-22	0.411948	0.7	0.582	1.65027e-17	9
Map1lc3b	1.20096e-21	0.328191	0.856	0.829	1.98386e-17	9
Batf	1.43759e-21	0.421651	0.585	0.426	2.37476e-17	9
Malat1	2.07414e-21	0.259231	1	1	3.42627e-17	9
Ttc39c	3.95965e-21	0.356336	0.407	0.22	6.54095e-17	9
AI504432	6.16848e-21	0.299284	0.326	0.159	1.01897e-16	9
Tnfaip8	7.90043e-21	0.416715	0.65	0.496	1.30507e-16	9
Rgs16	8.0128e-21	0.370447	0.397	0.206	1.32363e-16	9
Skil	9.94653e-21	0.40798	0.574	0.419	1.64307e-16	9
Ankrd12	1.05148e-20	0.48182	0.731	0.623	1.73694e-16	9
Syngr2	1.64788e-20	0.430063	0.674	0.558	2.72213e-16	9
Vps54	2.36286e-20	0.398935	0.496	0.32	3.90321e-16	9
Ehd1	2.72816e-20	0.471484	0.567	0.425	4.50665e-16	9
Cd72	8.24352e-20	0.307692	0.266	0.12	1.36175e-15	9
Chmp2a	1.06273e-19	0.307676	0.781	0.727	1.75553e-15	9
Tax1bp1	1.76013e-19	0.413317	0.744	0.681	2.90757e-15	9
Dusp5	1.84424e-19	0.469064	0.535	0.372	3.04651e-15	9
Birc2	2.06038e-19	0.454511	0.548	0.393	3.40353e-15	9
Traf1	2.09293e-19	0.505345	0.715	0.615	3.4573e-15	9
Rab11a	2.2311e-19	0.444557	0.619	0.496	3.68555e-15	9
Lag3	3.86183e-19	0.846664	0.608	0.467	6.37935e-15	9
Tap2	4.02772e-19	0.3574	0.775	0.714	6.65338e-15	9
Map2k3	4.33034e-19	0.464551	0.512	0.367	7.15329e-15	9
Rilpl2	6.48215e-19	0.60712	0.559	0.436	1.07079e-14	9
Cst3	8.40397e-19	0.329314	0.791	0.693	1.38825e-14	9
Tspan13	9.52438e-19	0.405755	0.634	0.505	1.57333e-14	9
Snx18	1.208e-18	0.34435	0.352	0.195	1.9955e-14	9
Slc9a3r1	2.39703e-18	0.305033	0.833	0.784	3.95966e-14	9
Lrba	2.82004e-18	0.352483	0.324	0.175	4.65842e-14	9
Arl6ip1	3.19875e-18	0.280571	0.93	0.909	5.28401e-14	9
Retreg1	3.23508e-18	0.396298	0.436	0.28	5.34403e-14	9
Asxl1	4.35348e-18	0.372222	0.352	0.199	7.19151e-14	9
Edf1	4.71104e-18	0.281692	0.885	0.905	7.78216e-14	9
Fam46c	4.85919e-18	0.320566	0.373	0.209	8.02689e-14	9
[truncated: 885 more rows]
