# Supplementary material for: Overcoming primary and acquired resistance to anti-PD-L1 therapy by induction and activation of tumor-residing cDC1s
Source: Nat Commun. 2020 Oct 27;11:5415. doi: 10.1038/s41467-020-19192-z (PMC7592056; doi:10.1038/s41467-020-19192-z)
Supplement: Supplementary file 6 — Supplementary Data 4 [file 41467_2020_19192_MOESM6_ESM.xlsx]

## Sheet: Ly_C0
Supplementary Data 4. Gene expression in Ly_C0 associated with ISIM + anti-PD-L1 Ab relative to ISIM
gene	p_val	avg_logFC	pct.1	pct.2	p_val_adj
Rpl37a	0	-0.567504	0.999	1	0
Rps27	0	-0.686501	0.999	0.999	0
Rps29	0	-0.740834	0.998	0.999	0
Rpl38	2.39237e-307	-0.598479	0.998	0.999	3.95195e-303
Rpl39	7.63585e-290	-0.578949	1	1	1.26137e-285
Rps28	4.6686e-277	-0.77444	0.959	0.997	7.71206e-273
Rpl37	1.70233e-269	-0.552838	0.998	1	2.81208e-265
Rpl41	3.1548e-262	-0.498739	0.998	1	5.21142e-258
Rps21	9.76695e-256	-0.545852	1	1	1.6134e-251
Rpl36	1.16952e-238	-0.509454	0.999	1	1.93192e-234
Rpl34	3.00951e-163	-0.327448	0.999	0.999	4.9714e-159
Rps15a	4.69051e-148	-0.330486	1	1	7.74826e-144
Rpl35a	6.6322e-127	-0.404845	0.998	0.999	1.09557e-122
Rplp2	9.17984e-117	-0.335682	0.999	1	1.51642e-112
Gm10076	7.8788e-110	-0.447688	0.923	0.985	1.3015e-105
Rpl35	1.02146e-100	-0.411188	0.969	0.995	1.68735e-96
Rpl36a	1.16848e-90	-0.445413	0.96	0.99	1.93021e-86
H3f3b	8.69067e-89	0.336444	1	0.999	1.43561e-84
Rps26	7.74313e-88	-0.429222	0.985	0.998	1.27909e-83
Rps19	2.68395e-80	-0.336536	0.998	0.999	4.43361e-76
Rps23	1.40013e-76	-0.239402	0.999	1	2.31288e-72
Atp5e	9.97009e-73	-0.315383	0.969	0.988	1.64696e-68
Rpl22	1.58785e-70	-0.264208	0.996	0.998	2.62297e-66
Rps24	2.90405e-67	-0.192717	1	0.999	4.7972e-63
Junb	1.15816e-66	0.543702	0.914	0.826	1.91317e-62
Tnfaip3	2.32215e-64	0.558975	0.604	0.323	3.83596e-60
2010107E04Rik	1.66152e-62	-0.39827	0.739	0.907	2.74467e-58
Rps18	2.18917e-62	-0.248658	0.999	0.999	3.61629e-58
Rbm3	4.42022e-62	0.298641	0.987	0.985	7.30176e-58
Rpl30	1.42629e-61	-0.19188	0.999	1	2.35608e-57
Rpl27a	3.55251e-61	-0.183083	1	0.999	5.86839e-57
Tomm7	1.82116e-58	-0.363062	0.738	0.907	3.00838e-54
Ndufa3	2.39452e-57	-0.401357	0.56	0.798	3.95552e-53
Ifng	1.35921e-55	0.705855	0.646	0.464	2.24527e-51
Rpl23	6.92781e-54	-0.197093	1	1	1.14441e-49
Snrpg	1.71797e-52	-0.371234	0.644	0.859	2.83792e-48
Akap13	3.10019e-52	0.382689	0.906	0.868	5.12121e-48
Rpl21	1.90884e-51	-0.212714	0.999	0.999	3.15321e-47
Rgs1	2.06829e-51	0.594602	0.791	0.639	3.41661e-47
Rpl32	3.19975e-51	-0.196136	1	1	5.28567e-47
Crip1	9.59868e-51	-0.367545	0.961	0.992	1.58561e-46
Hcst	3.33163e-50	-0.295816	0.976	0.993	5.50352e-46
Rpl27	8.76384e-50	-0.259255	0.969	0.993	1.4477e-45
Atp5k	3.5245e-48	-0.364753	0.612	0.819	5.82211e-44
Gm8369	9.01077e-48	0.385828	0.885	0.808	1.48849e-43
Actg1	1.20151e-47	0.288646	1	1	1.98478e-43
Cox7c	3.38871e-47	-0.307363	0.905	0.966	5.59781e-43
Rps8	3.46801e-47	-0.241245	1	0.999	5.7288e-43
Socs3	3.72908e-47	0.443632	0.39	0.141	6.16007e-43
Lag3	9.34635e-47	0.550001	0.66	0.41	1.54392e-42
Rplp1	3.18291e-46	-0.189533	1	0.999	5.25784e-42
Clec2d	8.78935e-46	-0.365539	0.671	0.854	1.45191e-41
Ccl5	4.20982e-45	0.514156	0.995	0.985	6.95421e-41
Sec61g	5.56063e-45	-0.289252	0.861	0.951	9.1856e-41
Fus	1.04969e-43	0.368965	0.817	0.699	1.73398e-39
Nr4a2	1.08308e-43	0.449156	0.366	0.131	1.78915e-39
Cirbp	2.06645e-42	0.394626	0.656	0.47	3.41357e-38
Atp5j2	6.85585e-42	-0.274915	0.886	0.961	1.13252e-37
Il7r	8.2974e-42	-0.560692	0.29	0.535	1.37065e-37
Rps13	1.54226e-39	-0.142975	1	1	2.54767e-35
Rps27rt	3.98299e-39	-0.353292	0.407	0.643	6.57949e-35
Pim1	1.93806e-38	0.480217	0.609	0.412	3.20148e-34
Rpl6	2.47714e-36	-0.167541	0.998	0.999	4.09198e-32
Gimap5	7.94956e-36	0.332426	0.832	0.735	1.31319e-31
Rsrp1	8.23317e-36	-0.292862	0.798	0.932	1.36004e-31
Rps20	9.6425e-36	-0.231581	0.998	1	1.59285e-31
AW112010	2.40186e-33	0.245011	0.998	0.999	3.96764e-29
Dnaja1	3.05956e-33	-0.275565	0.764	0.906	5.05408e-29
Tmsb10	4.78425e-33	-0.214133	0.999	1	7.90311e-29
Uba52	1.68478e-32	-0.289401	0.727	0.866	2.78309e-28
Cox6c	1.83457e-32	-0.224947	0.911	0.984	3.03052e-28
Sema4d	5.31399e-32	0.310681	0.709	0.597	8.77817e-28
Snrpf	2.12693e-31	-0.282044	0.707	0.851	3.51348e-27
Gzma	2.72547e-31	0.896742	0.452	0.229	4.5022e-27
Uqcr11	3.53599e-31	-0.279587	0.549	0.753	5.8411e-27
Rpl28	1.14154e-30	-0.211016	0.995	0.997	1.88571e-26
Rpl31	2.86808e-30	-0.25373	0.861	0.932	4.73777e-26
Rps12	2.89039e-30	-0.188212	0.998	0.999	4.77464e-26
Gzmb	4.93915e-30	0.706519	0.68	0.553	8.15898e-26
Fau	3.50659e-29	-0.101287	1	0.999	5.79254e-25
Tox	1.78151e-28	0.389366	0.64	0.46	2.94287e-24
Luc7l2	3.98177e-28	0.291457	0.831	0.774	6.57748e-24
Cdk5rap1	1.10817e-27	0.215692	0.169	0.038	1.83058e-23
Rps11	2.4948e-27	-0.147103	1	1	4.12116e-23
Psma2	2.5453e-27	0.20808	0.906	0.889	4.20457e-23
Ndufa1	6.65869e-27	-0.243745	0.612	0.794	1.09995e-22
Romo1	1.17588e-26	-0.250549	0.412	0.626	1.94244e-22
Ctla4	2.15585e-26	0.319565	0.341	0.157	3.56125e-22
Dusp1	2.35825e-26	0.264397	0.244	0.085	3.8956e-22
Bola2	1.15047e-25	-0.274623	0.55	0.731	1.90047e-21
Srsf5	1.38286e-25	0.23935	0.879	0.839	2.28435e-21
Slc3a2	1.65222e-25	0.303962	0.709	0.629	2.7293e-21
mt-Co3	3.72664e-25	0.174898	0.998	1	6.15604e-21
Tmem258	3.79213e-25	-0.253399	0.631	0.8	6.26421e-21
Actb	5.6343e-25	0.205472	1	1	9.3073e-21
Rps17	9.63062e-25	-0.239277	0.82	0.921	1.59088e-20
mt-Co1	1.05553e-24	0.149294	0.999	1	1.74363e-20
Rpl36al	1.13363e-24	-0.235351	0.782	0.894	1.87265e-20
Cd52	1.41064e-24	-0.166971	1	1	2.33024e-20
Usmg5	1.80817e-24	-0.253496	0.561	0.748	2.98691e-20
Nab1	2.4011e-24	0.299957	0.692	0.572	3.96637e-20
Ttc39b	7.63852e-24	0.288816	0.628	0.504	1.26181e-19
Cytip	1.68439e-23	0.251375	0.824	0.75	2.78244e-19
Dpm3	3.1614e-23	-0.242692	0.452	0.645	5.22231e-19
Rps25	9.33274e-23	-0.192225	0.958	0.986	1.54168e-18
mt-Nd3	1.77744e-22	-0.242062	0.859	0.943	2.93615e-18
Rps27a	2.36523e-22	-0.113242	1	0.999	3.90712e-18
mt-Nd1	2.59897e-22	0.217324	0.982	0.99	4.29323e-18
Sub1	3.26305e-22	0.205289	0.986	0.992	5.39024e-18
Lat	3.90299e-22	0.204063	0.963	0.951	6.44735e-18
Dynll1	4.99729e-22	-0.215504	0.826	0.933	8.25502e-18
Dazap2	7.52036e-22	0.238058	0.764	0.686	1.24229e-17
Rgs10	8.65002e-22	-0.311832	0.418	0.603	1.4289e-17
Rpl26	1.82812e-21	-0.136031	0.998	0.997	3.01987e-17
Rpl13	1.86204e-21	-0.118381	1	0.999	3.07591e-17
Zbp1	2.1422e-21	0.290413	0.676	0.549	3.5387e-17
Rpl18a	2.98043e-21	-0.100843	1	1	4.92338e-17
Zdhhc18	3.68959e-21	0.222106	0.769	0.724	6.09484e-17
Rpl8	5.29101e-21	-0.132802	0.999	0.999	8.74021e-17
Ly6a	7.74138e-21	0.306847	0.927	0.925	1.2788e-16
Bhlhe40	7.74706e-21	0.271879	0.603	0.493	1.27974e-16
Ubc	1.07721e-20	0.193288	0.961	0.969	1.77945e-16
Mxd4	1.45873e-20	-0.263524	0.389	0.576	2.40968e-16
Fam49b	1.47739e-20	0.199443	0.879	0.843	2.44051e-16
Npc2	2.36193e-20	0.217928	0.944	0.922	3.90168e-16
Eef1a1	2.4289e-20	-0.100272	1	1	4.0123e-16
Rps3a1	3.68655e-20	-0.122096	1	1	6.08982e-16
Ablim1	4.54845e-20	0.217763	0.855	0.828	7.51358e-16
Sh2d2a	6.46031e-20	0.234706	0.849	0.814	1.06718e-15
Il2rb	1.56539e-19	0.232042	0.833	0.781	2.58587e-15
Gimap4	3.21655e-19	0.18635	0.967	0.958	5.31342e-15
Prkch	3.53256e-19	0.237754	0.76	0.688	5.83543e-15
Rps14	3.56741e-19	-0.100827	0.999	0.999	5.893e-15
Mif4gd	3.64876e-19	0.271536	0.574	0.457	6.02739e-15
Cops9	3.65352e-19	-0.209224	0.536	0.712	6.03525e-15
mt-Co2	5.10463e-19	0.122985	0.999	1	8.43234e-15
Rps5	6.38561e-19	-0.112347	0.999	1	1.05484e-14
Tsc22d4	9.99156e-19	-0.22954	0.678	0.805	1.65051e-14
Vps37b	1.11533e-18	0.311322	0.55	0.409	1.84241e-14
Ccl4	1.18163e-18	0.381691	0.567	0.416	1.95193e-14
Map4k4	1.57531e-18	0.22864	0.596	0.518	2.60226e-14
H2-Q4	2.16068e-18	0.242974	0.751	0.653	3.56923e-14
Gna13	2.50564e-18	0.253091	0.52	0.382	4.13906e-14
Nup210	3.67599e-18	0.221314	0.538	0.441	6.07236e-14
Rpl12	4.26296e-18	-0.129649	0.998	0.998	7.04199e-14
Ndufa2	4.50624e-18	-0.1906	0.736	0.856	7.44386e-14
Sbno2	7.21214e-18	0.243104	0.375	0.233	1.19137e-13
Klf6	8.59544e-18	0.311189	0.615	0.521	1.41988e-13
Msi2	8.85716e-18	0.259325	0.511	0.373	1.46311e-13
Ccl3	9.61116e-18	0.242102	0.316	0.162	1.58767e-13
Gimap6	1.11713e-17	0.189239	0.941	0.93	1.84539e-13
Fyn	1.37522e-17	0.19604	0.823	0.829	2.27172e-13
Ndufa5	1.46085e-17	-0.193609	0.383	0.559	2.41318e-13
Ubald2	2.76902e-17	0.22374	0.63	0.556	4.57414e-13
Rpl29	4.62538e-17	-0.12262	0.996	0.998	7.64066e-13
Runx2	5.58947e-17	0.223889	0.521	0.437	9.23324e-13
Atp5l	6.16039e-17	-0.162247	0.953	0.982	1.01763e-12
Chmp4b	1.0455e-16	0.174594	0.765	0.736	1.72706e-12
Prex1	1.15553e-16	0.225525	0.698	0.638	1.90881e-12
Hspa8	1.4763e-16	-0.130999	0.994	0.999	2.4387e-12
Cnn2	1.64682e-16	0.158808	0.963	0.966	2.72039e-12
Ubb	2.01829e-16	0.129587	1	0.999	3.33401e-12
Ifngr1	2.07334e-16	0.227674	0.947	0.931	3.42495e-12
Rpa2	2.42254e-16	0.246254	0.66	0.548	4.00179e-12
H2-T22	2.46239e-16	0.195789	0.873	0.837	4.06763e-12
Grk6	3.06556e-16	0.203264	0.745	0.695	5.064e-12
Nfkbia	3.19133e-16	0.289703	0.581	0.509	5.27176e-12
Ctsb	3.36386e-16	0.193318	0.71	0.668	5.55676e-12
Cd69	3.76122e-16	0.290286	0.585	0.469	6.21316e-12
mt-Atp8	5.29133e-16	-0.17756	0.176	0.322	8.74074e-12
Hnrnpa2b1	5.97878e-16	0.176757	0.945	0.921	9.87634e-12
Flot1	6.11984e-16	0.222585	0.383	0.282	1.01094e-11
Ndufc1	6.38042e-16	-0.203374	0.425	0.583	1.05398e-11
Ubl5	1.28867e-15	-0.165307	0.878	0.95	2.12875e-11
Tacc1	1.33497e-15	0.213769	0.713	0.641	2.20523e-11
Rps16	1.51003e-15	-0.0960493	0.999	1	2.49442e-11
Ankrd11	1.51544e-15	0.209616	0.912	0.885	2.50336e-11
Nkg7	1.53932e-15	0.152808	0.999	0.998	2.5428e-11
Dusp5	1.59855e-15	0.217842	0.425	0.279	2.64065e-11
Ube2d3	2.46857e-15	0.143539	0.969	0.969	4.07783e-11
Cox8a	2.50302e-15	-0.119901	0.981	0.996	4.13474e-11
Ftl1	2.83542e-15	0.175139	0.981	0.984	4.68383e-11
Pglyrp1	2.98126e-15	0.198748	0.77	0.741	4.92475e-11
Cd74	3.00813e-15	-0.178077	0.22	0.374	4.96913e-11
Rpl11	3.58308e-15	-0.0954602	0.999	1	5.91889e-11
Mxd1	3.8895e-15	0.219322	0.274	0.147	6.42506e-11
Gm8186	3.95086e-15	-0.166784	0.187	0.332	6.52643e-11
Mrps21	4.94562e-15	-0.186207	0.517	0.672	8.16967e-11
Hnrnpdl	5.96285e-15	0.198178	0.598	0.513	9.85004e-11
Dock2	6.32268e-15	0.211867	0.851	0.819	1.04444e-10
Vmp1	7.6466e-15	0.215673	0.697	0.637	1.26314e-10
Myh9	9.66849e-15	0.201376	0.911	0.884	1.59714e-10
Irf8	1.06257e-14	0.231417	0.273	0.151	1.75526e-10
Mrpl33	1.18725e-14	-0.181263	0.671	0.792	1.96122e-10
Apoe	1.2035e-14	-0.112915	0.065	0.168	1.98807e-10
Ets1	1.29735e-14	0.20335	0.896	0.864	2.1431e-10
Stat3	1.3705e-14	0.19421	0.595	0.518	2.26393e-10
Vps28	1.57608e-14	0.138094	0.845	0.858	2.60353e-10
Dock10	1.92289e-14	0.196385	0.757	0.715	3.17642e-10
Zc3hav1	1.96712e-14	0.18565	0.764	0.739	3.24949e-10
Rpl10	1.98355e-14	-0.153783	0.982	0.991	3.27663e-10
Ewsr1	2.69876e-14	0.171752	0.689	0.634	4.45808e-10
Mcl1	2.86462e-14	0.15245	0.882	0.886	4.73207e-10
Agpat3	3.25335e-14	0.212218	0.601	0.516	5.37421e-10
Rpl4	3.37671e-14	-0.116648	0.99	0.998	5.57799e-10
Irf1	4.77725e-14	0.187369	0.663	0.604	7.89153e-10
Rps7	5.22606e-14	-0.0997697	0.998	0.999	8.63293e-10
Capzb	6.0859e-14	0.128063	0.942	0.951	1.00533e-09
Ndufb2	6.87972e-14	-0.182944	0.366	0.516	1.13646e-09
Ldha	7.37231e-14	0.169348	0.953	0.962	1.21783e-09
AL590144.2	7.40568e-14	-0.135889	0.141	0.269	1.22334e-09
Glrx	9.59443e-14	0.239413	0.554	0.473	1.5849e-09
Psme1	9.62368e-14	0.131676	0.975	0.981	1.58974e-09
Sp110	9.84649e-14	0.131908	0.691	0.7	1.62654e-09
Vamp8	1.13236e-13	0.183313	0.79	0.774	1.87055e-09
Nop53	1.15702e-13	0.166242	0.73	0.71	1.91128e-09
Atp2b4	1.17143e-13	0.207469	0.456	0.367	1.93509e-09
Tmed9	1.33902e-13	0.100739	0.767	0.804	2.21192e-09
Sin3b	1.43452e-13	0.14998	0.734	0.706	2.36968e-09
Cd8b1	1.72374e-13	-0.153544	0.923	0.965	2.84744e-09
Bcl3	1.84138e-13	0.187711	0.215	0.107	3.04177e-09
Ddx18	2.64218e-13	-0.157758	0.245	0.391	4.36461e-09
Rpl24	2.93607e-13	-0.0827621	1	1	4.8501e-09
Pet100	3.0707e-13	-0.173852	0.34	0.491	5.0725e-09
Txnip	3.37314e-13	-0.22026	0.584	0.71	5.5721e-09
Vps54	3.39471e-13	0.208819	0.369	0.256	5.60772e-09
Arid5a	4.90096e-13	0.196527	0.573	0.499	8.0959e-09
Cdkn2d	5.22016e-13	0.19291	0.498	0.429	8.62319e-09
Rapgef6	5.58348e-13	0.203984	0.716	0.673	9.22335e-09
Ptpn18	5.74359e-13	-0.119478	0.978	0.995	9.48784e-09
Rps3	6.90603e-13	-0.0732876	1	1	1.14081e-08
Rpl15	6.9802e-13	-0.11159	0.998	0.998	1.15306e-08
Jund	8.04854e-13	0.180105	0.94	0.93	1.32954e-08
Tnfaip8l2	9.29918e-13	-0.181433	0.434	0.582	1.53613e-08
Tapbp	9.46345e-13	0.161493	0.804	0.781	1.56327e-08
Lilr4b	9.46624e-13	0.17948	0.195	0.091	1.56373e-08
Ccdc88c	1.04056e-12	0.182969	0.594	0.553	1.71891e-08
Btg1	1.04595e-12	0.196909	0.983	0.983	1.7278e-08
Pmepa1	1.29212e-12	0.261878	0.572	0.468	2.13445e-08
Trbc1	1.56191e-12	0.403862	0.757	0.659	2.58011e-08
Luc7l3	1.91434e-12	-0.161193	0.402	0.552	3.16229e-08
Elob	2.14406e-12	-0.12791	0.914	0.966	3.54177e-08
Rgs16	2.40508e-12	0.18771	0.174	0.075	3.97296e-08
Trip12	2.40559e-12	0.174985	0.496	0.425	3.97379e-08
Ssh2	2.45305e-12	0.240152	0.519	0.409	4.0522e-08
Slfn2	2.61193e-12	-0.167998	0.875	0.941	4.31465e-08
Arpc1b	2.70285e-12	0.114808	0.988	0.993	4.46485e-08
Arpp19	3.55663e-12	-0.124638	0.693	0.821	5.87519e-08
H2afz	4.11658e-12	0.147332	0.913	0.935	6.80018e-08
St3gal6	4.51492e-12	-0.17985	0.451	0.593	7.4582e-08
Psme2	5.09847e-12	0.127385	0.95	0.952	8.42216e-08
Setbp1	5.12669e-12	0.164406	0.173	0.079	8.46878e-08
Samd3	5.77139e-12	-0.178157	0.249	0.381	9.53376e-08
Nsd3	6.05e-12	0.182598	0.72	0.677	9.99399e-08
mt-Nd4l	7.47298e-12	-0.161884	0.485	0.63	1.23446e-07
Sik1	7.89633e-12	0.162424	0.2	0.101	1.3044e-07
Pdcd1	8.00851e-12	0.231195	0.515	0.394	1.32293e-07
Tle3	8.36557e-12	0.185552	0.501	0.429	1.38191e-07
Ptbp3	8.60959e-12	0.158525	0.719	0.676	1.42222e-07
Cotl1	8.63363e-12	0.163799	0.976	0.981	1.42619e-07
S100a10	8.68171e-12	-0.137972	0.99	0.998	1.43413e-07
Hspe1	8.70496e-12	-0.152195	0.82	0.889	1.43797e-07
Tmbim6	9.4629e-12	0.126436	0.935	0.942	1.56318e-07
mt-Nd4	9.67889e-12	0.157552	0.994	0.996	1.59886e-07
Ier2	9.83393e-12	0.208131	0.689	0.624	1.62447e-07
Lrp10	1.06509e-11	0.173738	0.688	0.608	1.75942e-07
Myl12a	1.09047e-11	0.134985	0.973	0.968	1.80135e-07
Chsy1	1.29659e-11	0.205184	0.449	0.348	2.14184e-07
Cox17	1.32298e-11	-0.155519	0.59	0.725	2.18543e-07
Sh2d1a	1.58146e-11	0.168754	0.885	0.855	2.61241e-07
Tpi1	1.78069e-11	0.199341	0.561	0.565	2.94152e-07
Cct4	2.00254e-11	-0.166059	0.637	0.751	3.30799e-07
Serf2	2.08389e-11	-0.10003	0.995	0.997	3.44238e-07
Smchd1	2.12062e-11	0.167294	0.669	0.626	3.50305e-07
Uqcr10	2.23665e-11	-0.151816	0.72	0.832	3.69472e-07
Polr2l	2.52845e-11	-0.11496	0.119	0.226	4.17674e-07
Ly6c2	2.70488e-11	-0.2418	0.671	0.778	4.46819e-07
1810022K09Rik	3.06425e-11	-0.159556	0.415	0.553	5.06184e-07
Pfkp	3.13227e-11	0.151969	0.719	0.703	5.1742e-07
Sec61a1	3.20002e-11	0.172401	0.456	0.349	5.28611e-07
Evl	3.45765e-11	-0.116832	0.609	0.743	5.7117e-07
Rpl18	3.50027e-11	-0.0656733	1	1	5.78209e-07
Pkm	3.51341e-11	0.127779	0.927	0.952	5.80381e-07
Trps1	3.5813e-11	0.202363	0.332	0.231	5.91595e-07
Anxa2	3.58502e-11	0.197415	0.765	0.748	5.92209e-07
Uqcrq	4.0461e-11	-0.149325	0.749	0.845	6.68375e-07
Fos	4.51279e-11	0.222284	0.289	0.175	7.45468e-07
Clk1	4.91381e-11	0.144683	0.609	0.585	8.11712e-07
Rps9	5.0422e-11	-0.0887894	0.999	1	8.32921e-07
Ltb	5.15578e-11	-0.133588	0.956	0.989	8.51683e-07
Ptpn6	5.39824e-11	-0.210589	0.546	0.665	8.91735e-07
Ddit4	6.10771e-11	-0.137737	0.109	0.207	1.00893e-06
Npm1	6.75404e-11	-0.115016	0.96	0.982	1.1157e-06
Znrf2	7.0641e-11	0.121661	0.563	0.557	1.16692e-06
Fam102a	8.17607e-11	0.168005	0.517	0.465	1.3506e-06
C1qb	8.60197e-11	-0.0758961	0.045	0.119	1.42096e-06
Zc3h12d	8.75755e-11	0.157051	0.221	0.119	1.44666e-06
Rbm5	1.00451e-10	-0.128	0.507	0.645	1.65934e-06
S100a6	1.04301e-10	-0.262576	0.9	0.936	1.72294e-06
Wdr89	1.07175e-10	-0.148424	0.289	0.421	1.77043e-06
Rpl19	1.11108e-10	-0.0642185	0.999	1	1.83539e-06
Rps10	1.15201e-10	-0.067427	0.999	1	1.903e-06
Zdhhc20	1.19711e-10	0.147058	0.659	0.638	1.97751e-06
Cnbp	1.23828e-10	0.117183	0.874	0.886	2.04551e-06
Osbpl3	1.29294e-10	0.172963	0.374	0.312	2.13581e-06
Rpl7	1.34058e-10	-0.0807071	0.999	0.999	2.21451e-06
Cd68	1.38683e-10	0.150949	0.201	0.104	2.2909e-06
Slc9a3r1	1.48062e-10	0.131433	0.811	0.812	2.44583e-06
Arpc5	1.5398e-10	0.138483	0.927	0.925	2.5436e-06
Serpina3g	1.70884e-10	0.217629	0.688	0.631	2.82283e-06
Atad2	1.90317e-10	0.199289	0.443	0.357	3.14385e-06
Atxn1	1.97211e-10	0.211655	0.615	0.541	3.25773e-06
Snrpb	2.02051e-10	0.0640377	0.822	0.863	3.33769e-06
Frmd4b	2.03194e-10	0.157182	0.193	0.1	3.35656e-06
Gadd45b	2.26594e-10	0.17547	0.255	0.15	3.74311e-06
Srsf2	2.304e-10	0.128902	0.74	0.731	3.80597e-06
Gapdh	2.39076e-10	0.16362	0.995	0.996	3.9493e-06
Lamtor2	2.49488e-10	-0.1303	0.612	0.739	4.1213e-06
Ucp2	2.60024e-10	-0.135368	0.907	0.964	4.29533e-06
Iqgap1	2.78632e-10	0.102089	0.751	0.776	4.60272e-06
Lrrc8c	2.80306e-10	0.166335	0.509	0.453	4.63038e-06
Bbc3	3.31038e-10	-0.120888	0.061	0.142	5.46842e-06
Ctsa	3.54935e-10	0.16108	0.684	0.638	5.86318e-06
Gzmk	3.73351e-10	0.185633	0.921	0.909	6.16739e-06
Ccnd2	3.78462e-10	-0.169879	0.542	0.67	6.25181e-06
Eif4e2	4.70351e-10	0.134928	0.659	0.638	7.76972e-06
Tmed2	4.81142e-10	0.137532	0.818	0.791	7.94799e-06
Psmd13	4.93909e-10	0.0653869	0.584	0.619	8.15888e-06
Sem1	5.31339e-10	-0.128306	0.876	0.934	8.77719e-06
Prelid1	5.38871e-10	0.074771	0.864	0.904	8.90161e-06
Ddx3x	5.40994e-10	0.187304	0.426	0.351	8.93667e-06
Sh3glb1	5.47351e-10	0.107421	0.768	0.772	9.04169e-06
Cd247	5.51334e-10	0.130258	0.761	0.76	9.10748e-06
AU020206	5.5204e-10	0.161986	0.54	0.509	9.11914e-06
Ost4	5.62565e-10	-0.138455	0.701	0.81	9.29301e-06
Jmjd1c	5.69838e-10	0.172168	0.414	0.344	9.41315e-06
H2-Eb1	5.70312e-10	-0.0853346	0.099	0.189	9.42099e-06
Bag1	7.17992e-10	0.107199	0.749	0.758	1.18605e-05
Picalm	7.32116e-10	0.15341	0.447	0.394	1.20938e-05
Slc16a6	8.28797e-10	0.178496	0.351	0.245	1.36909e-05
Ddx17	8.68951e-10	0.16268	0.43	0.384	1.43542e-05
Cbx4	9.1243e-10	0.171944	0.514	0.431	1.50724e-05
Gm2000	9.39472e-10	-0.137149	0.196	0.305	1.55191e-05
Arpc3	1.00092e-09	0.118625	0.96	0.958	1.65342e-05
Prdx1	1.01253e-09	0.103453	0.835	0.859	1.6726e-05
Rac1	1.0202e-09	0.12857	0.865	0.851	1.68527e-05
Bcl2a1b	1.0295e-09	0.130516	0.728	0.726	1.70063e-05
Dgat1	1.02958e-09	0.178227	0.274	0.177	1.70077e-05
Srgn	1.03981e-09	0.129529	0.995	0.993	1.71767e-05
Ankrd44	1.07998e-09	0.140723	0.762	0.752	1.78402e-05
Chd7	1.11346e-09	0.160277	0.565	0.518	1.83933e-05
Nsa2	1.35357e-09	-0.134195	0.872	0.929	2.23596e-05
Chd3	1.4061e-09	-0.170266	0.43	0.545	2.32274e-05
Nop10	1.41414e-09	-0.147222	0.613	0.727	2.33602e-05
Gm42418	1.44188e-09	0.164199	0.9	0.94	2.38185e-05
Uqcc2	1.45039e-09	-0.140395	0.437	0.568	2.3959e-05
Itga1	1.53189e-09	-0.14609	0.119	0.217	2.53053e-05
Hsp90ab1	1.61191e-09	-0.11876	0.978	0.992	2.66271e-05
Ndufv3	1.68861e-09	-0.142075	0.738	0.819	2.78941e-05
Gnb1	1.71321e-09	0.0687801	0.76	0.791	2.83005e-05
Ndufa7	1.7887e-09	-0.141317	0.778	0.853	2.95476e-05
Gpr18	2.04365e-09	0.190345	0.509	0.446	3.37591e-05
U2af1	2.14698e-09	0.0983843	0.635	0.634	3.54659e-05
Cyfip2	2.15833e-09	0.158013	0.534	0.472	3.56534e-05
Notch1	2.19754e-09	0.179289	0.419	0.324	3.63011e-05
Cab39	2.51281e-09	0.15999	0.527	0.458	4.15091e-05
Eef1b2	2.55901e-09	-0.102133	0.992	0.994	4.22723e-05
Sf3b6	2.69893e-09	0.0836445	0.782	0.807	4.45836e-05
Ndufa6	2.75853e-09	-0.125122	0.827	0.902	4.55682e-05
Psmb10	2.87758e-09	0.120621	0.868	0.874	4.75348e-05
Rnf114	2.94441e-09	0.148053	0.608	0.552	4.86387e-05
H2-T23	3.08083e-09	0.132714	0.929	0.918	5.08923e-05
Ndufa12	3.11758e-09	-0.131965	0.487	0.615	5.14992e-05
Itpkb	3.3501e-09	0.174022	0.596	0.547	5.53404e-05
AC160336.1	3.40333e-09	-0.172851	0.119	0.199	5.62195e-05
Apobec3	3.64022e-09	0.151284	0.893	0.88	6.01328e-05
Hnrnpd	3.64663e-09	0.12411	0.759	0.731	6.02386e-05
Laptm5	3.67121e-09	0.111469	0.996	0.997	6.06447e-05
H2-Q7	3.75672e-09	0.115525	1	1	6.20573e-05
Arpc2	3.81444e-09	0.107272	0.992	0.988	6.30107e-05
Ifi35	3.90338e-09	0.151537	0.602	0.539	6.448e-05
Plac8	4.22407e-09	0.221645	0.744	0.721	6.97774e-05
Gramd3	4.36802e-09	-0.175444	0.655	0.756	7.21553e-05
Timm17a	4.37695e-09	0.125389	0.467	0.427	7.23029e-05
Hif1a	4.46398e-09	0.148288	0.418	0.374	7.37405e-05
Coro1a	4.55399e-09	0.108204	1	1	7.52274e-05
Gng5	4.57601e-09	-0.0929837	0.936	0.978	7.55911e-05
Tpm3	4.63845e-09	0.107094	0.882	0.886	7.66226e-05
Qpct	4.82676e-09	-0.127609	0.113	0.205	7.97333e-05
Cox7b	5.36776e-09	-0.113101	0.795	0.884	8.86699e-05
Tap2	5.38954e-09	0.10805	0.753	0.748	8.90298e-05
Gm30054	5.40746e-09	0.182902	0.54	0.456	8.93258e-05
Ptms	5.44173e-09	0.177671	0.58	0.511	8.98919e-05
Atp11b	5.50933e-09	0.173113	0.569	0.514	9.10087e-05
Myl12b	5.6695e-09	0.113905	0.982	0.985	9.36545e-05
Gadd45g	5.94784e-09	0.158747	0.157	0.083	9.82524e-05
Abracl	6.04666e-09	0.121506	0.948	0.949	9.98847e-05
Trappc6a	6.30675e-09	0.101942	0.451	0.452	0.000104181
Lsm4	6.33169e-09	0.130958	0.81	0.788	0.000104593
Rgs2	6.46781e-09	0.162704	0.199	0.118	0.000106842
Wnk1	6.56235e-09	0.118572	0.784	0.779	0.000108404
Psma4	6.95876e-09	0.127875	0.744	0.731	0.000114952
Cfl1	7.19214e-09	0.116627	0.998	0.998	0.000118807
Ndufs4	7.94924e-09	0.0837901	0.681	0.695	0.000131314
Ppp1r15a	8.16391e-09	0.169316	0.325	0.227	0.00013486
Ppp6r1	8.64032e-09	0.135332	0.446	0.385	0.000142729
Saraf	8.67015e-09	-0.104895	0.935	0.974	0.000143222
Peli1	8.88006e-09	0.149015	0.81	0.795	0.00014669
Batf	9.43752e-09	0.166831	0.464	0.432	0.000155898
Srsf7	9.80379e-09	-0.0944803	0.467	0.588	0.000161949
Ankrd17	1.03598e-08	0.119389	0.539	0.523	0.000171133
Cdk4	1.0784e-08	-0.124454	0.492	0.616	0.000178142
Rpl22l1	1.09363e-08	-0.117965	0.963	0.979	0.000180657
Arf5	1.13358e-08	0.0677311	0.963	0.984	0.000187256
Tapbpl	1.21282e-08	0.164964	0.587	0.52	0.000200346
Fryl	1.2879e-08	0.165077	0.655	0.619	0.000212748
Mrpl52	1.37393e-08	-0.112582	0.697	0.802	0.00022696
Sdhb	1.43461e-08	0.116687	0.755	0.728	0.000236983
Psenen	1.51526e-08	0.109877	0.801	0.797	0.000250305
Rps4x	1.5955e-08	-0.0685729	1	1	0.00026356
Tnfrsf18	1.61853e-08	0.145867	0.57	0.532	0.000267365
Usp50	1.66775e-08	-0.0893693	0.107	0.194	0.000275495
Ppp1r12a	1.69426e-08	0.12088	0.831	0.828	0.000279874
Ccr2	1.73412e-08	-0.140141	0.451	0.574	0.000286459
Rpsa	1.7484e-08	-0.0746927	1	1	0.000288818
Tgfbr2	1.82537e-08	0.146583	0.558	0.514	0.000301533
Fnta	1.86225e-08	-0.105425	0.263	0.377	0.000307626
Ccr5	1.87804e-08	0.172836	0.646	0.614	0.000310233
Sept9	1.94534e-08	0.0929896	0.671	0.677	0.000321351
Il18r1	1.95583e-08	-0.140184	0.465	0.586	0.000323084
Arf4	2.00362e-08	0.0830838	0.659	0.686	0.000330978
Rnf19b	2.0688e-08	0.164208	0.353	0.257	0.000341745
H2-Q6	2.10764e-08	0.133744	0.854	0.849	0.000348162
Ugcg	2.11391e-08	0.17179	0.621	0.559	0.000349197
Pdcd4	2.16665e-08	-0.143512	0.617	0.719	0.000357909
mt-Cytb	2.18838e-08	0.140802	0.997	0.998	0.000361499
Prkar1a	2.30434e-08	0.106617	0.846	0.844	0.000380654
Gls	2.44755e-08	0.152448	0.498	0.44	0.000404311
Lpin1	2.47457e-08	0.158008	0.283	0.19	0.000408774
Eif3j1	2.53413e-08	-0.123504	0.229	0.338	0.000418612
Pin4	2.53861e-08	-0.119412	0.423	0.544	0.000419353
Rpl3	2.62907e-08	-0.0833174	1	1	0.000434295
Srp9	2.65366e-08	0.12803	0.824	0.808	0.000438357
Baz1a	2.66392e-08	0.10226	0.592	0.599	0.000440053
Tbxa2r	2.68888e-08	-0.0992226	0.11	0.197	0.000444176
Elf1	2.71348e-08	0.164624	0.731	0.696	0.00044824
Prpf4b	2.72947e-08	-0.124989	0.375	0.496	0.000450881
Tbrg1	2.77111e-08	-0.112824	0.565	0.683	0.000457759
Atp5g3	2.88251e-08	0.0811363	0.787	0.795	0.000476161
Avl9	3.38437e-08	0.156821	0.397	0.328	0.000559064
Arhgap9	3.41801e-08	0.128475	0.834	0.803	0.000564622
Ctss	3.52951e-08	0.0763058	0.68	0.701	0.000583039
Ptpn1	3.66447e-08	0.144264	0.657	0.607	0.000605333
Atp2b1	3.76082e-08	0.160618	0.566	0.524	0.000621249
Ndfip2	3.90374e-08	0.0922934	0.539	0.546	0.00064486
Snrpe	4.10467e-08	-0.125296	0.91	0.935	0.000678051
Hspa5	4.32741e-08	0.0634534	0.713	0.763	0.000714844
Vgll4	4.33701e-08	0.158276	0.538	0.482	0.00071643
Dda1	4.38566e-08	0.131313	0.507	0.458	0.000724467
Eef2	4.40188e-08	0.0831655	0.999	1	0.000727146
Abtb2	4.43287e-08	0.135228	0.182	0.112	0.000732266
Ikzf1	4.93686e-08	0.142333	0.723	0.67	0.00081552
Plekha2	4.95589e-08	0.149113	0.493	0.419	0.000818663
Tmem167	4.99786e-08	0.0929619	0.733	0.736	0.000825596
Mrpl20	5.03256e-08	0.104919	0.6	0.591	0.000831329
Chka	5.04954e-08	0.111112	0.134	0.066	0.000834134
Klrc1	5.2141e-08	-0.131138	0.356	0.473	0.000861317
Flt3l	5.23402e-08	0.117544	0.436	0.402	0.000864608
Thap2	5.29986e-08	-0.0878824	0.099	0.181	0.000875484
Klra7	5.39703e-08	0.211545	0.111	0.048	0.000891535
Dnajc9	5.47657e-08	0.16078	0.682	0.648	0.000904675
H13	5.63597e-08	0.106417	0.682	0.671	0.000931005
Pycard	5.83322e-08	0.092419	0.82	0.854	0.00096359
Ptprcap	5.93956e-08	0.0951853	0.981	0.991	0.000981156
Rplp0	6.15124e-08	-0.0627747	0.999	0.999	0.00101612
Riok1	6.19755e-08	0.142526	0.426	0.385	0.00102377
Gm11808	6.51678e-08	-0.132453	0.483	0.597	0.00107651
Grk2	6.66051e-08	0.128942	0.74	0.708	0.00110025
H3f3a	6.9507e-08	-0.0895988	0.982	0.994	0.00114819
Arpc4	6.98834e-08	0.0899434	0.745	0.761	0.0011544
Crot	7.27189e-08	-0.146159	0.389	0.5	0.00120124
Mllt6	7.34885e-08	0.144222	0.293	0.233	0.00121396
Fam46a	7.40808e-08	-0.171414	0.27	0.37	0.00122374
Pomp	7.43039e-08	0.0931102	0.861	0.87	0.00122743
Pitpnm1	7.50935e-08	0.138226	0.303	0.24	0.00124047
Mknk2	7.53734e-08	0.134469	0.63	0.601	0.00124509
Ppp1r9b	7.71477e-08	0.140086	0.338	0.268	0.0012744
Ywhab	7.97463e-08	-0.0882873	0.685	0.789	0.00131733
Lcp2	8.87855e-08	0.0773395	0.602	0.627	0.00146665
Tpst2	8.97162e-08	0.104781	0.751	0.755	0.00148202
Dynlrb1	9.30639e-08	0.0842774	0.7	0.708	0.00153732
Cap1	9.35816e-08	0.0575713	0.754	0.789	0.00154587
Hnrnpul1	9.55017e-08	0.105587	0.437	0.414	0.00157759
Crlf3	9.83035e-08	-0.119636	0.503	0.619	0.00162388
Casp3	1.02745e-07	0.169981	0.533	0.461	0.00169724
Esd	1.0783e-07	0.0968839	0.753	0.755	0.00178124
Eif4h	1.08405e-07	0.0353734	0.657	0.711	0.00179073
Slco3a1	1.09352e-07	-0.101422	0.345	0.456	0.00180638
Ptk2b	1.10347e-07	0.135408	0.55	0.489	0.00182281
Grap	1.21052e-07	-0.126847	0.679	0.774	0.00199965
Vps29	1.22512e-07	0.112809	0.631	0.602	0.00202377
Lcp1	1.22542e-07	0.103785	0.949	0.954	0.00202427
Cd28	1.26061e-07	0.162666	0.728	0.704	0.0020824
Actr3	1.27916e-07	0.0948974	0.97	0.983	0.00211304
Bzw1	1.31478e-07	0.0552116	0.673	0.714	0.00217188
Psma3	1.39353e-07	0.0754151	0.847	0.87	0.00230198
Dbnl	1.40008e-07	0.08235	0.676	0.694	0.0023128
Ski	1.42384e-07	0.14105	0.447	0.403	0.00235204
Pdcd10	1.46573e-07	0.0889173	0.676	0.681	0.00242123
Gstp3	1.47386e-07	0.119617	0.687	0.68	0.00243467
Stk17b	1.49588e-07	0.106867	0.906	0.916	0.00247105
Pigx	1.55925e-07	0.0711599	0.448	0.458	0.00257573
Cd6	1.57196e-07	0.137795	0.642	0.614	0.00259671
Gbp4	1.57359e-07	0.122158	0.471	0.446	0.00259941
Eef1g	1.57803e-07	-0.107877	0.906	0.935	0.00260674
Cycs	1.61943e-07	0.114832	0.601	0.583	0.00267514
Ppp2r5c	1.64407e-07	0.12331	0.44	0.405	0.00271584
Csde1	1.64781e-07	0.109632	0.558	0.537	0.00272202
Rps27l	1.65721e-07	-0.123835	0.624	0.729	0.00273755
Uqcrc1	1.7485e-07	0.0661051	0.643	0.666	0.00288835
Tes	1.75639e-07	0.1546	0.512	0.448	0.00290138
Zcchc6	1.76022e-07	0.130082	0.487	0.461	0.00290771
Id2	1.84495e-07	-0.128133	0.8	0.88	0.00304767
Zfp322a	1.85853e-07	-0.0617113	0.123	0.201	0.00307011
C1qbp	1.91225e-07	-0.0929294	0.401	0.512	0.00315885
Vasp	1.93167e-07	0.0731839	0.908	0.931	0.00319093
Ikzf2	1.93517e-07	0.247539	0.315	0.226	0.0031967
Dnajc15	2.15098e-07	-0.117999	0.819	0.889	0.00355321
Cblb	2.21468e-07	0.14763	0.547	0.492	0.00365843
Chst11	2.25147e-07	0.121917	0.216	0.139	0.0037192
Sec11a	2.3372e-07	0.0685743	0.818	0.853	0.00386083
Cdk6	2.34433e-07	0.176179	0.451	0.365	0.00387261
Ndufb9	2.34781e-07	0.0109567	0.824	0.884	0.00387835
Anapc13	2.36861e-07	-0.113274	0.276	0.383	0.0039127
Ebp	2.44157e-07	0.0574602	0.565	0.591	0.00403323
Fkbp4	2.4528e-07	-0.1212	0.408	0.521	0.00405178
Psma1	2.4562e-07	0.082244	0.707	0.718	0.00405739
Tma7	2.57464e-07	-0.0986424	0.928	0.958	0.00425304
Mapkapk2	2.6718e-07	0.13343	0.376	0.305	0.00441354
Pdcd6	2.73114e-07	0.107892	0.677	0.651	0.00451157
Rpl27-ps3	2.73366e-07	-0.108242	0.37	0.482	0.00451573
Sf3b1	2.79024e-07	0.0511879	0.855	0.9	0.00460919
Rap1b	2.79909e-07	0.116604	0.918	0.922	0.00462382
Anp32a	2.86209e-07	-0.0589224	0.828	0.905	0.00472789
Impa1	2.93472e-07	-0.0595478	0.356	0.453	0.00484786
Commd8	3.28719e-07	-0.110877	0.433	0.544	0.00543012
Psma6	3.29889e-07	0.119059	0.641	0.6	0.00544944
Aplp2	3.30453e-07	0.137641	0.395	0.364	0.00545875
Rnf138	3.33052e-07	0.104916	0.638	0.645	0.00550168
Actr2	3.45699e-07	0.0882117	0.676	0.69	0.0057106
Rnf166	3.48823e-07	0.127168	0.613	0.584	0.00576221
Fgfr1op2	3.57868e-07	-0.100554	0.567	0.676	0.00591163
Ttc39c	3.66789e-07	-0.0972408	0.191	0.287	0.00605898
Wdr1	3.80943e-07	0.104991	0.768	0.765	0.00629279
Sfn	3.88237e-07	0.116687	0.17	0.104	0.00641329
H2-Aa	3.91475e-07	-0.0822522	0.117	0.198	0.00646677
Eif3k	3.96875e-07	0.076575	0.929	0.947	0.00655597
Ube2s	3.99148e-07	0.101491	0.68	0.671	0.00659353
Brd3	4.02992e-07	-0.10287	0.149	0.237	0.00665702
Snrk	4.0794e-07	0.144149	0.347	0.279	0.00673877
Gnai2	4.15608e-07	0.0880289	0.988	0.995	0.00686544
Itgae	4.17001e-07	-0.114955	0.049	0.106	0.00688845
Kdm5a	4.19167e-07	0.14096	0.477	0.404	0.00692422
Cxcr6	4.29884e-07	-0.121969	0.795	0.872	0.00710125
Dguok	4.38528e-07	-0.123864	0.427	0.538	0.00724404
Cox20	4.44397e-07	-0.114938	0.437	0.549	0.00734099
Tmem160	4.48251e-07	0.101931	0.708	0.704	0.00740466
St13	4.48372e-07	-0.126251	0.408	0.514	0.00740666
Lgals3bp	4.57186e-07	0.124986	0.583	0.561	0.00755226
Smim27	4.57546e-07	-0.101825	0.14	0.225	0.00755821
Lmnb1	4.69693e-07	0.144706	0.379	0.285	0.00775886
Hnrnpa3	4.82182e-07	0.0941747	0.884	0.887	0.00796516
Fgf13	4.87179e-07	-0.084303	0.106	0.183	0.00804771
Efhd2	4.95438e-07	0.0324404	0.759	0.812	0.00818414
Khdrbs1	4.98134e-07	0.0902854	0.639	0.648	0.00822867
Rbm8a	5.00024e-07	0.0600379	0.572	0.594	0.00825989
Ptprc	5.00879e-07	0.114095	0.994	0.989	0.00827402
Stat5b	5.02246e-07	0.133085	0.309	0.236	0.00829661
Fam107b	5.03775e-07	0.133901	0.684	0.653	0.00832186
Inpp4b	5.07739e-07	-0.120986	0.323	0.43	0.00838734
Ikbkb	5.1576e-07	0.150866	0.539	0.471	0.00851983
Smpdl3b	5.21029e-07	0.145945	0.298	0.228	0.00860688
Prdx2	5.2588e-07	0.0936675	0.709	0.712	0.00868701
Ssu72	5.62149e-07	0.106986	0.695	0.694	0.00928614
Csnk2b	5.62654e-07	0.0147209	0.771	0.828	0.00929448
Tgfb1	5.67599e-07	0.11221	0.6	0.611	0.00937617
Actn2	5.73545e-07	-0.10762	0.109	0.186	0.0094744
Chordc1	5.77237e-07	-0.100581	0.276	0.379	0.00953537
Cbx1	5.79492e-07	-0.103613	0.345	0.453	0.00957262
Cd38	5.90046e-07	0.152425	0.379	0.304	0.00974697
Usp47	5.96134e-07	0.128629	0.291	0.227	0.00984754
Plcg1	6.11224e-07	0.140623	0.383	0.296	0.0100968
Maf	6.19191e-07	0.125355	0.11	0.054	0.0102284
Txndc17	6.3666e-07	0.0787877	0.67	0.682	0.010517
Rrp1b	6.81042e-07	0.151805	0.308	0.235	0.0112501
Hnrnpab	6.9621e-07	0.0572871	0.575	0.6	0.0115007
Csnk1a1	7.06873e-07	0.108036	0.761	0.741	0.0116768
Tespa1	7.08302e-07	-0.115032	0.291	0.394	0.0117004
Vdac2	7.2891e-07	0.0774843	0.802	0.814	0.0120409
Ckb	7.31875e-07	-0.161396	0.131	0.206	0.0120898
Rnf167	7.3309e-07	-0.132729	0.474	0.573	0.0121099
Nfatc1	7.33736e-07	0.136847	0.459	0.425	0.0121206
Nfkb1	7.76834e-07	0.103446	0.546	0.54	0.0128325
Tecr	7.7711e-07	-0.112073	0.62	0.721	0.0128371
Huwe1	7.79126e-07	0.106668	0.391	0.368	0.0128704
Cst3	7.92559e-07	-0.105351	0.552	0.659	0.0130923
Ggt1	8.15282e-07	0.113985	0.131	0.067	0.0134677
Psma5	8.23564e-07	0.105827	0.646	0.615	0.0136045
Aup1	8.90615e-07	0.113929	0.54	0.507	0.0147121
Puf60	9.24923e-07	0.074702	0.701	0.722	0.0152788
Arhgdia	9.72583e-07	0.101118	0.87	0.866	0.0160661
Ubac2	9.74192e-07	0.0838606	0.655	0.666	0.0160927
Stk24	9.76836e-07	0.129827	0.652	0.608	0.0161364
Serp2	1.00632e-06	0.151929	0.324	0.26	0.0166234
Lamtor1	1.04424e-06	0.0816308	0.615	0.621	0.0172498
Gramd4	1.06718e-06	0.117441	0.183	0.115	0.0176288
Lpar6	1.06884e-06	-0.0848944	0.146	0.228	0.0176562
Azi2	1.08793e-06	0.075197	0.36	0.369	0.0179716
Tmem234	1.1063e-06	0.129831	0.814	0.774	0.018275
Papola	1.13305e-06	-0.00333255	0.487	0.559	0.0187168
Cd164	1.13765e-06	0.126137	0.546	0.513	0.0187929
Smim7	1.1932e-06	-0.0508333	0.267	0.354	0.0197104
Fam129a	1.19628e-06	0.141066	0.457	0.408	0.0197613
Ndufc2	1.19659e-06	0.0500593	0.63	0.659	0.0197664
Neat1	1.2561e-06	0.178075	0.529	0.473	0.0207494
Zap70	1.26094e-06	0.0380592	0.695	0.736	0.0208295
Grina	1.28188e-06	0.114621	0.472	0.439	0.0211754
Sfxn3	1.29028e-06	0.124342	0.262	0.176	0.0213141
Ahnak	1.31556e-06	0.0460924	0.63	0.685	0.0217317
Ppp2r1a	1.31933e-06	0.114439	0.502	0.467	0.0217941
Ptbp1	1.34662e-06	0.112454	0.548	0.5	0.0222449
Gabarapl2	1.3529e-06	-0.110488	0.771	0.846	0.0223485
Srrm1	1.37528e-06	0.0818503	0.618	0.628	0.0227182
Mkrn1	1.38004e-06	0.0767539	0.639	0.643	0.0227968
AA467197	1.38164e-06	-0.143146	0.119	0.194	0.0228234
Cdk2ap2	1.40739e-06	-0.0705064	0.759	0.845	0.0232487
Psmb2	1.41054e-06	0.0619735	0.777	0.805	0.0233008
Flna	1.4189e-06	0.141853	0.487	0.439	0.0234388
Arl4c	1.42071e-06	-0.136854	0.628	0.724	0.0234687
Sirt2	1.54655e-06	0.13094	0.527	0.465	0.0255475
Ifi206	1.55565e-06	0.0951069	0.52	0.516	0.0256978
Rpl13a	1.57494e-06	0.0993809	0.937	0.937	0.0260165
Ndufa4	1.61691e-06	-0.101516	0.918	0.953	0.0267098
Adam19	1.63543e-06	0.125642	0.558	0.512	0.0270157
Ncl	1.6962e-06	0.106247	0.882	0.881	0.0280195
Dtl	1.76007e-06	0.102167	0.162	0.093	0.0290746
Stap1	1.7736e-06	-0.0989529	0.345	0.449	0.0292981
Gnas	1.83455e-06	0.0922982	0.987	0.994	0.030305
Psmc5	1.8398e-06	0.0520579	0.511	0.537	0.0303916
Sec61b	1.84943e-06	-0.078472	0.935	0.972	0.0305507
Slirp	1.94032e-06	-0.0968128	0.172	0.257	0.0320522
Ctla2a	1.99242e-06	-0.0412559	0.865	0.929	0.0329128
Trmt112	2.05195e-06	-0.0881767	0.723	0.811	0.0338961
Cst7	2.08729e-06	0.0911085	0.72	0.726	0.0344799
Atp5d	2.16317e-06	0.0926958	0.952	0.951	0.0357334
Snrpc	2.23292e-06	0.0985857	0.577	0.557	0.0368855
Tpt1	2.29737e-06	-0.0407234	1	1	0.0379502
Trpc4ap	2.32627e-06	0.116228	0.437	0.395	0.0384277
Ap2m1	2.44093e-06	0.0198626	0.603	0.652	0.0403218
Pld3	2.44505e-06	0.0970631	0.616	0.606	0.0403898
Spg21	2.45515e-06	0.100588	0.433	0.409	0.0405566
Ndufb4	2.45544e-06	-0.102685	0.518	0.622	0.0405614
Rrp1	2.62166e-06	0.0290385	0.584	0.623	0.0433072
Pik3cd	2.69398e-06	0.134808	0.637	0.586	0.0445018
Csnk1d	2.74338e-06	0.129488	0.395	0.332	0.045318
Pgk1	2.80902e-06	0.0985773	0.772	0.803	0.0464022
Akr1b3	2.84017e-06	0.00111278	0.684	0.753	0.0469168
Gem	2.84375e-06	0.164851	0.353	0.281	0.0469759
Mns1	2.85158e-06	-0.0820199	0.092	0.161	0.0471052
Mirt1	2.87396e-06	0.131817	0.256	0.212	0.047475
Gm33104	2.92093e-06	0.118373	0.211	0.148	0.0482508
Ndufa13	2.93001e-06	-0.0807705	0.921	0.961	0.0484008
Fyb	3.06882e-06	0.0577568	0.885	0.921	0.0506939
Smad7	3.16028e-06	0.157328	0.713	0.665	0.0522047
Ubash3b	3.17482e-06	0.135361	0.391	0.326	0.0524449
Sec62	3.22649e-06	-0.0924174	0.638	0.733	0.0532984
Mob1a	3.33977e-06	0.126911	0.421	0.376	0.0551697
Eno1	3.35602e-06	0.0890915	0.887	0.908	0.0554381
Psmb3	3.35915e-06	0.0777365	0.933	0.949	0.0554897
Kmt2e	3.41328e-06	0.116833	0.764	0.764	0.056384
Ranbp2	3.59416e-06	0.137046	0.369	0.291	0.0593718
Rnf187	3.65958e-06	-0.0207775	0.667	0.744	0.0604526
Cox6b1	3.6914e-06	-0.0901203	0.918	0.955	0.0609783
Fxyd5	3.76316e-06	0.0968054	0.994	0.996	0.0621637
Cebpb	3.82134e-06	0.148643	0.306	0.246	0.0631248
Rpl10a	3.84687e-06	-0.0670959	0.998	0.999	0.0635465
Ddx39b	3.92641e-06	0.00608596	0.702	0.767	0.0648603
Gpx4	3.92748e-06	0.0682621	0.839	0.872	0.064878
Birc2	3.96322e-06	0.130256	0.384	0.297	0.0654685
Itga4	4.09682e-06	0.136209	0.861	0.855	0.0676754
Ddx39	4.21397e-06	0.100457	0.487	0.459	0.0696105
Rapgef1	4.24022e-06	0.125257	0.328	0.253	0.0700441
Rbbp6	4.27019e-06	0.110473	0.519	0.493	0.0705393
Taf15	4.28144e-06	-0.0771119	0.416	0.515	0.0707251
Def6	4.3024e-06	0.12146	0.63	0.58	0.0710713
Msn	4.43252e-06	0.0835041	0.906	0.919	0.0732207
Cnp	4.47041e-06	0.0516916	0.715	0.748	0.0738467
Mrpl30	4.49256e-06	0.0902065	0.722	0.719	0.0742126
Lsm7	4.50813e-06	-0.106292	0.404	0.505	0.0744698
Pitpnc1	4.53075e-06	0.139535	0.501	0.442	0.0748435
Cope	4.53678e-06	-0.0122955	0.667	0.739	0.0749431
Ctbp1	4.66123e-06	0.0430716	0.602	0.633	0.0769989
Gpr171	4.69605e-06	0.0537509	0.455	0.49	0.0775741
Ssbp4	4.92465e-06	0.0977553	0.68	0.65	0.0813503
Ndufs6	5.02004e-06	-0.0948801	0.584	0.681	0.082926
Gbp6	5.0292e-06	0.072755	0.113	0.057	0.0830773
Runx1	5.04736e-06	0.130192	0.257	0.191	0.0833773
Morf4l1	5.18778e-06	0.0380863	0.797	0.845	0.085697
Bsg	5.26819e-06	-0.00305662	0.731	0.796	0.0870252
Inpp1	5.36534e-06	0.107373	0.45	0.417	0.08863
Srrm2	5.40144e-06	0.0936154	0.926	0.938	0.0892265
Arih2	5.55345e-06	0.115098	0.291	0.234	0.0917374
Rpl9	5.6495e-06	-0.0488109	0.999	1	0.0933241
Psma7	5.67474e-06	0.0479161	0.868	0.898	0.0937411
Sptbn1	5.72773e-06	0.131727	0.34	0.288	0.0946163
Rassf5	5.74252e-06	0.106286	0.631	0.613	0.0948606
Psmd11	5.7571e-06	0.0987769	0.539	0.52	0.0951016
Dpm1	5.76822e-06	0.108221	0.363	0.323	0.0952853
Myo9b	5.93652e-06	0.112235	0.336	0.287	0.0980653
Nudcd3	6.0021e-06	-0.0832706	0.282	0.376	0.0991488
Anxa6	6.03852e-06	0.100852	0.901	0.893	0.0997503
Eif1	6.0586e-06	0.0771823	0.999	0.999	0.100082
Mrfap1	6.08209e-06	-0.0787527	0.63	0.723	0.10047
Nlrc5	6.18388e-06	0.128215	0.445	0.404	0.102151
Rap1a	6.28985e-06	-0.0138739	0.785	0.852	0.103902
Mrpl23	6.31389e-06	-0.0768365	0.408	0.506	0.104299
Klrg1	6.31569e-06	-0.0926839	0.131	0.206	0.104329
Ifi27	6.42453e-06	-0.0475898	0.676	0.763	0.106127
Cnot6l	6.47471e-06	0.0461916	0.609	0.653	0.106956
Sidt1	6.4948e-06	0.132395	0.385	0.342	0.107288
Kcnq1ot1	6.55611e-06	-0.0874575	0.345	0.441	0.1083
Coro2a	6.59555e-06	0.119902	0.301	0.254	0.108952
Htatip2	6.70251e-06	0.120198	0.403	0.316	0.110719
Gabarap	6.72979e-06	0.0872179	0.929	0.938	0.111169
Mrps14	6.77817e-06	-0.0757205	0.582	0.677	0.111969
Sec24c	6.89438e-06	0.115362	0.3	0.235	0.113888
Atp6v1f	6.94782e-06	0.0429311	0.852	0.889	0.114771
Idh3a	7.16878e-06	0.0684003	0.505	0.515	0.118421
Ap2s1	7.20182e-06	0.078298	0.666	0.666	0.118967
Fkbp8	7.30893e-06	0.0740612	0.715	0.721	0.120736
Psmd7	7.48249e-06	-0.0250428	0.46	0.538	0.123603
Pcnx3	7.51374e-06	0.0990299	0.19	0.132	0.124119
Acin1	7.539e-06	0.109	0.61	0.585	0.124537
Taf10	7.57318e-06	0.0839814	0.881	0.885	0.125101
Fam78a	7.63401e-06	-0.0999589	0.428	0.527	0.126106
Cd2	7.64252e-06	0.107172	0.952	0.96	0.126247
Sat1	7.70085e-06	0.110988	0.539	0.516	0.12721
Tsn	7.7524e-06	0.0300576	0.575	0.622	0.128062
Syngr2	8.06835e-06	0.118399	0.49	0.429	0.133281
Gpr65	8.25384e-06	-0.0884043	0.143	0.219	0.136345
Idh3b	8.34918e-06	0.0635926	0.582	0.598	0.13792
Rps2	8.51762e-06	-0.0724171	0.999	1	0.140703
Arf6	8.53804e-06	0.121033	0.556	0.503	0.14104
Samhd1	8.76225e-06	0.13941	0.806	0.781	0.144744
Tcrg-C4	8.8279e-06	0.124126	0.111	0.059	0.145828
Tspan3	8.83122e-06	0.136464	0.429	0.354	0.145883
Lnpep	8.85187e-06	0.101506	0.471	0.456	0.146224
Psap	8.92258e-06	0.0853436	0.722	0.72	0.147392
Ndufv2	9.31159e-06	0.0895357	0.652	0.627	0.153818
Rasgrp2	9.42177e-06	0.11053	0.489	0.502	0.155638
Fhl2	9.49525e-06	0.121107	0.243	0.173	0.156852
Zfp644	9.54511e-06	0.116528	0.559	0.527	0.157676
Dennd4a	9.60796e-06	0.0947154	0.377	0.378	0.158714
Hnrnpf	9.78828e-06	-0.0803625	0.971	0.986	0.161693
Hectd1	9.95355e-06	0.0903973	0.656	0.655	0.164423
Jak3	9.98715e-06	0.112474	0.37	0.302	0.164978
Mrpl14	1.00503e-05	-0.0379192	0.391	0.473	0.16602
Purb	1.00837e-05	0.0675154	0.575	0.599	0.166573
Capza1	1.01174e-05	0.0199102	0.647	0.699	0.16713
Ide	1.0233e-05	0.124988	0.384	0.322	0.169039
Dctn3	1.03758e-05	0.0664745	0.674	0.683	0.171398
Prelid3b	1.04208e-05	0.105966	0.321	0.273	0.172141
Pkn1	1.04273e-05	0.109675	0.571	0.535	0.172248
Rictor	1.04427e-05	0.136745	0.416	0.354	0.172503
Taok3	1.05927e-05	0.114494	0.464	0.424	0.174982
Hopx	1.06331e-05	0.00683663	0.78	0.839	0.175649
Dnajc7	1.08921e-05	0.0685738	0.507	0.515	0.179926
Tra2b	1.09101e-05	0.0883883	0.719	0.723	0.180224
Sash3	1.09557e-05	-0.0822489	0.667	0.757	0.180977
Wdr26	1.09845e-05	0.108829	0.445	0.403	0.181453
Pcbd2	1.11642e-05	-0.0859984	0.249	0.339	0.184422
Jaml	1.13051e-05	-0.0263866	0.459	0.531	0.186749
Rpl14	1.13263e-05	-0.0528818	0.994	0.999	0.187099
Hnrnph1	1.13473e-05	0.103613	0.399	0.376	0.187445
Rasa3	1.13706e-05	0.135259	0.469	0.401	0.18783
Ptp4a2	1.14523e-05	0.104662	0.816	0.806	0.189181
Emb	1.15775e-05	0.00489452	0.771	0.835	0.191249
Zbtb7a	1.15958e-05	-0.089056	0.471	0.57	0.191552
Selenoh	1.16225e-05	0.0250928	0.539	0.586	0.191992
Rbm10	1.16633e-05	-0.0901103	0.185	0.267	0.192666
Tcf25	1.1669e-05	0.034161	0.681	0.725	0.192761
Capza2	1.1769e-05	0.0399144	0.692	0.732	0.194411
Snx17	1.19175e-05	0.0863449	0.529	0.52	0.196865
Mdh2	1.20061e-05	0.0743458	0.824	0.831	0.198329
Cisd2	1.20283e-05	0.113105	0.466	0.412	0.198695
Ddt	1.2109e-05	0.0844623	0.481	0.465	0.200028
Clcn3	1.21291e-05	0.121165	0.371	0.306	0.200361
Ggnbp2	1.22719e-05	0.108766	0.634	0.61	0.20272
Cxcr3	1.28439e-05	-0.0687588	0.8	0.872	0.212168
Gsdmd	1.28777e-05	0.112333	0.315	0.265	0.212727
D8Ertd738e	1.29172e-05	0.043238	0.797	0.832	0.213379
Scamp3	1.29745e-05	0.0975744	0.619	0.603	0.214325
Tap1	1.32301e-05	0.0765449	0.846	0.848	0.218547
Rlim	1.32498e-05	0.115714	0.282	0.225	0.218873
Ube2l3	1.335e-05	0.0606189	0.74	0.764	0.220529
Dhx9	1.34434e-05	0.130843	0.373	0.299	0.222071
Wipf1	1.35865e-05	0.0675893	0.63	0.649	0.224436
Eif4g2	1.37821e-05	0.0600733	0.743	0.766	0.227666
Diaph1	1.38117e-05	0.0896411	0.592	0.588	0.228156
Emc7	1.3825e-05	0.0712464	0.499	0.5	0.228375
Ift20	1.40266e-05	-0.00519763	0.481	0.542	0.231705
Adgre5	1.40507e-05	-0.114289	0.441	0.538	0.232104
Rab8a	1.40771e-05	0.0884696	0.801	0.801	0.23254
Stard3nl	1.43074e-05	0.134188	0.439	0.384	0.236344
Zfp36l2	1.4489e-05	0.0908712	0.744	0.765	0.239344
Cwc15	1.48255e-05	0.0307356	0.684	0.727	0.244902
Dync1h1	1.50444e-05	0.108402	0.341	0.304	0.248518
Pla2g16	1.51739e-05	0.0915977	0.827	0.826	0.250658
Sigmar1	1.52972e-05	-0.0656904	0.052	0.101	0.252694
Fcho1	1.53422e-05	0.0953758	0.346	0.314	0.253438
Ccnd3	1.53593e-05	-0.0687458	0.726	0.808	0.25372
Gm14005	1.53814e-05	0.0924463	0.179	0.111	0.254085
Mitd1	1.55031e-05	-0.101966	0.348	0.441	0.256095
Synj2bp	1.55594e-05	-0.0751955	0.344	0.437	0.257025
Pym1	1.56765e-05	0.104496	0.295	0.242	0.25896
Rhoh	1.58071e-05	0.111514	0.783	0.759	0.261117
Lypla2	1.61121e-05	0.0723974	0.421	0.417	0.266156
Cstb	1.64478e-05	0.0541718	0.405	0.418	0.271702
Pdlim2	1.69214e-05	0.0906377	0.554	0.537	0.279525
Mkln1	1.69799e-05	0.100433	0.487	0.456	0.280491
Plekhb2	1.72489e-05	0.0987174	0.371	0.345	0.284935
Mbd2	1.78477e-05	0.0708007	0.884	0.904	0.294827
Fam168b	1.79135e-05	0.124838	0.351	0.281	0.295914
Zfp207	1.84326e-05	-0.0860615	0.444	0.538	0.304488
Capg	1.84421e-05	-0.2082	0.346	0.421	0.304646
Cd48	1.84531e-05	-0.10971	0.828	0.888	0.304826
Timm13	1.89118e-05	-0.0018985	0.671	0.73	0.312405
H2afj	1.95627e-05	-0.0975603	0.82	0.88	0.323156
Ier5	2.01058e-05	-0.0214581	0.513	0.588	0.332127
Tln1	2.01097e-05	0.00136439	0.718	0.782	0.332191
Tkt	2.09257e-05	0.0380245	0.673	0.704	0.345672
Sec11c	2.09466e-05	0.0674937	0.793	0.81	0.346018
Casp4	2.20413e-05	0.116226	0.24	0.173	0.364101
Chfr	2.22003e-05	0.0925251	0.375	0.361	0.366727
Atf4	2.22633e-05	0.0903228	0.466	0.456	0.367768
Vamp4	2.23015e-05	-0.0503395	0.331	0.414	0.368398
Gpx1	2.2335e-05	-0.0365822	0.415	0.491	0.368951
Limd2	2.23891e-05	-0.0625911	0.948	0.979	0.369846
Gpi1	2.26638e-05	0.0940769	0.949	0.961	0.374383
Il21r	2.27943e-05	0.100858	0.446	0.418	0.376539
Cyb5a	2.28266e-05	0.0917889	0.511	0.495	0.377073
Adcy3	2.32538e-05	0.0928312	0.148	0.091	0.384129
Sys1	2.34101e-05	0.0935194	0.731	0.717	0.386711
D17Wsu92e	2.35892e-05	0.0911784	0.241	0.192	0.389669
Utp3	2.36097e-05	0.0654962	0.467	0.473	0.390008
2510039O18Rik	2.36342e-05	0.0925767	0.441	0.419	0.390413
Grb2	2.41643e-05	0.103973	0.67	0.642	0.399171
Akr1a1	2.42901e-05	0.0891207	0.731	0.722	0.401248
H2-D1	2.44864e-05	0.0643725	1	1	0.404491
Slc25a12	2.46993e-05	0.104417	0.235	0.177	0.408008
Rsbn1l	2.47819e-05	0.0552324	0.599	0.622	0.409372
Prdx5	2.51133e-05	0.0461354	0.71	0.739	0.414847
Ifi47	2.54773e-05	-0.0196497	0.79	0.853	0.420859
Per1	2.54923e-05	0.0763235	0.115	0.063	0.421107
Gm45716	2.57312e-05	0.0708581	0.11	0.058	0.425054
Nufip2	2.61123e-05	0.113804	0.4	0.364	0.43135
Arhgef1	2.64272e-05	-0.0759247	0.811	0.879	0.436551
Selenow	2.75172e-05	0.067572	0.936	0.949	0.454557
Txn1	2.76003e-05	0.0534732	0.908	0.935	0.455929
Clta	2.77881e-05	0.0714555	0.952	0.97	0.459032
Chd4	2.80017e-05	0.100416	0.587	0.568	0.462559
Crlf2	2.80209e-05	0.112975	0.578	0.544	0.462877
Adipor1	2.8306e-05	0.112347	0.481	0.437	0.467588
Prdm1	2.83164e-05	0.10664	0.176	0.115	0.467758
Dus2	2.84591e-05	-0.0271953	0.146	0.199	0.470115
Calm2	2.88875e-05	0.0734818	0.847	0.86	0.477193
Tnrc6b	2.91232e-05	0.0582671	0.557	0.582	0.481087
Cacybp	2.92797e-05	-0.068842	0.457	0.548	0.483672
Trbc2	2.92834e-05	0.129557	0.998	0.995	0.483733
Rnf4	2.98558e-05	0.093952	0.374	0.342	0.493188
Gltp	3.13476e-05	0.0374622	0.587	0.624	0.517831
Prkacb	3.14305e-05	0.0399378	0.479	0.514	0.5192
Ppib	3.14321e-05	-0.00373067	0.931	0.969	0.519227
Klrk1	3.15411e-05	-0.131592	0.531	0.62	0.521027
Ufc1	3.1878e-05	0.0553207	0.563	0.578	0.526593
Atrx	3.19341e-05	0.0608765	0.655	0.689	0.527519
Ppp3ca	3.1946e-05	0.0816153	0.444	0.444	0.527717
Ogt	3.21643e-05	-0.0144779	0.776	0.846	0.531321
Slc9a8	3.22165e-05	0.0969736	0.174	0.135	0.532185
Psmb4	3.37395e-05	0.0473937	0.745	0.772	0.557342
Suds3	3.38538e-05	0.00301599	0.436	0.492	0.55923
G3bp2	3.40254e-05	0.0694151	0.637	0.649	0.562065
Nap1l1	3.41523e-05	0.0169075	0.601	0.657	0.564162
Ripor2	3.41795e-05	0.134096	0.546	0.5	0.564611
Cntrl	3.42191e-05	0.100472	0.509	0.491	0.565265
Oaz1	3.43273e-05	0.0738343	0.997	0.998	0.567052
Tomm20	3.47981e-05	-0.0130595	0.831	0.892	0.57483
Lcn4	3.48095e-05	-0.0908211	0.101	0.16	0.575018
Ttc14	3.49093e-05	0.0503376	0.586	0.631	0.576666
Grap2	3.52588e-05	0.0228369	0.642	0.691	0.58244
1110008F13Rik	3.53042e-05	0.0651244	0.652	0.663	0.583191
Matr3	3.54129e-05	0.0823792	0.619	0.619	0.584986
Mical1	3.60735e-05	0.0982633	0.482	0.46	0.595898
Os9	3.65462e-05	0.0807951	0.514	0.503	0.603707
Rnf213	3.7314e-05	0.128665	0.458	0.414	0.61639
Celf2	3.7393e-05	0.0702307	0.805	0.825	0.617694
Gm16286	3.80357e-05	0.0831185	0.525	0.515	0.628312
Chmp2a	3.83571e-05	-0.0688223	0.651	0.735	0.633622
Ech1	3.84531e-05	0.0123825	0.688	0.743	0.635207
Prmt1	3.908e-05	0.0869021	0.547	0.535	0.645563
Txnl1	3.91521e-05	0.0711736	0.56	0.557	0.646753
Ric8a	3.92006e-05	0.00510947	0.331	0.384	0.647555
Lax1	4.02638e-05	0.0721087	0.63	0.646	0.665118
Rpl23a	4.04559e-05	-0.0643592	0.973	0.987	0.668291
Aldoa	4.08244e-05	0.0977583	0.929	0.957	0.674378
Snx10	4.11776e-05	0.0876029	0.309	0.279	0.680212
Ezr	4.1213e-05	0.0650667	0.712	0.731	0.680797
Itgb1bp1	4.18144e-05	0.0769086	0.462	0.449	0.690732
Calm1	4.19386e-05	-0.0184407	0.963	0.99	0.692784
Twf2	4.25972e-05	0.0253088	0.577	0.622	0.703664
Slfn1	4.27598e-05	-0.0826433	0.605	0.694	0.70635
Ankib1	4.35598e-05	0.114124	0.287	0.231	0.719564
Txk	4.40743e-05	0.107332	0.426	0.404	0.728064
Llph	4.4263e-05	-0.0655992	0.555	0.642	0.731181
Ddi2	4.52281e-05	0.102994	0.174	0.113	0.747123
Mapk1ip1l	4.56458e-05	0.123057	0.336	0.268	0.754024
Rnh1	4.57422e-05	0.0796096	0.612	0.599	0.755615
Glyr1	4.66366e-05	0.0897177	0.368	0.341	0.770391
Sgk1	4.69087e-05	-0.0892894	0.205	0.284	0.774885
Acsbg1	4.7024e-05	0.114832	0.367	0.32	0.776789
Epsti1	4.74454e-05	-0.0994448	0.902	0.941	0.78375
Sos2	4.76073e-05	0.101318	0.179	0.123	0.786424
Trp53	4.76082e-05	-0.0931786	0.486	0.578	0.78644
Gm4707	4.80592e-05	0.0751193	0.13	0.075	0.79389
Rps6	4.82715e-05	-0.065144	0.994	0.997	0.797397
Cabin1	4.85127e-05	0.109508	0.407	0.339	0.801381
Slc25a30	4.88223e-05	0.0941825	0.194	0.133	0.806496
Galk1	4.94072e-05	0.112619	0.23	0.174	0.816157
Naa38	4.95529e-05	-0.0314858	0.394	0.469	0.818564
Efr3a	5.07139e-05	0.0987802	0.415	0.379	0.837743
Ndufb3	5.08325e-05	-0.078956	0.612	0.699	0.839702
Metap2	5.38356e-05	-0.0659151	0.434	0.523	0.889311
Etv3	5.41747e-05	0.107339	0.205	0.14	0.894912
Klhdc2	5.45074e-05	0.107262	0.27	0.226	0.900408
Ssbp2	5.5109e-05	-0.0725308	0.113	0.177	0.910346
Ntan1	5.52071e-05	0.0900473	0.606	0.582	0.911966
Tprgl	5.64034e-05	-0.0457399	0.731	0.808	0.931728
Atp5c1	5.6549e-05	0.0759751	0.942	0.95	0.934133
Jtb	5.70161e-05	0.0182816	0.476	0.52	0.94185
Celf1	5.73262e-05	0.0777709	0.446	0.447	0.946971
Rab18	5.77894e-05	0.109722	0.439	0.392	0.954623
Ppp1r18	5.78036e-05	0.0414884	0.857	0.886	0.954858
Fkbp5	5.83958e-05	0.0921337	0.175	0.115	0.96464
Polr1d	5.842e-05	0.0618755	0.91	0.926	0.965039
Skp1a	5.96511e-05	-0.0891272	0.259	0.342	0.985376
Phkg2	6.03946e-05	0.10608	0.328	0.257	0.997659
Uqcrc2	6.06327e-05	0.0556705	0.688	0.712	1
Cox7a2	6.07325e-05	-0.0887062	0.844	0.897	1
Cd3e	6.07457e-05	0.0827062	1	1	1
Eea1	6.10939e-05	0.0849584	0.142	0.096	1
Dnajb6	6.15639e-05	0.0425776	0.745	0.779	1
Nktr	6.16017e-05	0.0765893	0.68	0.698	1
Smdt1	6.19386e-05	0.0213317	0.731	0.774	1
Oxsr1	6.20826e-05	0.0943633	0.163	0.103	1
Bag6	6.22531e-05	0.10399	0.348	0.279	1
Mcrip1	6.24452e-05	0.0728019	0.532	0.529	1
Rab5c	6.27171e-05	0.0739101	0.517	0.513	1
Spn	6.32462e-05	0.116873	0.693	0.659	1
C1d	6.37203e-05	0.0942886	0.45	0.414	1
Exosc7	6.39605e-05	-0.00720626	0.319	0.371	1
Ing1	6.43529e-05	-0.0643529	0.331	0.416	1
Reck	6.45024e-05	-0.0659192	0.075	0.129	1
Frmd8	6.46469e-05	-0.0585337	0.523	0.611	1
Chd2	6.566e-05	0.0923517	0.508	0.502	1
Gpr107	6.59959e-05	0.109668	0.291	0.232	1
Itgb2	6.61154e-05	0.0460509	0.811	0.846	1
St6galnac4	6.74279e-05	0.088102	0.333	0.307	1
Btg2	6.81572e-05	-0.0127772	0.63	0.699	1
Smc2	6.91851e-05	-0.0624806	0.114	0.175	1
Utrn	6.95244e-05	0.106415	0.541	0.519	1
Ube2e1	6.99115e-05	0.0996371	0.4	0.354	1
Ndufaf8	7.10196e-05	-0.0709303	0.33	0.415	1
Lamp2	7.1497e-05	0.115111	0.317	0.253	1
Eif3h	7.24329e-05	-0.0564935	0.964	0.987	1
Clic4	7.24727e-05	0.0915928	0.176	0.117	1
Ypel3	7.2907e-05	0.112699	0.873	0.86	1
Ywhah	7.33102e-05	-0.027994	0.71	0.778	1
Sharpin	7.64803e-05	0.094533	0.358	0.323	1
Nubp1	7.66419e-05	0.093123	0.45	0.429	1
Hsp90b1	7.69306e-05	-0.0740785	0.687	0.766	1
Atp2a2	7.74409e-05	0.100639	0.255	0.198	1
Arid5b	7.76312e-05	0.145949	0.416	0.375	1
Pstpip1	7.76862e-05	0.0834378	0.715	0.716	1
Chmp1a	7.80261e-05	0.0261981	0.542	0.58	1
Tmem147	7.81277e-05	0.000683784	0.29	0.332	1
Camk2n1	7.8448e-05	-0.0908814	0.169	0.242	1
Mafg	7.86803e-05	0.0838264	0.151	0.093	1
Anapc11	7.87181e-05	-0.0728371	0.457	0.545	1
Slc22a15	7.93348e-05	0.0785994	0.101	0.055	1
Foxp1	7.95272e-05	0.101922	0.504	0.481	1
Serpinb6a	7.97478e-05	-0.11219	0.267	0.345	1
Ube2d2a	7.98969e-05	0.0480519	0.638	0.655	1
Blmh	8.23772e-05	0.0820482	0.426	0.408	1
Ppp1cb	8.2722e-05	0.0943293	0.409	0.377	1
Foxn3	8.35573e-05	0.098025	0.425	0.414	1
Acp1	8.48549e-05	0.0872141	0.416	0.398	1
Eif6	8.50469e-05	0.079711	0.614	0.605	1
Ppm1h	8.55671e-05	0.106595	0.435	0.384	1
H2-Ab1	8.63681e-05	-0.0603019	0.155	0.225	1
Cox6a1	8.68297e-05	-0.0429907	0.634	0.712	1
Mfsd6	8.70066e-05	0.125663	0.32	0.256	1
Tnik	8.80963e-05	0.0819821	0.387	0.381	1
Gabpb1	8.82234e-05	0.0954986	0.197	0.138	1
Aurkaip1	8.82688e-05	0.0427492	0.709	0.735	1
Cnot1	8.91272e-05	0.0960394	0.442	0.412	1
Pgp	8.92151e-05	-0.0632996	0.203	0.277	1
Senp2	9.06447e-05	0.0963283	0.395	0.361	1
mt-Nd2	9.06501e-05	0.100107	0.991	0.994	1
Ccpg1	9.12775e-05	0.0842967	0.149	0.094	1
Hspd1	9.15728e-05	-0.0641462	0.504	0.591	1
Zfp945	9.43679e-05	0.0963242	0.263	0.216	1
Son	9.46449e-05	-0.0750631	0.811	0.872	1
Fam172a	9.68008e-05	0.111866	0.341	0.288	1
Sdhd	9.69777e-05	0.00934419	0.452	0.498	1
Egr1	9.81436e-05	0.126865	0.224	0.157	1
BC005537	9.82933e-05	0.0987831	0.484	0.466	1
Snrpd2	9.88528e-05	-0.081576	0.769	0.836	1
Bclaf1	9.9314e-05	0.0891996	0.579	0.559	1
Nipbl	9.95561e-05	0.0484522	0.577	0.606	1
Wdr95	0.000100269	0.0717324	0.462	0.482	1
Eml4	0.000100336	0.0702113	0.324	0.323	1
Gm47283	0.000102794	-0.138421	0.507	0.583	1
Pnisr	0.000103227	-0.00900316	0.657	0.721	1
Crtam	0.000103434	-0.0641574	0.187	0.258	1
Dnajb11	0.000103975	0.0285737	0.489	0.527	1
AI467606	0.000104822	-0.0810869	0.454	0.543	1
Sdcbp	0.000105911	0.0755022	0.568	0.562	1
Trir	0.000107836	0.0160788	0.81	0.856	1
Pak1ip1	0.00010866	0.0255105	0.433	0.467	1
Ccnl1	0.000109282	0.107447	0.549	0.507	1
Anxa11	0.00010967	0.0799927	0.566	0.554	1
Nfkbiz	0.000110533	0.115262	0.226	0.164	1
Smarca5	0.000110686	0.0952772	0.5	0.47	1
Cbx3	0.000110777	0.095053	0.661	0.634	1
Eif3c	0.00011111	0.0455031	0.679	0.702	1
Smim4	0.000111456	-0.0831617	0.259	0.34	1
Mark2	0.000111651	0.0949529	0.542	0.52	1
Eloc	0.000112552	-0.0119867	0.612	0.677	1
Lbr	0.000112696	0.0720557	0.441	0.449	1
Sars	0.000112727	0.0905639	0.624	0.597	1
Haus3	0.000113229	-0.00448703	0.173	0.218	1
Tpp2	0.000113862	0.0881432	0.531	0.524	1
Zkscan3	0.000114443	-0.0727893	0.146	0.213	1
Ikzf3	0.00011494	0.06236	0.58	0.595	1
Gtf2a2	0.000115019	0.0874906	0.4	0.365	1
Otub1	0.000117761	0.105896	0.408	0.348	1
Eif2b2	0.000117989	0.104077	0.343	0.29	1
Mir142hg	0.000118108	-0.0945369	0.152	0.217	1
Kras	0.000118266	0.105872	0.426	0.38	1
Lrrfip1	0.000118693	0.0801969	0.72	0.725	1
Myl6	0.000119905	0.0153768	0.989	1	1
Zzef1	0.00012127	0.111971	0.274	0.217	1
Rxrb	0.000121714	-0.0696737	0.185	0.257	1
Ago2	0.00012309	0.109059	0.381	0.338	1
Pum2	0.000124705	0.0896298	0.433	0.408	1
Riox2	0.000125762	-0.0782411	0.239	0.317	1
Suclg1	0.000126652	-0.0772544	0.526	0.613	1
Use1	0.000126969	0.0779548	0.496	0.482	1
Arhgap31	0.000127874	0.120082	0.268	0.216	1
mt-Atp6	0.000128292	0.0724652	0.999	1	1
Phgdh	0.000128615	0.0246782	0.426	0.463	1
Rbm14	0.000128786	-0.0668395	0.094	0.149	1
Wac	0.000128841	0.108595	0.446	0.405	1
Prf1	0.000129385	0.0996593	0.567	0.577	1
Bcl2a1d	0.000130198	0.068092	0.45	0.466	1
Pa2g4	0.000131032	0.00889154	0.492	0.541	1
Got2	0.000133333	0.112596	0.42	0.361	1
Snx3	0.00013538	-0.0265458	0.697	0.765	1
Csrnp1	0.00013575	0.0912269	0.186	0.126	1
Ier3ip1	0.00013673	-0.0628052	0.476	0.562	1
Mettl23	0.000137156	0.0483565	0.821	0.845	1
Cdc42ep3	0.000137556	-0.0911839	0.446	0.533	1
Thy1	0.000138026	-0.0281912	0.948	0.98	1
N4bp1	0.000138415	0.10008	0.338	0.296	1
Tmem208	0.000139367	-0.00946111	0.441	0.498	1
Capn2	0.000139573	0.0861442	0.365	0.343	1
Vars	0.000140587	0.0788346	0.299	0.281	1
Yipf1	0.0001424	0.0829805	0.459	0.434	1
Pbxip1	0.000142511	0.0725614	0.521	0.527	1
Tmem189	0.000144076	0.0599686	0.35	0.346	1
Hsp90aa1	0.000147643	0.0532462	0.73	0.775	1
Tle4	0.000148505	-0.0682429	0.227	0.302	1
Ak2	0.000149123	0.103567	0.536	0.491	1
Selenoi	0.000149746	0.0780547	0.217	0.202	1
Top2a	0.00015126	0.135947	0.186	0.136	1
Satb1	0.000152029	-0.0391107	0.29	0.36	1
Nsmce2	0.000153379	0.0999104	0.323	0.27	1
Cd82	0.000154679	0.0974719	0.74	0.74	1
Scand1	0.000155543	0.0614253	0.859	0.875	1
Jak1	0.000155895	0.078178	0.923	0.936	1
Arfgef1	0.000156602	0.0942455	0.385	0.352	1
Ddx6	0.000157711	0.0964399	0.637	0.624	1
S100a13	0.000158409	-0.039897	0.839	0.897	1
Sf3b5	0.000159834	0.0503635	0.684	0.7	1
Herc1	0.000159968	0.106654	0.453	0.416	1
Hp1bp3	0.000160882	-0.0427333	0.477	0.555	1
Ywhae	0.000160916	-0.0353586	0.697	0.767	1
Tagln2	0.000161061	0.0270531	0.817	0.867	1
Cuta	0.00016444	0.0704457	0.684	0.679	1
Usp25	0.00016469	0.108786	0.471	0.415	1
Ostc	0.000164832	0.0272456	0.712	0.75	1
Hsph1	0.000165603	-0.0537227	0.253	0.328	1
Bud31	0.00016962	0.0894531	0.437	0.405	1
Fli1	0.000170032	0.0501894	0.446	0.462	1
Stat1	0.000170274	0.0936015	0.784	0.778	1
Sdf4	0.000170321	0.0389195	0.791	0.818	1
Bcl11b	0.000177013	0.0585116	0.826	0.85	1
Rab14	0.000177267	0.100979	0.619	0.588	1
Nt5dc1	0.000180519	0.0148016	0.19	0.218	1
Srsf6	0.000181176	0.00834324	0.475	0.524	1
Ndufab1	0.00018133	-0.02677	0.5	0.565	1
Ndufb6	0.000181643	0.068694	0.486	0.474	1
Ormdl1	0.000182179	-0.0799681	0.288	0.368	1
Ddrgk1	0.000182422	0.0769845	0.525	0.514	1
Shisa5	0.000183385	-0.0517518	0.994	1	1
Gimap8	0.000185398	0.08152	0.425	0.418	1
Sh3bgrl3	0.000186476	-0.0744906	0.99	0.993	1
Glmp	0.000187204	0.0526025	0.58	0.599	1
Plcl2	0.000188855	0.0863903	0.174	0.125	1
Yipf3	0.000189063	0.0843997	0.526	0.508	1
Igf2r	0.00019046	0.103066	0.275	0.228	1
Ifi203	0.000191114	-0.0964544	0.84	0.881	1
Cox5a	0.000191419	0.0146614	0.935	0.966	1
Vcp	0.000191902	0.0628372	0.696	0.704	1
Igtp	0.00019494	0.0594667	0.514	0.527	1
Ten1	0.000195315	0.0982272	0.467	0.416	1
Ccdc12	0.000195522	0.0128933	0.78	0.822	1
Tmem123	0.000195681	0.071004	0.437	0.429	1
Nop9	0.000195717	0.0940197	0.244	0.185	1
Cct8	0.000196276	-0.0238221	0.684	0.75	1
Nrp1	0.000198237	0.118031	0.224	0.161	1
Tmem256	0.000199064	-0.0836582	0.407	0.491	1
Sec24a	0.000199124	0.0515179	0.172	0.171	1
Mrpl57	0.000199427	0.016483	0.613	0.656	1
Bloc1s4	0.00019975	0.0947325	0.276	0.22	1
Vav1	0.000200994	0.0308858	0.413	0.443	1
Ndufb11	0.000201759	-0.0124396	0.821	0.875	1
Uqcrfs1	0.000206634	0.0719425	0.747	0.751	1
Mapk6	0.000207628	0.0834929	0.161	0.109	1
Mvb12a	0.00020876	0.0548386	0.565	0.576	1
Med28	0.000208866	0.0632817	0.632	0.633	1
Rnf19a	0.000209709	0.0844072	0.136	0.094	1
Egln2	0.000212288	-0.024129	0.235	0.291	1
Mphosph8	0.000213524	-0.0976279	0.222	0.289	1
Il18rap	0.000214962	0.100619	0.373	0.351	1
Bcl2	0.000215117	0.125996	0.788	0.739	1
Chic2	0.000215219	0.0487548	0.683	0.707	1
Lamtor5	0.000220925	0.0688883	0.607	0.604	1
Lyrm9	0.000221319	-0.0257184	0.208	0.263	1
Snw1	0.000222119	-0.0152174	0.573	0.641	1
Tm2d1	0.00022321	0.0911602	0.335	0.287	1
Lat2	0.000223544	0.0739596	0.111	0.066	1
Wdfy1	0.000224168	0.0761388	0.121	0.077	1
Tmem59	0.000227909	-0.0720686	0.725	0.796	1
Arf1	0.000228406	0.0560034	0.859	0.88	1
Rpl7a	0.000231313	-0.0416376	0.994	0.999	1
Rlf	0.000231833	0.0736563	0.37	0.363	1
Nlrc3	0.000233481	0.0993379	0.412	0.374	1
Prr13	0.00023476	0.0881754	0.858	0.867	1
Ndufs8	0.000236201	0.0529814	0.509	0.526	1
Cct5	0.000236346	-0.0440507	0.72	0.791	1
Rnf157	0.000236364	0.0863962	0.132	0.08	1
Hnrnpc	0.000236866	-0.0655375	0.579	0.659	1
Wbp2	0.000237369	0.0730594	0.403	0.389	1
5430427O19Rik	0.000239048	-0.0443798	0.064	0.111	1
Ndfip1	0.000242158	0.0681163	0.577	0.576	1
Ppp4r3b	0.000243605	0.0740677	0.441	0.438	1
Tor1aip1	0.000246252	0.101509	0.543	0.514	1
Fam53b	0.000250048	-0.00173933	0.467	0.521	1
Tmem128	0.000250647	0.0501848	0.517	0.521	1
Ccnt2	0.000253288	-0.040018	0.258	0.324	1
Tmem154	0.000255209	-0.059603	0.061	0.106	1
Zfp362	0.000256562	0.0799338	0.172	0.121	1
Il10rb	0.000257169	-0.0757444	0.514	0.597	1
Ndufs3	0.000257429	0.0731343	0.567	0.551	1
Ppp1r16b	0.00025916	0.104258	0.447	0.419	1
Cdc37	0.000259453	0.012337	0.747	0.792	1
Lxn	0.000261856	-0.0576672	0.206	0.274	1
Commd3	0.000265113	0.0681424	0.529	0.521	1
2900097C17Rik	0.000267404	0.0882723	0.19	0.158	1
Rab37	0.00026876	-0.0660809	0.267	0.342	1
Tmem50a	0.000271085	0.0550138	0.923	0.941	1
Cd160	0.000271144	-0.134671	0.229	0.302	1
Leprotl1	0.000273059	0.0536289	0.838	0.863	1
Pafah1b1	0.00027383	0.0475136	0.651	0.678	1
Eif4b	0.0002751	-0.0511	0.578	0.657	1
Bub3	0.000275327	-0.0707492	0.514	0.597	1
Pdlim1	0.000275796	-0.0499428	0.286	0.355	1
Spopl	0.000282656	0.0981895	0.229	0.172	1
Hint1	0.00028409	-0.0258734	0.91	0.951	1
Clic1	0.000285043	0.0754291	0.988	0.988	1
Cysltr2	0.00028702	0.097093	0.19	0.135	1
Fam26f	0.000287181	-0.031033	0.294	0.358	1
Dazap1	0.000288343	0.0807537	0.544	0.528	1
Lman2	0.000288615	0.0650915	0.638	0.639	1
Cd226	0.000289573	-0.0870246	0.308	0.386	1
Ndufa10	0.000290215	-0.0217436	0.531	0.597	1
Ndufb7	0.000293036	-0.0468953	0.822	0.881	1
Selenos	0.000294154	0.0371818	0.497	0.523	1
Tmed10	0.000294166	0.0648214	0.529	0.527	1
Ptp4a3	0.000296256	-0.00743058	0.561	0.62	1
Itpa	0.000298156	0.0975299	0.303	0.237	1
Gpsm3	0.000301912	0.0253055	0.819	0.854	1
Larp4b	0.000305171	0.0998486	0.328	0.271	1
Sap18	0.000306662	0.0527636	0.571	0.572	1
Fmr1	0.000308776	0.0898979	0.249	0.212	1
Ncoa1	0.000309996	0.0911348	0.203	0.153	1
Ssb	0.00031143	-0.00910024	0.703	0.764	1
Rexo2	0.000313984	-0.0843512	0.382	0.464	1
Gm29243	0.000315073	-0.0713634	0.097	0.149	1
Prdx6	0.000315646	0.086481	0.815	0.82	1
Ankrd37	0.000316105	-0.0765367	0.12	0.179	1
Eif3g	0.000316317	0.0235033	0.543	0.577	1
Suco	0.000316475	0.094195	0.232	0.185	1
Pttg1	0.000320032	0.0806858	0.55	0.527	1
Ttc4	0.000323975	-0.0591011	0.147	0.208	1
1700020I14Rik	0.000324815	-0.00991997	0.444	0.505	1
Gm10073	0.00032526	-0.061869	0.487	0.568	1
Ctsc	0.000331182	-0.0545351	0.416	0.493	1
Ndufa11	0.000332374	0.0410928	0.697	0.716	1
Hip1r	0.000335203	0.088614	0.299	0.263	1
Pnrc1	0.000335512	0.0743555	0.806	0.819	1
Hspa14	0.000339731	0.0425871	0.36	0.374	1
Gar1	0.000339893	-0.0502974	0.205	0.27	1
Cyth4	0.000341044	-0.0309372	0.624	0.694	1
Lgals1	0.000345214	-0.0966521	0.867	0.914	1
Emg1	0.00035003	-0.0362349	0.802	0.863	1
Rinl	0.000350644	-0.0295816	0.857	0.909	1
March5	0.000352359	0.0166096	0.399	0.432	1
Ddx24	0.000354651	0.0597726	0.704	0.712	1
Cers4	0.000356833	0.115947	0.467	0.416	1
Mcee	0.000358071	-0.0563025	0.073	0.121	1
Ier3	0.000358881	0.151688	0.253	0.243	1
1810037I17Rik	0.0003637	-0.0269485	0.759	0.821	1
Endod1	0.00036714	0.0777931	0.171	0.117	1
Foxo1	0.00037545	0.0723685	0.385	0.384	1
Zfand6	0.000377553	0.0146018	0.517	0.561	1
Csnk1g2	0.000381053	-0.000123672	0.518	0.571	1
Cbl	0.000381848	0.101954	0.403	0.376	1
Scp2	0.000386221	0.00875753	0.686	0.735	1
Ufd1	0.00038806	0.101166	0.374	0.319	1
Kif2a	0.000388264	-0.0541587	0.268	0.341	1
Gm20186	0.000388423	0.0732582	0.139	0.087	1
mt-Nd5	0.000393627	0.0232418	0.778	0.821	1
Ccnl2	0.000393688	0.077795	0.508	0.5	1
Baiap3	0.000394486	0.100537	0.317	0.265	1
Crbn	0.000395615	0.10759	0.407	0.34	1
Tbc1d10c	0.000398766	-0.0132	0.83	0.881	1
Copb2	0.000399886	0.0603321	0.464	0.462	1
Pcbp1	0.000401186	-0.0252668	0.655	0.721	1
Tnpo3	0.00040142	0.0974649	0.291	0.255	1
Stk39	0.000403277	0.102314	0.287	0.231	1
Aes	0.000404294	0.0313471	0.962	0.982	1
Esyt1	0.000404295	0.0398454	0.677	0.709	1
Snu13	0.000411659	0.039998	0.705	0.733	1
Vopp1	0.000416948	0.0813184	0.151	0.101	1
Arl6ip5	0.000418074	0.0470377	0.868	0.891	1
Hdac7	0.00041846	0.0994642	0.418	0.385	1
Psmb1	0.000418463	0.0443901	0.947	0.967	1
Fabp5	0.000418588	0.0764379	0.136	0.115	1
Gsk3b	0.000419405	0.0577075	0.535	0.545	1
Churc1	0.00042072	0.012449	0.554	0.599	1
S1pr4	0.000422537	-0.0273969	0.523	0.588	1
Sla	0.000423991	0.0924418	0.518	0.5	1
Fam117a	0.000424448	-0.0592903	0.207	0.272	1
Ccdc174	0.000427751	0.0969701	0.324	0.285	1
Pde3b	0.000428515	-0.0853695	0.351	0.43	1
Rexo1	0.000430408	0.0992739	0.309	0.263	1
Dusp19	0.000430734	-0.0697688	0.134	0.191	1
Hivep2	0.000431725	0.0868166	0.362	0.343	1
Ostm1	0.000432795	0.0905353	0.273	0.229	1
Ube3a	0.000433378	-0.0477259	0.37	0.442	1
Lfng	0.000436595	-0.0487993	0.548	0.624	1
Aip	0.0004369	0.0705704	0.505	0.5	1
Ptpn4	0.000438125	-0.0725805	0.169	0.234	1
Uqcc3	0.000438989	-0.0383203	0.507	0.579	1
Gm26699	0.000439054	0.0915057	0.219	0.162	1
Psmb6	0.000442553	0.0527047	0.717	0.73	1
Stx11	0.00044339	0.0990427	0.236	0.19	1
Kdm7a	0.000443649	0.10512	0.324	0.269	1
Cnpy2	0.000450443	-0.0635861	0.266	0.34	1
Eif3m	0.00045067	0.0546352	0.886	0.899	1
Akt2	0.000451097	0.0944331	0.311	0.255	1
Fam111a	0.000452723	-0.0696433	0.185	0.252	1
Trp53inp1	0.000454243	0.0144511	0.239	0.281	1
Adrm1	0.000455257	0.0634693	0.446	0.438	1
Atg2a	0.000456187	0.093015	0.228	0.169	1
Idh2	0.000456465	-0.052771	0.084	0.134	1
Cd37	0.000462176	-0.0593712	0.806	0.866	1
Plk3	0.000467083	0.088988	0.189	0.132	1
Fam46c	0.000467279	0.115998	0.232	0.189	1
Eif4enif1	0.000468433	0.095062	0.241	0.192	1
Atp5o.1	0.000472516	0.0407668	0.782	0.809	1
Daxx	0.000473229	0.0908543	0.349	0.323	1
Mphosph6	0.000475255	0.084499	0.215	0.166	1
Sfpq	0.000477427	-0.00826606	0.719	0.775	1
Dgkz	0.000481746	0.0684687	0.529	0.518	1
Cks2	0.000484852	-0.050029	0.232	0.3	1
Tecpr1	0.000485655	-0.0309098	0.521	0.59	1
Oxct1	0.000485824	-0.0674372	0.197	0.264	1
Lamp1	0.000486061	0.00827606	0.545	0.591	1
Mta2	0.000486911	0.106337	0.431	0.385	1
2310011J03Rik	0.00048736	0.0516458	0.425	0.422	1
Herc2	0.000494503	0.0956678	0.28	0.216	1
Chchd1	0.00049898	-0.0597399	0.418	0.495	1
Gdi2	0.000501634	0.0292956	0.868	0.898	1
Litaf	0.000503928	0.0526481	0.383	0.399	1
Runx3	0.000505845	-0.0977215	0.832	0.875	1
Ar	0.000507406	-0.0697452	0.158	0.221	1
Pnrc2	0.00050816	-0.0481429	0.283	0.352	1
Sept7	0.00051032	0.0272483	0.755	0.789	1
Klk8	0.00051242	-0.0764393	0.542	0.621	1
Pink1	0.000513874	0.0974239	0.341	0.288	1
Ssna1	0.000513924	0.0439272	0.469	0.487	1
Polr2c	0.000513934	0.0587846	0.48	0.481	1
Rnf145	0.000515862	0.0833457	0.354	0.334	1
Dnaja2	0.000517922	0.0108992	0.655	0.697	1
Rab11b	0.000518085	0.0692559	0.57	0.573	1
Hadhb	0.000518998	0.06331	0.513	0.514	1
Sept6	0.000528445	-0.0549388	0.665	0.738	1
Ighm	0.000530709	-0.098482	0.41	0.489	1
Acyp1	0.000537581	-0.0789012	0.166	0.228	1
Gnb2	0.00054268	0.0310296	0.891	0.922	1
Scaf11	0.000546204	0.0682652	0.43	0.43	1
Spcs2	0.000548681	0.00166584	0.832	0.878	1
Rab7	0.000550325	0.0437549	0.637	0.649	1
Dcun1d5	0.00055861	0.038183	0.55	0.574	1
Nptn	0.00056173	-0.0664729	0.421	0.5	1
Map1lc3b	0.000562936	0.0660597	0.855	0.868	1
Hsd17b10	0.000563845	-0.0377109	0.437	0.508	1
Arl2bp	0.000565805	0.0697203	0.581	0.574	1
Psmd4	0.000568517	0.0690367	0.741	0.733	1
Aprt	0.000569326	0.0229908	0.684	0.72	1
Cd8a	0.000570766	0.0142664	0.935	0.965	1
Sf1	0.000573957	0.0721267	0.507	0.491	1
Alkbh5	0.000574827	0.0604193	0.348	0.35	1
Selenok	0.000576805	0.0401079	0.807	0.827	1
Dgkh	0.000578109	0.0956805	0.18	0.135	1
Thrap3	0.000581805	0.0643618	0.53	0.535	1
Dock5	0.00058411	0.0738652	0.164	0.14	1
Atp6v1g1	0.000584808	0.0357428	0.693	0.718	1
Isg20	0.000588995	-0.00574292	0.523	0.581	1
Eif1ax	0.000589116	-0.0243142	0.455	0.516	1
Ngrn	0.000591087	-0.0300085	0.217	0.271	1
Akr7a5	0.000596282	-0.0566827	0.117	0.173	1
Pdia4	0.000598497	-0.00389159	0.295	0.342	1
Coa3	0.000599191	-0.0441442	0.461	0.534	1
Hmgn2	0.000602502	0.024302	0.379	0.416	1
Mrps25	0.000604025	-0.0753023	0.218	0.286	1
Gnptab	0.000607985	0.0938952	0.219	0.162	1
Cdkn1b	0.000609586	-0.0486711	0.37	0.443	1
Tax1bp1	0.00061033	0.0822353	0.674	0.671	1
Reep5	0.000611544	0.0643862	0.843	0.844	1
Aebp2	0.000611718	0.0555872	0.445	0.453	1
Cox16	0.000612435	-0.0392867	0.089	0.136	1
Mrpl4	0.000613962	0.0637654	0.528	0.525	1
Tbca	0.000614169	-0.0380652	0.768	0.831	1
Serpinb1a	0.00061618	0.0892406	0.103	0.062	1
Crebzf	0.000617085	-0.0464794	0.252	0.319	1
Kdm6b	0.000621068	0.083026	0.169	0.118	1
Vamp5	0.000621968	0.105979	0.284	0.236	1
Ccdc124	0.0006246	0.0783517	0.496	0.473	1
Erh	0.000626091	0.0729844	0.453	0.439	1
Gimap9	0.00062688	0.0589827	0.608	0.615	1
Rpl7l1	0.000629718	-0.0655217	0.255	0.326	1
Slc25a19	0.000630315	0.0899063	0.222	0.173	1
Calm3	0.000631832	0.0276805	0.759	0.793	1
Ubxn1	0.000633846	0.0720747	0.78	0.775	1
Riok3	0.000634132	0.0842398	0.349	0.317	1
Taf1b	0.000634663	0.0778752	0.217	0.174	1
Mrpl46	0.000635079	0.0871333	0.263	0.209	1
Emc10	0.000635648	0.0848495	0.64	0.619	1
1500009L16Rik	0.00064016	-0.0845097	0.128	0.183	1
Atp6v1h	0.000645197	0.100475	0.336	0.277	1
Dennd1b	0.000657774	0.0772965	0.391	0.377	1
Hnrnpa0	0.000658599	0.0537521	0.829	0.84	1
Phc3	0.000666421	0.083044	0.303	0.282	1
Tmem14c	0.000668167	0.0152798	0.68	0.723	1
Atp1a1	0.000671003	0.0777755	0.628	0.629	1
1700017B05Rik	0.000672233	0.038921	0.288	0.315	1
Med16	0.000672965	0.0722638	0.147	0.105	1
Tesk1	0.000675121	-0.039998	0.124	0.176	1
Man2a1	0.000676315	-0.00881091	0.186	0.227	1
Myo1g	0.00068975	0.0792219	0.567	0.565	1
Map4k2	0.00069028	0.0785637	0.383	0.36	1
Psmc4	0.000695581	0.0436929	0.554	0.57	1
Map4k1	0.000696838	0.0857272	0.324	0.288	1
Pds5b	0.000700982	0.0911599	0.195	0.15	1
Magoh	0.000701585	-0.0164932	0.521	0.579	1
Ccdc59	0.000706702	0.0852182	0.417	0.391	1
Fkbp15	0.000708078	0.0905823	0.237	0.178	1
Uqcrb	0.000712323	-0.0540086	0.752	0.817	1
Uri1	0.000712325	0.0796138	0.282	0.25	1
Timm17b	0.000714395	-0.0327117	0.368	0.433	1
Pepd	0.000716449	-0.0534722	0.143	0.201	1
Llgl1	0.00072069	0.0665414	0.122	0.079	1
Imp3	0.000723252	-0.0279608	0.546	0.609	1
Immp1l	0.000724576	-0.0395687	0.341	0.408	1
Nucb1	0.000724744	0.058567	0.434	0.436	1
Retreg3	0.000725957	-0.057596	0.238	0.305	1
Gfpt1	0.000727806	0.0944926	0.269	0.225	1
Bcl7c	0.000730196	-0.052709	0.27	0.34	1
Etfb	0.00073516	0.0538896	0.508	0.517	1
Slc30a9	0.000736616	0.0908989	0.246	0.191	1
4930453N24Rik	0.000736875	-0.0571055	0.403	0.478	1
Nsmce4a	0.000737894	-0.00120919	0.522	0.572	1
Nsd1	0.000739045	-0.0628159	0.422	0.5	1
Skap1	0.000741213	0.0656844	0.923	0.929	1
Klf3	0.000743749	0.0792398	0.383	0.386	1
Trim12a	0.000746024	-0.0177637	0.626	0.691	1
Srsf3	0.000751514	0.00748952	0.812	0.854	1
Ptp4a1	0.000752722	0.0962713	0.3	0.247	1
Jarid2	0.000757356	0.109008	0.313	0.27	1
Mcm6	0.000759403	0.0446852	0.455	0.481	1
Vamp2	0.000759829	0.089452	0.36	0.313	1
Paf1	0.000759874	0.0812431	0.2	0.157	1
Rtp4	0.000762875	0.113182	0.494	0.447	1
Slc14a1	0.000763918	0.060697	0.113	0.068	1
P2ry10	0.000766954	0.0964271	0.226	0.169	1
Arf3	0.000782644	0.0578765	0.357	0.346	1
3110002H16Rik	0.000784666	-0.0590053	0.149	0.208	1
Mrps24	0.000786328	0.0277293	0.715	0.742	1
Srp19	0.000789718	-0.0159861	0.508	0.57	1
4932438A13Rik	0.000793404	0.0985324	0.4	0.363	1
Manf	0.0008004	0.0468508	0.698	0.705	1
Fyco1	0.000803419	-0.0582183	0.203	0.268	1
1110008P14Rik	0.000803952	0.0329827	0.536	0.562	1
Nisch	0.000804809	0.094064	0.556	0.526	1
Hdgf	0.000805965	-0.0546348	0.483	0.557	1
Uimc1	0.000806354	0.080966	0.339	0.317	1
Mnt	0.000810894	0.0684037	0.159	0.134	1
Wapl	0.000811166	0.0430023	0.416	0.429	1
Cdipt	0.000812243	0.0520173	0.471	0.49	1
Map1lc3a	0.00082052	0.0756357	0.153	0.111	1
Znhit2	0.000827422	0.0818303	0.274	0.226	1
Tmem9	0.000828106	0.0667667	0.122	0.077	1
Vapa	0.000828954	0.0620731	0.594	0.597	1
Hsbp1	0.00083221	-0.0308059	0.461	0.526	1
Mcts1	0.000833424	0.0485233	0.462	0.465	1
Arpc5l	0.000835461	0.00481253	0.634	0.683	1
Eif4g1	0.000839372	0.0791064	0.404	0.375	1
Nipa2	0.00084972	0.0878482	0.292	0.262	1
Serpinb9	0.000857073	0.0971515	0.311	0.281	1
AI413582	0.000858142	0.0956698	0.447	0.414	1
Rbbp4	0.000860229	0.0119522	0.562	0.605	1
Tm9sf3	0.00086109	0.0685009	0.553	0.55	1
Bak1	0.000869629	0.0902569	0.445	0.399	1
Irak2	0.000870234	0.087032	0.157	0.11	1
Nmi	0.000870529	0.0411064	0.593	0.608	1
Narf	0.000872008	-0.0544678	0.196	0.259	1
Srsf11	0.000877734	0.00147991	0.681	0.73	1
Rrnad1	0.000878339	-0.0271058	0.08	0.12	1
Dapk3	0.000880111	0.0608895	0.341	0.332	1
Smim24	0.000881259	0.0771499	0.149	0.113	1
Serpinb6b	0.000881703	0.0932595	0.404	0.388	1
Uba2	0.000883858	0.0279814	0.458	0.481	1
S100a4	0.000886982	-0.120543	0.79	0.844	1
Rbm39	0.000905651	-0.0487959	0.934	0.963	1
Rftn1	0.00091209	-0.0511363	0.282	0.349	1
Hip1	0.000913866	0.108478	0.353	0.305	1
Zfp36l1	0.000920092	0.0813399	0.329	0.321	1
Cdc26	0.00092018	-0.0196418	0.326	0.383	1
Nrros	0.000926129	-0.0659354	0.157	0.217	1
Tcf20	0.000928618	0.0687674	0.209	0.19	1
Agfg1	0.000929764	0.0758133	0.438	0.422	1
Ms4a4c	0.000931695	-0.0977915	0.175	0.229	1
Ube3c	0.000934722	0.0819705	0.188	0.148	1
Lims1	0.00093655	0.035047	0.396	0.416	1
Lage3	0.00093871	-0.0190532	0.297	0.35	1
Acadl	0.000939763	0.0328424	0.505	0.534	1
Rora	0.000943837	0.111251	0.485	0.462	1
Rpl36a-ps1	0.000956609	-0.0492115	0.069	0.112	1
Qsox1	0.000957618	0.0883625	0.239	0.181	1
Mrpl34	0.000966061	-0.0406239	0.433	0.504	1
Selenoo	0.000974912	-0.0633586	0.19	0.254	1
Hcls1	0.000975759	0.0629591	0.662	0.663	1
Pelp1	0.000976977	-0.0461184	0.071	0.115	1
Kif21b	0.000977817	0.0696472	0.507	0.507	1
Flot2	0.000981613	0.0785901	0.177	0.14	1
Napa	0.000985182	-0.00529551	0.426	0.476	1
Nup35	0.00098691	-0.0436913	0.073	0.118	1
Kcnn4	0.000986912	-0.0862346	0.373	0.448	1
Cdc42se2	0.000989041	0.0446239	0.588	0.602	1
Dcaf15	0.000991237	0.0965371	0.257	0.217	1
Lamtor4	0.000992052	0.000906564	0.676	0.729	1
Tuba1c	0.000993931	0.0402408	0.171	0.176	1
Naa20	0.000994386	0.0765799	0.476	0.462	1
Tpr	0.000995705	0.0830726	0.776	0.767	1
Usp9x	0.000999355	0.0949522	0.269	0.222	1
Sorl1	0.00100201	0.0915076	0.575	0.542	1
Itgb7	0.00100754	-0.0662759	0.732	0.797	1
Mrps34	0.00100923	0.0654169	0.507	0.502	1
Pop5	0.00101285	-0.0446171	0.469	0.54	1
Ogfr	0.00102584	0.0536873	0.469	0.471	1
Igbp1	0.00103454	0.0749032	0.517	0.504	1
Cdk2ap1	0.00103489	0.0700742	0.326	0.303	1
Calr	0.00104031	0.0297082	0.758	0.798	1
Nedd4	0.00104695	-0.0727065	0.141	0.195	1
Haspin	0.00104701	-0.0566366	0.082	0.127	1
Rcn1	0.00105046	-0.0738633	0.205	0.27	1
Serp1	0.00105719	0.081649	0.477	0.456	1
Otud5	0.0010615	0.0450607	0.331	0.332	1
Phf11a	0.00106644	0.0746353	0.176	0.125	1
Herpud1	0.00106909	-0.0778212	0.22	0.282	1
Bach2	0.00107162	0.0749344	0.111	0.069	1
Msrb1	0.00107669	0.0794813	0.325	0.295	1
Denr	0.00108052	-0.00694819	0.497	0.548	1
Gm9493	0.0010807	-0.0762723	0.344	0.418	1
Ddost	0.00108114	-0.0393191	0.564	0.629	1
Smarce1	0.00108938	0.0154083	0.464	0.499	1
Dcaf13	0.00109797	0.0852361	0.368	0.335	1
Gmps	0.00110418	0.0878565	0.37	0.326	1
Ncaph2	0.00110695	0.083525	0.289	0.254	1
Supt5	0.00110833	0.0892407	0.379	0.343	1
Nudt21	0.00110949	0.0142842	0.649	0.689	1
H2-K1	0.00111442	0.0473446	1	1	1
Tmem9b	0.00111452	0.0167092	0.557	0.595	1
Slc44a2	0.00111521	0.0634082	0.522	0.524	1
Wwp2	0.00111919	0.0777292	0.21	0.172	1
Hprt	0.0011269	-0.0398244	0.662	0.728	1
Smarca4	0.00112787	0.090411	0.387	0.342	1
Isca1	0.00112955	0.0853541	0.165	0.131	1
Dusp2	0.00113149	0.0605569	0.743	0.774	1
Arhgap27os3	0.00113507	0.0787548	0.214	0.185	1
Ambra1	0.00113841	0.0788373	0.15	0.106	1
2310001H17Rik	0.00114733	0.0761999	0.411	0.413	1
Dnajc3	0.00115083	-0.0720128	0.494	0.57	1
4930523C07Rik	0.00115653	-0.0147733	0.563	0.624	1
Mrpl58	0.00115735	0.0371358	0.605	0.631	1
Mgea5	0.00115907	0.0959638	0.414	0.358	1
Rab2a	0.00116677	0.058549	0.625	0.624	1
Sra1	0.00117638	0.0391022	0.577	0.59	1
Id3	0.00118661	-0.0914203	0.133	0.189	1
Cyba	0.00119615	0.0525748	0.977	0.99	1
Ciapin1	0.00120101	0.0958721	0.343	0.293	1
Cir1	0.00120732	0.100183	0.382	0.327	1
Tgoln1	0.00123363	0.0973432	0.476	0.429	1
Tvp23b	0.00123713	-0.0477436	0.163	0.219	1
Grpel1	0.00124017	-0.0386975	0.435	0.505	1
Lsm12	0.0012446	0.0455568	0.511	0.515	1
Tubb5	0.00124938	-0.0017893	0.827	0.874	1
Rasal3	0.00125009	-0.026162	0.709	0.769	1
Eif2s2	0.00125464	-0.0176162	0.705	0.761	1
Txnl4a	0.00125483	-0.0583672	0.346	0.417	1
Ube2n	0.00125774	0.0614219	0.629	0.622	1
Tm6sf1	0.0012614	0.0732889	0.517	0.527	1
Mrps31	0.00126806	-0.000616769	0.107	0.135	1
Tex261	0.00127145	0.0499678	0.467	0.477	1
S100a11	0.00128997	-0.0657408	0.911	0.946	1
Aqr	0.00129096	0.0736525	0.287	0.263	1
Cdc73	0.00129411	0.071377	0.229	0.208	1
Tnfaip8	0.00130183	-0.0542314	0.472	0.544	1
March7	0.00130249	0.0863771	0.451	0.419	1
Rad23b	0.00130508	-0.0570962	0.303	0.372	1
Lyz2	0.00131082	-0.0356132	0.067	0.108	1
Zfp445	0.00131115	0.00594008	0.207	0.238	1
Atg4d	0.00131889	0.078828	0.248	0.217	1
Actr10	0.00132741	0.0410921	0.564	0.582	1
Trp53i11	0.00132837	0.0832184	0.217	0.181	1
Phf11b	0.00133205	0.0919091	0.551	0.516	1
Tcrg-C2	0.00133354	0.0836565	0.239	0.18	1
Ogdh	0.00133884	0.0896217	0.385	0.336	1
Myo1f	0.00133904	0.0614185	0.631	0.638	1
Mtch1	0.00135141	0.0608736	0.5	0.499	1
Zfp36	0.00136079	0.0743103	0.241	0.181	1
Eif3b	0.00136599	0.0583609	0.416	0.409	1
Slc50a1	0.00136911	0.0571481	0.611	0.622	1
Atp6v0b	0.00137428	-0.0595179	0.556	0.629	1
Ppid	0.00138159	-0.0713438	0.239	0.305	1
Atp5a1	0.00138439	0.0642515	0.9	0.904	1
Apobec2	0.00138526	0.092901	0.198	0.147	1
Eif3d	0.00139176	0.0227682	0.663	0.698	1
Ehd1	0.0013939	0.0962596	0.411	0.382	1
Lsp1	0.00139393	0.0396696	0.967	0.985	1
Dtx3l	0.00139488	0.0870728	0.38	0.35	1
Tmem33	0.0013958	0.0395503	0.278	0.29	1
Sugt1	0.00140474	-0.0232333	0.67	0.729	1
Fmnl1	0.00140515	0.0778924	0.609	0.593	1
Pole4	0.00140791	-0.0609137	0.481	0.555	1
Rp9	0.00140999	-0.0551235	0.621	0.692	1
Mdp1	0.00141646	0.0347411	0.559	0.58	1
Usp48	0.00142415	0.0503741	0.474	0.487	1
Sidt2	0.00142439	0.0726288	0.354	0.334	1
Zfp950	0.00142604	-0.0671169	0.141	0.197	1
Coro1b	0.00142708	0.0783709	0.585	0.568	1
Hrh2	0.00143154	0.0560935	0.103	0.065	1
Fip1l1	0.00143651	0.0776777	0.553	0.532	1
Ipo8	0.00144896	0.0784736	0.161	0.118	1
Arih1	0.00145531	0.0895135	0.366	0.329	1
Slc25a5	0.00146193	0.05474	0.939	0.949	1
Rassf1	0.00146205	0.0451291	0.467	0.479	1
Psmd6	0.00146831	-0.0312147	0.441	0.504	1
Akt1	0.00146893	0.0901221	0.537	0.494	1
Apaf1	0.00146923	0.080675	0.148	0.111	1
Prkcq	0.00147717	0.0656235	0.672	0.674	1
B230219D22Rik	0.00147843	-0.0643408	0.205	0.268	1
Hnrnph2	0.00148468	0.0646595	0.33	0.315	1
Ralgapb	0.00149711	0.0719996	0.157	0.11	1
Dcaf8	0.00150003	0.0757812	0.358	0.343	1
Gatad2b	0.00150519	0.0837823	0.464	0.437	1
Mogs	0.00152742	-0.0524563	0.245	0.309	1
Commd4	0.00152975	0.0721803	0.523	0.506	1
Nde1	0.00153566	-0.0149287	0.28	0.329	1
Emsy	0.00154601	0.0228887	0.244	0.27	1
Hist1h1e	0.0015497	-0.0603271	0.078	0.117	1
Gars	0.00155059	0.0839838	0.469	0.44	1
Lamb3	0.00155297	0.0883644	0.273	0.24	1
Maf1	0.001557	0.0789924	0.48	0.465	1
Lpp	0.00158047	0.0771046	0.178	0.147	1
Eif5a	0.00160206	-0.0176007	0.906	0.944	1
Isg20l2	0.00160464	0.0782581	0.211	0.164	1
Rai1	0.00160792	0.0860348	0.228	0.181	1
Selenof	0.00161068	-0.0746544	0.712	0.774	1
Pan3	0.00161508	0.0919539	0.269	0.223	1
Smim26	0.00162365	-0.0567922	0.192	0.253	1
Msh3	0.00162479	0.0885243	0.237	0.188	1
Pik3ip1	0.00162618	-0.0478113	0.111	0.161	1
Phb2	0.0016418	0.0399406	0.743	0.763	1
S1pr1	0.00164359	-0.0265134	0.329	0.385	1
Gxylt1	0.0016455	0.0846973	0.182	0.14	1
Polr2f	0.00164823	-0.0697631	0.429	0.502	1
Stip1	0.00165532	-0.070242	0.31	0.38	1
Ptpn11	0.00167349	0.0938322	0.274	0.226	1
Polr2j	0.0016779	-0.00173732	0.529	0.577	1
Zc3h7a	0.00168445	0.0945087	0.399	0.365	1
Zcrb1	0.0016909	0.07361	0.486	0.467	1
Lsm3	0.00169366	-0.0476966	0.369	0.438	1
Ppp4c	0.00169572	0.0594233	0.751	0.752	1
Fbrsl1	0.00169954	0.0709699	0.152	0.111	1
Otulin	0.00170146	0.0518644	0.556	0.565	1
Higd1a	0.00171461	-0.0634175	0.697	0.762	1
Asxl2	0.00172413	0.0640139	0.414	0.413	1
Trip11	0.00172554	0.0550275	0.393	0.403	1
Zfand5	0.00172645	0.071167	0.363	0.349	1
Dctn2	0.00172699	0.0660308	0.498	0.491	1
Krtcap2	0.00172815	-0.0603933	0.815	0.869	1
Ezh2	0.00174519	0.0929085	0.303	0.255	1
Oxa1l	0.00175774	0.0903806	0.456	0.429	1
Ttc32	0.00175834	-0.0498994	0.07	0.112	1
Dtymk	0.00176001	0.0779265	0.32	0.272	1
B3gat3	0.00176965	-0.0241869	0.362	0.418	1
Ywhaq	0.00177349	-0.0338046	0.724	0.785	1
Npepl1	0.00177432	-0.0362881	0.252	0.309	1
Coq10b	0.00178254	0.100464	0.312	0.265	1
Nrip1	0.00178793	0.0936787	0.318	0.292	1
Mgat2	0.00179469	0.0297297	0.426	0.453	1
Klrc2	0.00179741	-0.0775023	0.237	0.302	1
Pcif1	0.00180097	0.0782249	0.436	0.412	1
BC004004	0.00180907	0.0741431	0.355	0.328	1
2610524H06Rik	0.00181139	0.0854279	0.244	0.19	1
Noa1	0.00182586	-0.0398969	0.126	0.175	1
Sept1	0.00182986	0.0456717	0.927	0.947	1
Carnmt1	0.00183466	-0.0546174	0.2	0.261	1
Stk4	0.0018359	0.061675	0.571	0.579	1
Zfp688	0.00184535	0.0733301	0.16	0.112	1
Rack1	0.0018473	-0.0409226	0.999	0.999	1
Slc25a1	0.00185039	0.0499	0.101	0.061	1
Fkbp1a	0.00185634	0.0385522	0.754	0.771	1
Mpg	0.00186346	0.0758843	0.238	0.199	1
Idnk	0.00187138	0.0622214	0.649	0.64	1
Cdkn2aip	0.00189088	0.0938475	0.257	0.213	1
Ssrp1	0.00189127	0.0318837	0.551	0.575	1
Ube2j2	0.00189544	0.0254342	0.45	0.476	1
Hnrnpr	0.00190342	-0.0201096	0.487	0.545	1
Kctd2	0.00192701	-0.0195399	0.255	0.305	1
Rcn3	0.00193317	-0.0676179	0.084	0.126	1
Smap2	0.0019359	0.0427287	0.679	0.7	1
Mapre1	0.00193943	0.00662376	0.605	0.648	1
Actr1b	0.00194068	0.0855224	0.262	0.209	1
Cmah	0.00194546	-0.0109245	0.195	0.236	1
Krit1	0.00195402	0.0647658	0.597	0.615	1
Baz2a	0.00196114	0.0803988	0.373	0.347	1
Bscl2	0.00197254	0.0766709	0.481	0.465	1
Rrp7a	0.0019888	-0.0383512	0.307	0.37	1
Taf1d	0.00201063	0.0240463	0.395	0.421	1
Atp5h	0.00201554	-0.0393502	0.981	0.989	1
Rtf2	0.0020271	0.0688806	0.453	0.44	1
Mdh1	0.00204613	0.0322507	0.768	0.795	1
Npm3	0.00204699	-0.0657562	0.585	0.655	1
Erg28	0.00204803	-0.00763291	0.367	0.415	1
Pitpna	0.00205987	0.0397453	0.767	0.779	1
Gbp5	0.00206306	0.0567885	0.148	0.101	1
Golph3	0.00206575	0.0699963	0.27	0.242	1
Hnrnpa1	0.00206777	0.0541744	0.792	0.791	1
Map3k2	0.0020836	0.0561632	0.143	0.129	1
Psmb8	0.00208568	0.0294056	0.986	0.996	1
Erp44	0.00208946	0.0392014	0.479	0.492	1
Vrk3	0.00209365	-0.0434982	0.425	0.491	1
Proser1	0.00209707	0.0784723	0.175	0.129	1
Zfp560	0.0021031	0.0683399	0.203	0.17	1
Mrpl9	0.00210409	-0.0494824	0.415	0.483	1
Trim30a	0.00211909	0.0810973	0.531	0.5	1
Mcrs1	0.00213406	0.087098	0.35	0.296	1
Dnm2	0.00214126	0.0870603	0.448	0.41	1
Cfdp1	0.0021479	-0.043811	0.4	0.467	1
Mien1	0.00216773	0.0560423	0.634	0.638	1
Zcchc7	0.00217244	-0.0555481	0.429	0.5	1
Nop14	0.00217484	-0.00157931	0.179	0.212	1
Dusp6	0.00217886	0.0699423	0.167	0.118	1
Pdcl3	0.00223447	0.0484687	0.395	0.399	1
Nt5c3b	0.00224652	0.0371296	0.393	0.409	1
Pknox1	0.0022573	0.0351761	0.176	0.184	1
Glrx3	0.00225927	-0.0444216	0.546	0.611	1
Arl8a	0.00227068	0.000178924	0.217	0.252	1
Atf6	0.00227782	0.0717511	0.182	0.131	1
Ccnt1	0.00228671	0.0859108	0.35	0.295	1
Zfp292	0.00228722	0.0897111	0.642	0.612	1
Itgav	0.00229872	0.0836983	0.175	0.132	1
Usp18	0.00229934	-0.050554	0.19	0.247	1
Trpm7	0.00230292	0.00807366	0.198	0.227	1
Stk10	0.00231619	0.0836132	0.479	0.449	1
Rab1b	0.00232007	0.0868879	0.397	0.35	1
Oat	0.00232269	-0.0189278	0.156	0.197	1
Fis1	0.00232365	0.0257624	0.812	0.846	1
Rbms1	0.00232824	0.00277098	0.591	0.633	1
Tmco1	0.00234941	-0.0586084	0.359	0.429	1
Sumo1	0.00235643	0.000522552	0.768	0.81	1
Ybx1	0.00237135	-0.0592122	0.933	0.958	1
Plek	0.00237591	0.0931178	0.341	0.302	1
2810403A07Rik	0.00237921	0.0882395	0.249	0.199	1
Smim20	0.00238661	0.0651433	0.376	0.355	1
Pura	0.00238822	-0.0152845	0.469	0.526	1
Hsdl1	0.00238902	0.0816871	0.183	0.145	1
Trim56	0.00239404	0.051736	0.26	0.258	1
Clip1	0.00239876	-0.0536656	0.245	0.308	1
Smap1	0.00240708	0.043939	0.696	0.715	1
Acp5	0.00241098	0.0363676	0.637	0.673	1
Kin	0.00241884	-0.0101231	0.191	0.231	1
Nck1	0.00241982	-0.0640601	0.341	0.411	1
Sept11	0.00242908	0.082641	0.343	0.318	1
Tmc6	0.00243008	0.083392	0.318	0.29	1
Atp6ap1	0.00243023	0.0323247	0.375	0.394	1
Slc38a1	0.00243536	0.0608385	0.537	0.543	1
Sirt7	0.00245286	0.0906446	0.518	0.475	1
Txnrd1	0.0024541	0.0405508	0.262	0.27	1
Dmac1	0.00245434	-0.0597569	0.312	0.379	1
Gbp3	0.00245585	0.0787077	0.319	0.288	1
Mlf2	0.00248731	0.0546037	0.491	0.49	1
Phyh	0.00248823	0.0692472	0.225	0.2	1
Pnn	0.00249799	-0.05851	0.583	0.651	1
Psmd9	0.00250106	0.0731063	0.333	0.305	1
Aimp1	0.00250334	-0.015171	0.623	0.676	1
Tbce	0.00250648	0.0632804	0.22	0.164	1
Ppp3r1	0.00251579	0.0830073	0.253	0.213	1
Kmt2a	0.00251999	0.0927178	0.549	0.53	1
Ap1m1	0.00252893	0.0695305	0.298	0.275	1
Ppp1r35	0.00252979	-0.00329525	0.349	0.395	1
Rer1	0.00253878	0.047386	0.733	0.742	1
Nxt1	0.00255483	0.0705301	0.317	0.287	1
Supt4a	0.00255483	0.0631101	0.91	0.913	1
Fam193a	0.00256706	0.0663939	0.268	0.253	1
Tmem101	0.00257855	-0.0379375	0.073	0.114	1
D5Ertd579e	0.00258557	0.0799894	0.241	0.193	1
Fcer1g	0.00258702	0.130482	0.111	0.091	1
Gpbp1l1	0.00259345	-0.0658892	0.371	0.441	1
1600014C10Rik	0.00260958	0.0653765	0.409	0.402	1
Gcc1	0.00262525	0.050587	0.102	0.063	1
Smc3	0.0026363	-0.0302864	0.37	0.429	1
Txlng	0.00263643	0.0140738	0.164	0.188	1
Numa1	0.00263661	0.0773788	0.375	0.365	1
Pex11b	0.00264768	-0.0361978	0.128	0.176	1
Card11	0.00264849	0.0656709	0.337	0.323	1
Mrps15	0.00264918	-0.00644706	0.416	0.46	1
Nme1	0.00266183	0.0262176	0.718	0.746	1
Trap1	0.0026629	-0.0543808	0.144	0.197	1
Utp11	0.00266505	-0.034067	0.376	0.44	1
Banf1	0.0026653	-0.0199321	0.496	0.552	1
Phtf1	0.00267498	0.0760081	0.19	0.155	1
Dctn6	0.00267505	0.0576611	0.408	0.408	1
Abhd8	0.00268482	0.00142006	0.503	0.551	1
Gbp2	0.00271963	0.0776991	0.392	0.373	1
Prpf40a	0.00272541	0.0428088	0.57	0.576	1
Dse	0.0027316	-0.03146	0.068	0.105	1
Ubn2	0.00273336	0.00434189	0.361	0.402	1
Emc6	0.00274836	-0.0335621	0.509	0.571	1
Dnajc5	0.00275748	0.06905	0.447	0.432	1
Zyx	0.00275919	0.011888	0.742	0.783	1
Syf2	0.00276356	0.0200285	0.707	0.739	1
Plekhg2	0.00276609	0.071072	0.166	0.13	1
Aig1	0.00277043	0.0712668	0.154	0.112	1
Rassf2	0.00277582	0.0762092	0.39	0.379	1
Atxn7l1	0.00279978	0.0836461	0.253	0.207	1
Commd7	0.00280141	0.00283104	0.516	0.561	1
Mthfsd	0.00282525	-0.0446486	0.081	0.123	1
Wtap	0.00282547	0.0080546	0.398	0.439	1
Psmd12	0.00283388	0.0811366	0.453	0.423	1
Sntb1	0.00283817	-0.0338388	0.148	0.194	1
Slc7a1	0.00283905	0.0598411	0.108	0.075	1
Acd	0.00284241	0.0815989	0.271	0.235	1
Eftud2	0.00286237	0.0734605	0.307	0.27	1
Tmem173	0.0028643	0.0818621	0.364	0.324	1
Smim11	0.00286677	-0.049458	0.349	0.417	1
Ap3s1	0.00287002	0.0814759	0.56	0.534	1
Fam162a	0.00287414	-0.0163938	0.372	0.424	1
Chchd2	0.00287558	0.00366715	0.96	0.983	1
Snx18	0.00288331	0.0713274	0.173	0.137	1
Atp5j	0.00289525	-0.0438709	0.896	0.934	1
Psmd2	0.00292921	0.0827155	0.527	0.493	1
Rad21	0.00295264	0.0601682	0.339	0.335	1
N4bp2l2	0.00298361	0.06676	0.497	0.493	1
Midn	0.00299024	0.0581488	0.277	0.274	1
Cops6	0.00299224	0.0122359	0.546	0.58	1
Pacsin1	0.00299932	0.0750391	0.165	0.119	1
Ginm1	0.00300371	0.0816275	0.247	0.201	1
Sipa1l1	0.00301169	0.0947577	0.333	0.28	1
Slbp	0.00301207	0.0351918	0.491	0.511	1
1810058I24Rik	0.00302006	0.0708142	0.725	0.714	1
Mlx	0.00302069	0.00631614	0.272	0.305	1
Dpy19l1	0.0030375	-0.0442123	0.138	0.188	1
Rab27a	0.00305727	0.084165	0.248	0.208	1
Rif1	0.00307452	0.0406303	0.292	0.307	1
Srf	0.00308388	0.0824856	0.219	0.172	1
Jpt1	0.00311562	-0.0238863	0.881	0.922	1
Zfp157	0.00312535	-0.0186203	0.087	0.121	1
Gm2a	0.00312765	-0.0417458	0.347	0.407	1
Srp72	0.00314793	0.0601531	0.518	0.512	1
Spen	0.00314815	-0.0787129	0.233	0.292	1
Plekhj1	0.00315411	-0.0027373	0.695	0.743	1
Exosc8	0.00318116	0.0291036	0.524	0.544	1
Atp6v1d	0.00319493	-0.0273318	0.526	0.587	1
Bin2	0.00320504	0.0331213	0.781	0.813	1
Cdca7l	0.00320818	-0.00137803	0.164	0.194	1
Pmaip1	0.00321247	0.0577343	0.113	0.094	1
Mindy3	0.00323431	0.0680058	0.287	0.273	1
Zfp706	0.00323944	-0.0117308	0.699	0.748	1
Ube2b	0.00325598	0.0426289	0.77	0.79	1
5033430I15Rik	0.00327433	0.0699905	0.123	0.084	1
Fam96b	0.00327437	-0.00754372	0.406	0.452	1
Ino80c	0.00327872	0.0659421	0.16	0.112	1
Srp14	0.00328098	-0.00682685	0.832	0.874	1
Clptm1l	0.00329748	0.0770491	0.476	0.449	1
Dapk2	0.00330951	-0.0925093	0.407	0.475	1
Traf1	0.00331743	-0.00620863	0.635	0.688	1
Snrpb2	0.00332297	0.0713188	0.437	0.413	1
G3bp1	0.00332576	-0.0680583	0.65	0.713	1
Bptf	0.00332956	0.06486	0.634	0.632	1
Wdr77	0.0033395	-0.0475568	0.116	0.164	1
Lck	0.00334365	-0.0422622	0.976	0.99	1
Elmo2	0.00336514	0.0585386	0.12	0.08	1
Sar1b	0.00337172	0.0691251	0.512	0.491	1
Itch	0.003387	-0.0531903	0.32	0.385	1
Zfp687	0.00339205	0.0665026	0.155	0.11	1
Tnfrsf9	0.00341886	0.089199	0.119	0.092	1
Tspo	0.00341944	0.0488943	0.962	0.969	1
Rbm38	0.00344807	0.0958256	0.396	0.346	1
Spcs1	0.00344845	0.0479551	0.704	0.712	1
Eif4a2	0.0034509	0.0145268	0.615	0.655	1
1500011K16Rik	0.00346808	-0.0394046	0.098	0.14	1
Galnt6	0.00347502	0.0882993	0.349	0.303	1
Svbp	0.00348314	0.0852379	0.503	0.465	1
Cog8	0.00348655	-0.0222928	0.263	0.309	1
Safb2	0.00349145	0.0181815	0.374	0.397	1
Smarcd2	0.00349194	0.0573324	0.424	0.421	1
Cdc25b	0.00349255	-0.0490334	0.303	0.364	1
Tmem238	0.00349693	-0.040649	0.124	0.172	1
Kri1	0.00353447	0.0775906	0.206	0.163	1
Emd	0.00354734	0.059627	0.424	0.412	1
Eif1b	0.00354952	-0.060824	0.458	0.527	1
Heca	0.00355594	0.0935371	0.339	0.292	1
Rb1cc1	0.00356933	0.0085554	0.386	0.429	1
Ubap2l	0.00357394	0.0137584	0.48	0.514	1
Cdk5rap3	0.00358972	0.0485168	0.435	0.44	1
Fam104a	0.00361163	-0.00155757	0.455	0.501	1
Irf2	0.0036223	0.0744975	0.657	0.631	1
Slc25a39	0.00363809	0.0218153	0.255	0.276	1
B230307C23Rik	0.00363958	0.0671592	0.174	0.143	1
Ngly1	0.00367393	0.013858	0.334	0.368	1
Dynll2	0.00367801	0.0799141	0.282	0.235	1
Dnttip2	0.00368553	0.0832595	0.415	0.384	1
Gramd1a	0.00369541	-0.0554231	0.555	0.622	1
Chchd10	0.00370116	0.0772896	0.263	0.24	1
Mrpl54	0.00371799	-0.0148905	0.514	0.564	1
Magohb	0.00372093	0.0671185	0.228	0.206	1
Dgcr2	0.00372857	0.055328	0.165	0.144	1
Dennd1c	0.00373004	0.0785493	0.48	0.466	1
Bex3	0.00373222	-0.0202353	0.362	0.416	1
Tnfrsf1b	0.0037383	0.0763903	0.311	0.288	1
2210016L21Rik	0.00374924	-0.0401832	0.292	0.351	1
Snx6	0.0037583	-0.0722072	0.395	0.464	1
Creb3	0.00376213	0.0725471	0.247	0.19	1
Sipa1	0.00377816	0.0377525	0.647	0.668	1
Gng2	0.00378798	-0.0360977	0.755	0.811	1
Lrmp	0.00379581	0.0860561	0.378	0.334	1
Ubr5	0.00379971	0.0509775	0.279	0.276	1
Man1a	0.00379987	0.0347786	0.303	0.321	1
Tada3	0.00382288	-0.053797	0.112	0.159	1
Fopnl	0.00382442	0.0577075	0.317	0.31	1
Gch1	0.00384247	0.0721803	0.178	0.129	1
Ppan	0.00384472	-0.0581922	0.14	0.19	1
Gtpbp1	0.00385221	-0.0449879	0.123	0.171	1
Ythdf2	0.00385766	-0.0325521	0.31	0.366	1
Stub1	0.00385878	-0.0179589	0.437	0.489	1
Git2	0.00386014	0.0327673	0.543	0.572	1
Ccz1	0.00386883	0.0769457	0.331	0.298	1
Zfp281	0.00389276	0.06975	0.161	0.126	1
Abhd17a	0.00389349	0.0222691	0.578	0.604	1
Park7	0.00391533	0.0172688	0.805	0.836	1
Ilvbl	0.00393155	0.0792739	0.257	0.205	1
Pear1	0.00394465	0.0670813	0.19	0.172	1
Ubr2	0.00396082	0.0672608	0.272	0.266	1
Vim	0.00397653	-0.0365302	0.866	0.909	1
Adam10	0.00399236	0.0830515	0.245	0.205	1
Polr2k	0.00399527	-0.0472048	0.38	0.446	1
Psmc3	0.00399645	0.0237727	0.538	0.563	1
Prrc2b	0.0040133	0.0860037	0.526	0.505	1
Samd9l	0.00402306	-0.0460487	0.324	0.385	1
Camk2d	0.00402454	0.084361	0.355	0.325	1
Mrpl24	0.00407338	-0.0333536	0.559	0.62	1
Zgpat	0.0040747	0.0594472	0.263	0.252	1
Mrpl44	0.00408411	0.0109097	0.235	0.26	1
Cenpx	0.00411447	-0.0573185	0.421	0.488	1
Arid1b	0.00411894	0.0748243	0.179	0.133	1
Rab11a	0.00415221	0.0412975	0.437	0.456	1
Aar2	0.00415434	-0.0480801	0.085	0.126	1
Nckap1l	0.00417283	0.0437948	0.345	0.351	1
Cbfb	0.00417485	0.0824965	0.363	0.323	1
Eif3l	0.004179	0.000676534	0.554	0.597	1
Limd1	0.00423082	-0.0231971	0.324	0.377	1
Necap2	0.00423272	0.0722237	0.374	0.352	1
Acot9	0.00423952	-0.0366887	0.25	0.308	1
Dnajc2	0.0042558	-0.0414689	0.4	0.462	1
Slc39a7	0.00425666	-0.0334275	0.238	0.292	1
Ints11	0.00425786	-0.0470737	0.267	0.327	1
D16Ertd472e	0.00426865	0.0610506	0.397	0.391	1
Mrpl51	0.00427069	-0.00570626	0.447	0.491	1
2010111I01Rik	0.00429072	0.06077	0.59	0.585	1
Pnkp	0.00430118	0.0455556	0.324	0.323	1
Cep192	0.00430136	0.0363005	0.324	0.341	1
Ube2q1	0.00430724	0.0370231	0.514	0.531	1
Fam169b	0.00431525	-0.0214871	0.332	0.383	1
Lbh	0.004324	0.089792	0.51	0.487	1
Helz2	0.00432994	0.0780387	0.249	0.211	1
Mettl16	0.00433382	-0.0305355	0.124	0.169	1
Cetn3	0.00435707	-0.0312538	0.36	0.419	1
Anp32e	0.00437132	0.0526558	0.413	0.414	1
Psmg2	0.00437725	-0.0628603	0.223	0.279	1
Nosip	0.00438099	0.0858355	0.38	0.341	1
Ankrd12	0.00439552	0.0208609	0.648	0.69	1
Gm5914	0.00439944	-0.0420433	0.078	0.118	1
Rsu1	0.0044382	-0.0594465	0.257	0.319	1
Becn1	0.00444418	0.0749823	0.437	0.412	1
Sf3b3	0.00444611	0.0894931	0.439	0.413	1
Mmgt2	0.00444778	-0.0270966	0.138	0.179	1
Mrpl11	0.00445457	-0.017257	0.259	0.306	1
Ubtf	0.00445531	0.0190247	0.514	0.543	1
Ptpn22	0.00446156	0.0248001	0.808	0.836	1
Kmt5b	0.00446765	0.0332122	0.279	0.291	1
Edf1	0.00446917	-0.0530291	0.889	0.924	1
Mapk1	0.00448511	0.0747718	0.513	0.49	1
Mrpl38	0.00448764	-0.0429091	0.193	0.246	1
Klrd1	0.00450956	-0.078554	0.626	0.689	1
Psmb7	0.00453466	0.0563289	0.465	0.455	1
Nlk	0.00453546	-0.0227756	0.205	0.247	1
Ttc9c	0.00453547	-0.0382942	0.137	0.184	1
Mndal	0.00454385	-0.027046	0.814	0.86	1
Itk	0.00456635	0.00232744	0.584	0.624	1
Prps1	0.00457012	0.0435285	0.245	0.243	1
Cmc2	0.00457175	-0.0462449	0.194	0.249	1
Tcp1	0.00458525	0.0122091	0.596	0.631	1
Mrps11	0.00459363	0.0728033	0.254	0.212	1
Cinp	0.00460789	-0.0523982	0.079	0.115	1
Tomm22	0.0046197	-0.00496694	0.815	0.857	1
Psmc2	0.00463377	0.0588517	0.533	0.524	1
Rpgrip1	0.00467107	-0.0522437	0.136	0.186	1
Slamf7	0.00469941	-0.0666371	0.478	0.545	1
Rabgap1l	0.00470128	0.076823	0.376	0.354	1
Itpr2	0.00475544	0.100931	0.374	0.345	1
Rad54l2	0.00476327	0.0550076	0.147	0.102	1
Gmfb	0.00477903	0.074929	0.306	0.275	1
Zfp593	0.00478053	0.0408296	0.27	0.274	1
Il16	0.00479062	-0.0499642	0.571	0.636	1
Aspscr1	0.0048108	0.0663754	0.355	0.333	1
Sema4a	0.0048144	-0.0199437	0.501	0.556	1
Eci1	0.00483381	-0.0320288	0.303	0.358	1
Luc7l	0.00483525	-0.0383587	0.21	0.262	1
Fbl	0.00483763	0.00644585	0.518	0.557	1
Manbal	0.00483972	0.0741614	0.281	0.244	1
Tomm34	0.00484356	-0.0286904	0.348	0.402	1
Ndufaf4	0.00485772	-0.0545237	0.149	0.199	1
Cmc1	0.00487651	0.0758901	0.569	0.546	1
Pgam1	0.00488886	-0.0326584	0.693	0.749	1
Pdrg1	0.00490302	-0.0346349	0.367	0.425	1
Ascc1	0.0049045	-0.0579785	0.168	0.221	1
Ndufa9	0.00490558	-0.0475406	0.408	0.471	1
Polr2e	0.00491434	0.045239	0.5	0.509	1
Mpc2	0.00492894	-0.0111846	0.546	0.596	1
Pigt	0.00494398	0.0548293	0.371	0.366	1
Glrx5	0.00494704	0.0270276	0.469	0.491	1
[truncated: 4,448 more rows]
