# Supplementary material for: Overcoming primary and acquired resistance to anti-PD-L1 therapy by induction and activation of tumor-residing cDC1s
Source: Nat Commun. 2020 Oct 27;11:5415. doi: 10.1038/s41467-020-19192-z (PMC7592056; doi:10.1038/s41467-020-19192-z)
Supplement: Supplementary file 7 — Supplementary Data 5 [file 41467_2020_19192_MOESM7_ESM.xlsx]

## Sheet: Ly_C0_fGSEA_IvsNT
Supplementary Data 5. Gene set enrichment analysis associated with ISIM relative to NT and ISIM + anti-PD-L1 Ab relative to ISIM
	ID	Description	setSize	enrichmentScore	NES	pvalue	p.adjust	qvalues	rank	leading_edge	core_enrichment
GO_CELL_CELL_ADHESION	GO_CELL_CELL_ADHESION	GO_CELL_CELL_ADHESION	250	0.348393	1.67592	0.000166058	0.0236386	0.0215772	812	tags=28%, list=12%, signal=26%	16401/20304/75909/12487/11465/20345/13723/12399/72828/74734/56193/16768/21672/14683/16202/21894/16818/76088/16842/319817/20195/12507/17973/12501/12367/15289/11461/67268/16362/19354/12527/108101/12608/16414/16412/23871/12540/18706/19247/16149/22637/78473/17131/11774/12477/14360/12721/12481/268564/54167/193385/21940/19325/243910/24071/12394/18762/18566/21813/16410/171285/19045/15040/17886/16411/240…
GO_ENDOCYTOSIS	GO_ENDOCYTOSIS	GO_ENDOCYTOSIS	208	0.362141	1.70291	0.000167729	0.0236386	0.0215772	897	tags=24%, list=14%, signal=21%	16071/16401/100125263/100125262/16019/11465/69178/229521/140580/98366/106347/19039/13858/22248/52635/12507/217030/11461/57784/110355/19354/12527/17113/16414/16412/12540/65107/58194/11840/100017/19707/227333/24071/53378/21813/23969/15387/17886/17076/71982/19353/216705/338366/12568/329260/66691/12331/13859/26417/232910
REACTOME_EPH_EPHRIN_SIGNALING	REACTOME_EPH_EPHRIN_SIGNALING	REACTOME_EPH_EPHRIN_SIGNALING	43	0.565829	2.03909	0.000182849	0.0236386	0.0215772	1207	tags=44%, list=18%, signal=36%	67771/11465/12631/74117/11461/67268/12540/14360/56378/53378/68089/17886/19353/218397/232910/11773/12757/59287/67938
KEGG_VIRAL_MYOCARDITIS	KEGG_VIRAL_MYOCARDITIS	KEGG_VIRAL_MYOCARDITIS	27	0.614988	1.99488	0.000184604	0.0236386	0.0215772	1315	tags=52%, list=20%, signal=42%	12487/11465/12367/11461/19354/16414/14360/15040/17886/19353/12524/13136/15001/14969
GO_HOMOTYPIC_CELL_CELL_ADHESION	GO_HOMOTYPIC_CELL_CELL_ADHESION	GO_HOMOTYPIC_CELL_CELL_ADHESION	28	0.64488	2.10879	0.000185082	0.0236386	0.0215772	299	tags=39%, list=5%, signal=38%	20304/11465/72828/56193/14683/16202/21894/11461/67268/12527/108101
GO_MEMBRANE_INVAGINATION	GO_MEMBRANE_INVAGINATION	GO_MEMBRANE_INVAGINATION	30	0.682814	2.26866	0.000185219	0.0236386	0.0215772	408	tags=37%, list=6%, signal=35%	16071/100125263/100125262/16019/229521/140580/68953/19354/16414/12540/11840
REACTOME_EPHB_MEDIATED_FORWARD_SIGNALING	REACTOME_EPHB_MEDIATED_FORWARD_SIGNALING	REACTOME_EPHB_MEDIATED_FORWARD_SIGNALING	22	0.695373	2.12222	0.00018622	0.0236386	0.0215772	895	tags=50%, list=14%, signal=43%	67771/11465/12631/74117/11461/12540/14360/56378/68089/19353/218397
GO_PLATELET_AGGREGATION	GO_PLATELET_AGGREGATION	GO_PLATELET_AGGREGATION	25	0.678304	2.14895	0.000186463	0.0236386	0.0215772	1287	tags=60%, list=19%, signal=49%	11465/72828/56193/14683/16202/21894/11461/67268/12527/108101/17886/18753/18761/58249/73182
REACTOME_CONSTITUTIVE_SIGNALING_BY_ABERRANT_PI3K_IN_CANCER	REACTOME_CONSTITUTIVE_SIGNALING_BY_ABERRANT_PI3K_IN_CANCER	REACTOME_CONSTITUTIVE_SIGNALING_BY_ABERRANT_PI3K_IN_CANCER	17	0.706519	2.02536	0.000188857	0.0236386	0.0215772	927	tags=65%, list=14%, signal=56%	12487/16818/18591/19354/18706/19247/14360/54167/268980/19353/12524
GO_HUMORAL_IMMUNE_RESPONSE_MEDIATED_BY_CIRCULATING_IMMUNOGLOBULIN	GO_HUMORAL_IMMUNE_RESPONSE_MEDIATED_BY_CIRCULATING_IMMUNOGLOBULIN	GO_HUMORAL_IMMUNE_RESPONSE_MEDIATED_BY_CIRCULATING_IMMUNOGLOBULIN	11	0.842854	2.13746	0.000192567	0.0236386	0.0215772	28	tags=36%, list=0%, signal=36%	16071/100125263/100125262/16019
GO_NEGATIVE_REGULATION_OF_VIRAL_ENTRY_INTO_HOST_CELL	GO_NEGATIVE_REGULATION_OF_VIRAL_ENTRY_INTO_HOST_CELL	GO_NEGATIVE_REGULATION_OF_VIRAL_ENTRY_INTO_HOST_CELL	11	-0.832891	-2.15222	0.000207943	0.0236386	0.0215772	5	tags=36%, list=0%, signal=36%	93679/80876/66141/68713
GO_RESPONSE_TO_INTERFERON_ALPHA	GO_RESPONSE_TO_INTERFERON_ALPHA	GO_RESPONSE_TO_INTERFERON_ALPHA	15	-0.792156	-2.23513	0.000210926	0.0236386	0.0215772	65	tags=40%, list=1%, signal=40%	108989/69550/15976/80876/66141/68713
GO_REGULATION_OF_VIRAL_ENTRY_INTO_HOST_CELL	GO_REGULATION_OF_VIRAL_ENTRY_INTO_HOST_CELL	GO_REGULATION_OF_VIRAL_ENTRY_INTO_HOST_CELL	16	-0.759616	-2.18123	0.000211506	0.0236386	0.0215772	61	tags=31%, list=1%, signal=31%	93679/16852/80876/66141/68713
REACTOME_HSP90_CHAPERONE_CYCLE_FOR_STEROID_HORMONE_RECEPTORS_SHR	REACTOME_HSP90_CHAPERONE_CYCLE_FOR_STEROID_HORMONE_RECEPTORS_SHR	REACTOME_HSP90_CHAPERONE_CYCLE_FOR_STEROID_HORMONE_RECEPTORS_SHR	35	-0.607714	-2.15801	0.000216169	0.0236386	0.0215772	585	tags=43%, list=9%, signal=39%	12340/56445/15502/13424/22428/11835/68097/14815/59288/69654/14228/15516/22145/15519/56351
REACTOME_ACTIVATION_OF_THE_MRNA_UPON_BINDING_OF_THE_CAP_BINDING_COMPLEX_AND_EIFS_AND_SUBSEQUENT_BINDING_TO_43S	REACTOME_ACTIVATION_OF_THE_MRNA_UPON_BINDING_OF_THE_CAP_BINDING_COMPLEX_AND_EIFS_AND_SUBSEQUENT_BINDING_TO_43S	REACTOME_ACTIVATION_OF_THE_MRNA_UPON_BINDING_OF_THE_CAP_BINDING_COMPLEX_AND_EIFS_AND_SUBSEQUENT_BINDING_TO_43S	58	-0.565028	-2.23448	0.000223764	0.0236386	0.0215772	1232	tags=52%, list=19%, signal=42%	78294/20090/67941/54709/73830/20055/27050/26905/53356/20044/20115/20102/16785/20068/76846/13685/20091/56347/20103/13682/20116/20088/20085/67427/20042/16898/13681/20084/75617/20104
GO_CYTOPLASMIC_TRANSLATION	GO_CYTOPLASMIC_TRANSLATION	GO_CYTOPLASMIC_TRANSLATION	78	-0.429551	-1.80155	0.000226809	0.0236386	0.0215772	1294	tags=38%, list=20%, signal=31%	66480/19946/67025/20090/54709/73830/19934/26905/53356/12785/231207/114641/19896/14265/14852/319195/19951/16785/20005/56040/19982/13685/217869/56347/68995/13682/19941/26961/57808/13681
REACTOME_RESPONSE_OF_EIF2AK4_GCN2_TO_AMINO_ACID_DEFICIENCY	REACTOME_RESPONSE_OF_EIF2AK4_GCN2_TO_AMINO_ACID_DEFICIENCY	REACTOME_RESPONSE_OF_EIF2AK4_GCN2_TO_AMINO_ACID_DEFICIENCY	90	-0.616919	-2.65496	0.000227635	0.0236386	0.0215772	1294	tags=59%, list=20%, signal=48%	66480/19946/67025/78294/20090/67941/27176/20055/19989/19934/67186/27050/27367/26905/11911/26451/20044/114641/20115/19896/20102/66489/319195/19951/16785/20005/19933/56040/20068/19982/76846/65019/20091/22186/20103/270106/20116/19941/26961/269261/20088/67115/57808/20085/67427/20042/16898/20084/100503670/75617/19943/20104/110954
GO_COTRANSLATIONAL_PROTEIN_TARGETING_TO_MEMBRANE	GO_COTRANSLATIONAL_PROTEIN_TARGETING_TO_MEMBRANE	GO_COTRANSLATIONAL_PROTEIN_TARGETING_TO_MEMBRANE	93	-0.599845	-2.59514	0.000228519	0.0236386	0.0215772	1294	tags=58%, list=20%, signal=47%	66480/19946/67025/78294/20090/27176/20055/19989/19934/67186/27050/27367/107513/26451/20044/27058/114641/20115/19896/20102/66489/319195/19951/66256/16785/20005/19933/56040/20068/19982/76846/65019/20091/22186/20103/66384/270106/20116/19941/26961/269261/20088/67115/57808/20085/67427/20042/16898/20084/100503670/75617/19943/20104/110954
KEGG_RIBOSOME	KEGG_RIBOSOME	KEGG_RIBOSOME	82	-0.634989	-2.67778	0.000229727	0.0236386	0.0215772	1294	tags=61%, list=20%, signal=50%	66480/19946/67025/78294/20090/67941/27176/20055/19989/19934/67186/27050/27367/26451/114641/20115/19896/20102/66489/319195/19951/16785/20005/19933/56040/20068/19982/76846/65019/20091/22186/20103/270106/20116/19941/26961/269261/20088/67115/57808/20085/67427/20042/16898/20084/100503670/75617/19943/20104/110954
REACTOME_EUKARYOTIC_TRANSLATION_ELONGATION	REACTOME_EUKARYOTIC_TRANSLATION_ELONGATION	REACTOME_EUKARYOTIC_TRANSLATION_ELONGATION	86	-0.621771	-2.64797	0.000230097	0.0236386	0.0215772	1294	tags=60%, list=20%, signal=49%	66480/19946/67025/78294/20090/67941/27176/20055/19989/19934/67186/27050/27367/26451/20044/114641/20115/19896/20102/66489/319195/19951/16785/20005/19933/56040/20068/19982/76846/65019/20091/22186/20103/55949/270106/20116/19941/26961/269261/20088/67115/57808/20085/67427/20042/16898/20084/100503670/75617/19943/20104/110954
REACTOME_NONSENSE_MEDIATED_DECAY_NMD	REACTOME_NONSENSE_MEDIATED_DECAY_NMD	REACTOME_NONSENSE_MEDIATED_DECAY_NMD	106	-0.614141	-2.72163	0.000231803	0.0236386	0.0215772	1294	tags=58%, list=20%, signal=48%	66480/19946/67025/78294/20090/67941/103677/60365/27176/433702/20055/19989/19934/67186/27050/27367/26451/17149/20044/229512/114641/68092/20115/19896/233789/20102/66489/14852/68134/19826/319195/19951/16785/20005/19933/56040/20068/19982/76846/65019/20091/22186/192170/20103/270106/20116/19941/26961/269261/20088/67115/57808/20085/67427/20042/16898/20084/100503670/75617/19943/20104/110954
REACTOME_SRP_DEPENDENT_COTRANSLATIONAL_PROTEIN_TARGETING_TO_MEMBRANE	REACTOME_SRP_DEPENDENT_COTRANSLATIONAL_PROTEIN_TARGETING_TO_MEMBRANE	REACTOME_SRP_DEPENDENT_COTRANSLATIONAL_PROTEIN_TARGETING_TO_MEMBRANE	104	-0.584803	-2.57971	0.000232396	0.0236386	0.0215772	1294	tags=54%, list=20%, signal=44%	66480/19946/67025/78294/20090/67941/27176/20055/19989/19934/67186/27050/27367/107513/26451/20044/20832/27058/114641/20115/19896/20102/66489/319195/19951/66256/16785/20005/19933/56040/20068/19982/76846/65019/20091/22186/20103/66384/270106/20116/19941/26961/269261/20088/67115/57808/20085/67427/20042/16898/20084/100503670/75617/19943/20104/110954
REACTOME_SELENOAMINO_ACID_METABOLISM	REACTOME_SELENOAMINO_ACID_METABOLISM	REACTOME_SELENOAMINO_ACID_METABOLISM	101	-0.588559	-2.57755	0.000232721	0.0236386	0.0215772	1294	tags=54%, list=20%, signal=44%	66480/19946/67025/78294/20090/67941/27176/20055/19989/19934/67186/27050/27367/26451/20044/75420/66143/114641/20115/19896/20102/66489/319195/19951/16785/20005/19933/56040/20226/20068/19982/76846/65019/20091/22186/20103/270106/20116/19941/26961/269261/20088/67115/85305/57808/20085/67427/20042/16898/20084/100503670/75617/19943/20104/110954
GO_PROTEIN_LOCALIZATION_TO_ENDOPLASMIC_RETICULUM	GO_PROTEIN_LOCALIZATION_TO_ENDOPLASMIC_RETICULUM	GO_PROTEIN_LOCALIZATION_TO_ENDOPLASMIC_RETICULUM	120	-0.530868	-2.40184	0.000233481	0.0236386	0.0215772	1294	tags=48%, list=20%, signal=39%	66480/19946/67025/78294/20090/27176/20055/19989/19934/67186/27050/27367/26451/20044/66913/27058/114641/20115/19896/20102/66489/319195/19951/68137/16785/20005/19933/56040/20068/19982/76846/65019/20091/22186/98732/20103/14828/77006/66384/270106/20116/19941/26961/269261/20088/67115/57808/20085/67427/20042/16898/20084/100503670/75617/19943/20104/110954
GO_ESTABLISHMENT_OF_PROTEIN_LOCALIZATION_TO_ENDOPLASMIC_RETICULUM	GO_ESTABLISHMENT_OF_PROTEIN_LOCALIZATION_TO_ENDOPLASMIC_RETICULUM	GO_ESTABLISHMENT_OF_PROTEIN_LOCALIZATION_TO_ENDOPLASMIC_RETICULUM	103	-0.574598	-2.52604	0.000233699	0.0236386	0.0215772	1294	tags=52%, list=20%, signal=43%	66480/19946/67025/78294/20090/27176/20055/19989/19934/67186/27050/27367/26451/20044/27058/114641/20115/19896/20102/66489/319195/19951/16785/20005/19933/56040/20068/19982/76846/65019/20091/22186/98732/20103/14828/66384/270106/20116/19941/26961/269261/20088/67115/57808/20085/67427/20042/16898/20084/100503670/75617/19943/20104/110954
GO_NUCLEAR_TRANSCRIBED_MRNA_CATABOLIC_PROCESS_NONSENSE_MEDIATED_DECAY	GO_NUCLEAR_TRANSCRIBED_MRNA_CATABOLIC_PROCESS_NONSENSE_MEDIATED_DECAY	GO_NUCLEAR_TRANSCRIBED_MRNA_CATABOLIC_PROCESS_NONSENSE_MEDIATED_DECAY	111	-0.617466	-2.75111	0.000234028	0.0236386	0.0215772	1337	tags=58%, list=20%, signal=47%	319618/66480/19946/67025/78294/20090/103677/60365/27176/433702/20055/19989/19934/67186/27050/108077/27367/26451/17149/20044/229512/75420/114641/68092/20115/19896/233789/20102/66489/14852/68134/19826/319195/19951/16785/20005/19933/56040/20068/19982/76846/65019/20091/22186/192170/20103/270106/20116/19941/26961/269261/20088/67115/57808/20085/67427/20042/16898/20084/100503670/75617/19943/20104/110954
REACTOME_EUKARYOTIC_TRANSLATION_INITIATION	REACTOME_EUKARYOTIC_TRANSLATION_INITIATION	REACTOME_EUKARYOTIC_TRANSLATION_INITIATION	113	-0.595696	-2.66057	0.000234412	0.0236386	0.0215772	1294	tags=56%, list=20%, signal=46%	66480/19946/67025/78294/20090/224045/67941/54709/73830/27176/20055/19989/19934/67186/226982/27050/27367/26905/53356/108067/26451/20044/114641/20115/19896/20102/66489/319195/19951/16785/20005/19933/56040/20068/19982/76846/65019/13685/20091/217869/22186/56347/20103/13682/270106/20116/19941/26961/269261/20088/67115/57808/20085/67427/20042/16898/13681/20084/100503670/75617/19943/20104/110954
GO_PROTEIN_TARGETING_TO_MEMBRANE	GO_PROTEIN_TARGETING_TO_MEMBRANE	GO_PROTEIN_TARGETING_TO_MEMBRANE	137	-0.44421	-2.05325	0.000236911	0.0236386	0.0215772	1294	tags=43%, list=20%, signal=35%	66480/19946/67025/78294/20090/12662/27176/20055/19989/19934/67186/27050/27367/75965/107513/20955/26451/69035/20044/27058/114641/20115/19896/20102/66489/319195/19951/66256/16785/20005/19933/56040/20068/19982/76846/65019/20091/22186/20103/14828/66384/270106/20116/19941/26961/269261/20088/67115/57808/20085/67427/20042/16898/20084/100503670/75617/19943/20104/110954
REACTOME_INFLUENZA_INFECTION	REACTOME_INFLUENZA_INFECTION	REACTOME_INFLUENZA_INFECTION	133	-0.552585	-2.53714	0.000238039	0.0236386	0.0215772	1294	tags=48%, list=20%, signal=39%	66480/19946/67025/78294/20090/67941/27176/20055/19989/19934/67186/27050/69920/27367/107939/54196/18141/26451/20044/12330/114641/108989/20115/19896/20102/66489/98053/319195/19951/16785/20005/19933/56040/20068/19982/21803/76846/65019/20091/22186/20020/20103/100037258/270106/20116/19941/26961/12317/269261/20088/17749/67115/57808/20085/67427/20042/16898/20084/100503670/15519/75617/19943/20104/110954
REACTOME_REGULATION_OF_EXPRESSION_OF_SLITS_AND_ROBOS	REACTOME_REGULATION_OF_EXPRESSION_OF_SLITS_AND_ROBOS	REACTOME_REGULATION_OF_EXPRESSION_OF_SLITS_AND_ROBOS	147	-0.529484	-2.46641	0.000240327	0.0236386	0.0215772	1294	tags=48%, list=20%, signal=39%	66480/19946/67025/78294/20090/67941/19184/60365/27176/433702/20055/19989/19934/67186/27050/71745/27367/26441/26451/17149/20044/19177/21762/114641/103554/19172/68092/20115/19896/19171/20102/66489/14852/68134/19826/319195/19951/16825/16785/20005/19933/56040/20068/19982/76846/65019/20091/22186/192170/20103/270106/20116/19941/26961/23996/269261/20088/67115/57808/20085/67427/20042/16898/20084/10050367…
GO_VIRAL_GENE_EXPRESSION	GO_VIRAL_GENE_EXPRESSION	GO_VIRAL_GENE_EXPRESSION	169	-0.433402	-2.06002	0.000242424	0.0236386	0.0215772	1294	tags=42%, list=20%, signal=35%	66480/19946/67025/78294/20090/72462/229906/27176/20055/67778/19989/19934/67186/27050/69920/27367/107939/53356/19205/18141/26451/230908/20044/114641/108989/20115/19896/20102/66489/93679/20683/98053/319195/19951/16785/20005/19933/56040/20068/19982/76846/20587/65019/20091/22186/20020/20103/68995/16543/270106/20116/19941/26961/269261/20088/17749/67115/57808/20085/67427/20042/16898/20084/100503670/197…
GO_NUCLEAR_TRANSCRIBED_MRNA_CATABOLIC_PROCESS	GO_NUCLEAR_TRANSCRIBED_MRNA_CATABOLIC_PROCESS	GO_NUCLEAR_TRANSCRIBED_MRNA_CATABOLIC_PROCESS	174	-0.496578	-2.3714	0.000242601	0.0236386	0.0215772	1341	tags=44%, list=20%, signal=36%	12192/319618/66480/19946/67025/109075/78294/20090/103677/27998/60365/27176/433702/20055/19989/239528/19934/67186/27050/108077/27367/72587/26451/17149/20044/229512/50911/75420/66094/114641/53621/68092/20115/19896/233789/20102/66489/14852/68134/19826/319195/19951/78893/11920/16785/20005/19933/56040/20068/19982/76846/65019/20091/22186/192170/20103/66362/234594/27756/270106/20116/19941/26961/269261/2…
GO_TRANSLATIONAL_INITIATION	GO_TRANSLATIONAL_INITIATION	GO_TRANSLATIONAL_INITIATION	165	-0.505925	-2.39652	0.000242836	0.0236386	0.0215772	1299	tags=45%, list=20%, signal=37%	76366/66480/19946/67025/78294/20090/224045/54709/73830/27176/433702/20055/19989/239528/19934/67186/226982/27050/27367/26905/11911/53356/108067/72508/26451/211064/20044/114641/108989/68092/20115/19896/20102/14265/66489/319195/19951/16785/20005/19933/56040/20068/19982/26754/76846/65019/13685/20091/217869/22186/56347/20103/68995/13682/100037258/270106/20116/19941/26961/269261/18148/20088/67115/57808…
REACTOME_SIGNALING_BY_ROBO_RECEPTORS	REACTOME_SIGNALING_BY_ROBO_RECEPTORS	REACTOME_SIGNALING_BY_ROBO_RECEPTORS	168	-0.451464	-2.1424	0.000243132	0.0236386	0.0215772	1294	tags=43%, list=20%, signal=35%	66480/19946/67025/78294/20090/67941/19184/60365/27176/433702/20055/19989/19934/67186/27050/71745/27367/26441/26451/17149/20044/19177/21762/19087/114641/103554/19172/68092/20115/19896/19171/20102/66489/14852/68134/19826/319195/19951/16825/16785/20005/19933/56040/20068/19982/76846/65019/20091/22186/192170/20103/270106/20116/19941/26961/23996/269261/20088/67115/57808/20085/67427/20042/16898/20084/14…
GO_RRNA_METABOLIC_PROCESS	GO_RRNA_METABOLIC_PROCESS	GO_RRNA_METABOLIC_PROCESS	172	-0.397944	-1.8953	0.00024325	0.0236386	0.0215772	1844	tags=46%, list=28%, signal=34%	66942/140546/67276/105372/66254/69237/66138/66229/67379/75273/72554/57315/57316/66181/20227/65961/76130/18813/12181/67619/56200/110816/67025/233802/109075/217109/52513/27998/68147/72462/269470/27176/20055/19989/27966/77591/108707/66409/78796/20044/70769/50911/15278/14113/74035/20115/19896/68077/67390/216156/66489/73674/18114/67134/20068/76846/52705/68327/225348/67973/69072/68533/192170/52530/6749…
REACTOME_RRNA_PROCESSING	REACTOME_RRNA_PROCESSING	REACTOME_RRNA_PROCESSING	178	-0.551643	-2.63889	0.000245761	0.0236386	0.0215772	1294	tags=47%, list=20%, signal=39%	66480/56200/110816/19946/104318/67025/233802/109075/217109/67053/78294/20090/67941/66164/27998/68147/269470/27176/20055/19989/19934/67186/27966/27050/27367/26451/20044/50911/14113/74035/114641/20115/19896/67390/20102/216156/66489/73674/319195/19951/18114/16785/67134/20005/19933/56040/20068/19982/76846/52705/68327/65019/225348/20091/67973/22186/69072/68533/20103/52530/66362/270106/353258/97961/201…
GO_ESTABLISHMENT_OF_PROTEIN_LOCALIZATION_TO_MEMBRANE	GO_ESTABLISHMENT_OF_PROTEIN_LOCALIZATION_TO_MEMBRANE	GO_ESTABLISHMENT_OF_PROTEIN_LOCALIZATION_TO_MEMBRANE	210	-0.397475	-1.94615	0.000247831	0.0236386	0.0215772	1294	tags=36%, list=20%, signal=30%	66480/65114/19946/66352/67025/78294/20090/12662/12988/27176/20055/19989/19934/67186/27050/70231/27367/75965/107513/20955/26451/69035/20044/54401/106039/27058/114641/66629/20115/19896/30059/20102/66489/67826/319195/19951/66256/16785/20005/19933/56040/20068/19982/76846/65019/20091/22186/98732/20103/14828/66384/270106/20116/19941/26961/269261/231430/20088/69923/22630/67115/57808/20085/67427/20042/16…
HALLMARK_MYC_TARGETS_V1	HALLMARK_MYC_TARGETS_V1	HALLMARK_MYC_TARGETS_V1	191	-0.417109	-2.00987	0.000249377	0.0236386	0.0215772	1309	tags=36%, list=20%, signal=29%	20641/67781/56200/233870/20815/67465/23983/18655/433702/12462/19934/27966/27050/20383/15382/11431/14719/68988/26441/66409/66445/12785/106344/230908/12330/70769/12465/109801/56403/66094/14113/20639/68092/67332/18263/14852/20382/19826/268373/18393/20588/67134/28185/26754/16828/19935/20103/19385/52530/55949/27756/18673/23996/70316/18148/22630/67115/53607/85305/15516/16898/13681/15528/56351/23918/201…
REACTOME_METABOLISM_OF_AMINO_ACIDS_AND_DERIVATIVES	REACTOME_METABOLISM_OF_AMINO_ACIDS_AND_DERIVATIVES	REACTOME_METABOLISM_OF_AMINO_ACIDS_AND_DERIVATIVES	203	-0.461321	-2.24542	0.000249563	0.0236386	0.0215772	1294	tags=39%, list=20%, signal=32%	66480/19946/67025/78294/20090/67941/19184/58875/66194/27176/20055/19989/19934/67186/27050/27367/12036/68133/14719/26441/17254/26451/20044/20603/75420/19177/66143/21762/114641/103554/19172/20115/19896/19171/66514/20102/18263/66489/12039/319195/19951/16785/20005/19933/69051/56040/110446/20226/20068/19982/76846/65019/20091/22186/20103/11898/270106/20116/19941/26961/23996/70316/269261/20088/67115/853…
GO_RIBOSOME_BIOGENESIS	GO_RIBOSOME_BIOGENESIS	GO_RIBOSOME_BIOGENESIS	226	-0.394369	-1.94658	0.000250815	0.0236386	0.0215772	1273	tags=33%, list=19%, signal=28%	56200/110816/67025/233802/109075/217109/67941/66164/52513/27998/68147/72462/269470/27176/20055/19989/27966/77591/27367/108707/66409/78796/107732/433864/20044/70769/50911/15278/14113/74035/20115/19896/68077/67390/216156/66489/68040/73674/66419/18114/16785/67134/20068/76846/52705/68327/50529/225348/67973/230737/69072/68533/192170/20103/52530/67493/216767/66362/353258/20116/19941/67040/104662/269261…
GO_NCRNA_PROCESSING	GO_NCRNA_PROCESSING	GO_NCRNA_PROCESSING	256	-0.359171	-1.8023	0.000252143	0.0236386	0.0215772	1534	tags=34%, list=23%, signal=27%	66181/101985/20227/65961/76130/68276/70047/18813/12181/94223/67619/56200/110816/67025/233802/109075/217109/67053/224907/52513/27998/68147/72462/269470/27176/20055/19989/239528/27966/77591/108707/66409/68510/78796/211064/20044/70769/50911/15278/14113/70359/74035/94230/68205/20115/19896/68077/67390/216156/329504/66489/73674/66966/69882/18114/67134/109079/20226/20068/76846/52705/68327/225348/67973/6…
REACTOME_TRANSLATION	REACTOME_TRANSLATION	REACTOME_TRANSLATION	265	-0.451929	-2.27769	0.00025355	0.0236386	0.0215772	1299	tags=41%, list=20%, signal=34%	76366/66480/233870/19946/14548/67025/78294/20090/224045/67941/54709/67840/22321/68565/70223/73830/56284/27176/20055/27398/19989/56280/19934/67186/226982/27050/27367/71941/26905/53356/108067/107513/66121/107732/26451/28028/77721/66128/94062/20044/67270/71807/75398/20832/232536/66143/27058/114641/70120/20115/19896/70791/20102/353242/66489/14852/69956/319195/19951/66256/66419/67707/16785/20005/19933…
GO_NCRNA_METABOLIC_PROCESS	GO_NCRNA_METABOLIC_PROCESS	GO_NCRNA_METABOLIC_PROCESS	307	-0.319761	-1.63533	0.000259471	0.0236386	0.0215772	1274	tags=28%, list=19%, signal=23%	67939/56200/110816/67025/233802/109075/217109/67053/224907/52513/22321/27998/68147/72462/269470/70223/27176/20055/19989/239528/27966/77591/71941/108707/66409/68510/78796/211064/20044/70769/50911/15278/71807/14113/70359/74035/66143/94230/70120/68205/20115/19896/68077/70791/67390/216156/329504/66489/73674/66966/18033/69882/18114/67134/109079/20226/20068/76846/52705/68327/225348/67973/68045/69072/68…
GO_RNA_CATABOLIC_PROCESS	GO_RNA_CATABOLIC_PROCESS	GO_RNA_CATABOLIC_PROCESS	308	-0.387515	-1.98137	0.000261165	0.0236386	0.0215772	1294	tags=32%, list=20%, signal=27%	66480/21379/19946/67025/109075/78294/20090/19184/103677/27998/60365/52477/27176/433702/20055/22687/19989/239528/19934/67186/27050/108077/27367/14156/72587/26441/26451/17149/230908/20044/229512/50911/227331/75420/56403/54401/66094/19177/21762/114641/103554/19172/53621/68092/20115/19896/19171/233789/20102/14265/66489/14852/68134/19826/319195/19951/78893/11920/16785/20005/19933/68048/56040/20068/199…
GO_PROTEIN_LOCALIZATION_TO_MEMBRANE	GO_PROTEIN_LOCALIZATION_TO_MEMBRANE	GO_PROTEIN_LOCALIZATION_TO_MEMBRANE	329	-0.335704	-1.72762	0.000266383	0.0236386	0.0215772	1294	tags=32%, list=20%, signal=27%	66480/107358/65114/19946/66352/67025/78294/20090/329877/231637/14272/12662/56350/11933/12988/27176/20055/16974/233489/19989/19934/67186/27050/70231/217124/27367/75965/107513/20955/66455/26451/53612/69035/20044/55978/54401/83997/106039/27058/114641/66629/56294/20115/19896/30059/20102/54673/66489/67826/71770/105504/319195/19951/66256/12929/16785/20005/19933/56040/20068/226849/19982/21803/11835/7684…
GO_RIBONUCLEOPROTEIN_COMPLEX_BIOGENESIS	GO_RIBONUCLEOPROTEIN_COMPLEX_BIOGENESIS	GO_RIBONUCLEOPROTEIN_COMPLEX_BIOGENESIS	333	-0.369018	-1.9024	0.000267308	0.0236386	0.0215772	1273	tags=32%, list=19%, signal=28%	56200/110816/20901/20630/67025/233802/109075/217109/20815/20638/67941/66164/67465/54709/52513/27998/68147/72462/269470/73830/27176/433702/20055/19989/66069/239528/27966/27374/77591/27367/26905/108707/68988/66978/66409/193116/53356/78796/107732/433864/22668/20044/70769/50911/15278/14113/74035/66603/432508/20115/19896/68077/67332/67390/75062/216156/66489/68040/73674/69878/11920/56505/66419/18114/16…
GO_ESTABLISHMENT_OF_PROTEIN_LOCALIZATION_TO_ORGANELLE	GO_ESTABLISHMENT_OF_PROTEIN_LOCALIZATION_TO_ORGANELLE	GO_ESTABLISHMENT_OF_PROTEIN_LOCALIZATION_TO_ORGANELLE	371	-0.314237	-1.63969	0.000269833	0.0236386	0.0215772	1128	tags=26%, list=17%, signal=23%	27176/20055/22687/19989/66069/12462/15275/67145/19934/67186/27050/75565/27367/15502/107939/18141/20955/170789/26451/230908/53612/74504/20044/70769/12465/54401/26413/66525/12492/27058/114641/108989/20115/224824/19896/30059/20102/110750/54673/66489/59026/71770/66865/319195/19951/11920/17999/16785/20005/19933/56453/21929/28185/56040/20068/19982/21803/76846/65019/20091/22186/98732/20103/30057/16543/1…
GO_CELLULAR_NITROGEN_COMPOUND_CATABOLIC_PROCESS	GO_CELLULAR_NITROGEN_COMPOUND_CATABOLIC_PROCESS	GO_CELLULAR_NITROGEN_COMPOUND_CATABOLIC_PROCESS	377	-0.312786	-1.63539	0.000270343	0.0236386	0.0215772	1341	tags=29%, list=20%, signal=24%	12192/319618/67383/66480/21379/19946/67025/109075/78294/20090/19184/103677/27998/60365/52477/27176/213484/433702/20055/22687/19989/239528/19934/67186/27050/74167/108077/71726/27367/14156/72587/26441/26451/17149/230908/20044/229512/50911/227331/75420/56403/54401/66094/19177/21762/14775/114641/103554/19172/53621/68092/20115/19896/19171/233789/20102/14265/18583/66489/14852/68134/19826/319195/19951/7…
GO_ORGANIC_CYCLIC_COMPOUND_CATABOLIC_PROCESS	GO_ORGANIC_CYCLIC_COMPOUND_CATABOLIC_PROCESS	GO_ORGANIC_CYCLIC_COMPOUND_CATABOLIC_PROCESS	383	-0.318538	-1.66621	0.000272109	0.0236386	0.0215772	1341	tags=30%, list=20%, signal=25%	12192/319618/67383/66480/21379/19946/67025/109075/78294/20090/19184/103677/27998/60365/52477/27176/213484/433702/20055/22687/19989/239528/19934/67186/27050/74167/108077/71726/27367/14156/72587/26441/26451/17149/230908/20044/229512/50911/227331/75420/56403/54401/66094/19177/21762/14775/114641/103554/19172/53621/68092/20115/19896/19171/66514/233789/20102/266781/14265/18583/66489/14852/68134/19826/3…
REACTOME_CELLULAR_RESPONSES_TO_EXTERNAL_STIMULI	REACTOME_CELLULAR_RESPONSES_TO_EXTERNAL_STIMULI	REACTOME_CELLULAR_RESPONSES_TO_EXTERNAL_STIMULI	382	-0.340958	-1.78321	0.00027248	0.0236386	0.0215772	1268	tags=29%, list=19%, signal=25%	19946/14281/67025/494448/78294/20090/67941/19184/12340/27176/20055/19989/19934/67186/13063/27050/56445/71745/27367/15502/107939/17764/26905/26441/11911/68275/18141/68999/26451/20044/19177/20656/26413/21762/14775/110651/114641/103554/19172/108989/170644/20115/19896/19171/20102/13424/104248/17222/66489/15505/20683/83409/319195/19951/18033/11920/22428/15078/16785/20005/19933/56040/27060/20068/19982/…
GO_PEPTIDE_BIOSYNTHETIC_PROCESS	GO_PEPTIDE_BIOSYNTHETIC_PROCESS	GO_PEPTIDE_BIOSYNTHETIC_PROCESS	469	-0.352749	-1.87912	0.00028547	0.0236386	0.0215772	1271	tags=32%, list=19%, signal=27%	233870/19946/14548/67025/78294/20090/224045/67941/54709/67840/22321/68565/70223/60365/73830/56284/56046/27176/433702/20055/27398/66118/19989/66054/18626/56280/239528/19934/67186/226982/27050/270086/27367/71941/26905/11911/53356/108067/78796/66121/72508/12785/108037/107732/26451/28028/77721/67267/17149/66128/94062/211064/20044/70769/227331/75420/67270/56403/71807/75398/26413/232536/66143/231207/27…
GO_PEPTIDE_METABOLIC_PROCESS	GO_PEPTIDE_METABOLIC_PROCESS	GO_PEPTIDE_METABOLIC_PROCESS	526	-0.328085	-1.76957	0.000290613	0.0236386	0.0215772	1271	tags=30%, list=19%, signal=26%	233870/19946/14548/67025/78294/20090/224045/67941/54709/67840/22321/68565/70223/60365/73830/56284/56046/27176/433702/20055/27398/66118/233489/19989/66054/18626/56280/239528/19934/67186/226982/27050/270086/27367/11305/71941/26905/11911/53356/108067/78796/66121/72508/12785/108037/107732/26451/28028/77721/67267/17149/66128/94062/211064/20044/70769/227331/109801/75420/67270/56403/71807/75398/26413/23…
GO_AMIDE_BIOSYNTHETIC_PROCESS	GO_AMIDE_BIOSYNTHETIC_PROCESS	GO_AMIDE_BIOSYNTHETIC_PROCESS	531	-0.334455	-1.80548	0.000291036	0.0236386	0.0215772	1299	tags=31%, list=20%, signal=27%	76366/228026/66480/233870/19946/14548/67025/78294/20090/224045/67941/54709/67840/60525/22321/68565/70223/60365/73830/56284/56046/27176/433702/20055/27398/66118/19989/66054/18626/56280/239528/19934/67186/226982/27050/270086/27367/71941/26905/11911/53356/108067/78796/66121/72508/12785/108037/107732/26451/28028/56348/77721/67267/17149/66128/94062/20452/211064/20044/70769/104725/227331/75420/67270/56…
REACTOME_METABOLISM_OF_RNA	REACTOME_METABOLISM_OF_RNA	REACTOME_METABOLISM_OF_RNA	555	-0.325012	-1.75988	0.000294898	0.0236386	0.0215772	1273	tags=29%, list=19%, signal=26%	56200/110816/19946/20630/104318/67025/233802/109075/217109/67053/78294/20090/20638/67941/66164/67465/19184/103677/27998/23983/68147/269470/60365/27176/433702/20055/66118/19989/66069/19934/67186/27966/27050/108077/20383/69920/27374/27367/22380/107939/15382/72587/68988/26441/193116/19205/54196/18141/26451/22185/17149/22668/20044/68188/229512/50911/54401/66094/14113/19177/70359/74035/20639/66603/217…
GO_CELL_ACTIVATION	GO_CELL_ACTIVATION	GO_CELL_ACTIVATION	638	0.281874	1.48285	0.000299133	0.0236386	0.0215772	774	tags=21%, list=12%, signal=20%	16071/20302/16401/100125263/20304/100125262/16019/12798/30925/67771/12487/11465/21946/63986/20345/72042/12399/72828/252838/229521/74734/56193/16768/21672/22631/14683/102545/16202/21894/14225/16818/76088/16842/319817/20195/104418/15452/70719/12507/231507/17973/12500/18591/12501/12028/21423/12367/15289/19883/16970/11461/66508/67268/13244/16362/109905/19354/14569/12527/108101/12608/16414/58222/18987…
GO_CELLULAR_AMIDE_METABOLIC_PROCESS	GO_CELLULAR_AMIDE_METABOLIC_PROCESS	GO_CELLULAR_AMIDE_METABOLIC_PROCESS	629	-0.314455	-1.71931	0.00030003	0.0236386	0.0215772	1299	tags=30%, list=20%, signal=26%	76366/228026/66480/233870/19946/14548/67025/78294/230101/20090/224045/67941/54709/67840/60525/22321/68565/70223/60365/73830/56284/56046/27176/433702/20055/27398/66118/233489/19989/66054/18626/56280/239528/56451/19934/67186/226982/27050/18648/270086/27367/11305/71941/26905/11911/13167/53356/108067/78796/66121/72508/12785/108037/170789/107732/192156/26451/28028/56348/77721/67267/17149/66128/94062/2…
GO_MRNA_METABOLIC_PROCESS	GO_MRNA_METABOLIC_PROCESS	GO_MRNA_METABOLIC_PROCESS	635	-0.28383	-1.55368	0.000302115	0.0236386	0.0215772	1341	tags=27%, list=20%, signal=23%	12192/66618/319618/227707/20641/66480/21379/19946/69269/20901/20630/67025/109075/229709/78294/20815/20090/20638/74044/67465/66874/19184/103677/27998/20807/23983/72462/60365/52477/66492/27176/433702/20055/22687/66118/19989/66069/239528/19934/99982/67186/27050/68927/108077/20383/69920/27374/71514/27367/22380/16969/15382/72587/68988/26441/11911/66978/193116/19205/54196/72935/67836/26451/22185/53609/…
GO_RNA_PROCESSING	GO_RNA_PROCESSING	GO_RNA_PROCESSING	665	-0.259661	-1.42784	0.000304229	0.0236386	0.0215772	1279	tags=25%, list=19%, signal=22%	21379/56200/110816/69269/20901/20630/67025/233802/109075/229709/217109/67053/20815/20638/74044/67465/66874/224907/52513/27998/23983/68147/72462/269470/60365/66492/27176/20602/433702/20055/22687/66118/19989/66069/12748/239528/99982/27966/68927/20383/69920/27374/77591/217124/71514/22380/16969/15382/72587/108707/68988/22099/66978/66409/193116/68510/19205/78796/54196/72935/67836/22185/53609/17149/230…
GO_POSITIVE_REGULATION_OF_IMMUNE_SYSTEM_PROCESS	GO_POSITIVE_REGULATION_OF_IMMUNE_SYSTEM_PROCESS	GO_POSITIVE_REGULATION_OF_IMMUNE_SYSTEM_PROCESS	484	0.283243	1.45755	0.00030931	0.0236386	0.0215772	821	tags=20%, list=12%, signal=19%	16071/20303/20302/16401/20400/100125263/20304/20846/100125262/16019/30925/67771/12487/11465/21946/12503/16912/12399/252838/140580/74734/16768/14683/74117/98366/16818/76088/16842/319817/12507/17973/12500/12501/12028/24105/15289/11461/16362/109905/19354/16414/57296/80285/23871/12540/14581/18706/238871/18567/321019/15944/19247/16149/58194/22637/78473/239743/11774/12477/14360/12721/12481/268564/54167…
GO_BIOLOGICAL_ADHESION	GO_BIOLOGICAL_ADHESION	GO_BIOLOGICAL_ADHESION	378	0.299456	1.50851	0.000317309	0.0238458	0.0217663	839	tags=24%, list=13%, signal=22%	20303/16401/20304/75909/12487/11465/20345/13723/12399/72828/74734/56193/16768/21672/20194/14683/16202/21894/16818/76088/16842/12766/109333/319817/18186/19039/20195/12507/17973/12501/12367/15289/11461/67268/16362/19354/109711/12527/108101/83436/12608/16414/57373/26364/16412/23871/12540/18706/56637/19247/16149/22637/78473/17131/11774/12477/14360/13609/12721/12481/268564/54167/66549/193385/21940/193…
GO_IMPORT_INTO_CELL	GO_IMPORT_INTO_CELL	GO_IMPORT_INTO_CELL	240	0.337717	1.61774	0.000331016	0.0244681	0.0223343	897	tags=23%, list=14%, signal=21%	16071/16401/100125263/100125262/16019/54208/11465/11928/69178/229521/140580/98366/106347/19039/13858/22248/52635/12507/217030/11461/57784/110355/19354/12527/17113/16414/66383/16412/12540/65107/58194/11840/14360/100017/19707/227333/24071/53378/21813/23969/15387/17886/17076/71982/19353/20514/216705/338366/12568/329260/107508/66691/12331/13859/26417/232910
REACTOME_PI3K_AKT_SIGNALING_IN_CANCER	REACTOME_PI3K_AKT_SIGNALING_IN_CANCER	REACTOME_PI3K_AKT_SIGNALING_IN_CANCER	32	0.582215	1.96325	0.000369413	0.0266065	0.0242862	1064	tags=50%, list=16%, signal=42%	12487/16818/18591/17246/19354/18706/56637/19247/14360/54167/268980/19353/12524/58988/606496/19211
GO_EPHRIN_RECEPTOR_SIGNALING_PATHWAY	GO_EPHRIN_RECEPTOR_SIGNALING_PATHWAY	GO_EPHRIN_RECEPTOR_SIGNALING_PATHWAY	37	0.570572	1.98678	0.000371747	0.0266065	0.0242862	1133	tags=43%, list=17%, signal=36%	67771/11465/74117/17973/11461/12540/19247/14360/56378/53378/68089/19353/218397/232910/11773/59287
GO_NEGATIVE_REGULATION_OF_T_CELL_RECEPTOR_SIGNALING_PATHWAY	GO_NEGATIVE_REGULATION_OF_T_CELL_RECEPTOR_SIGNALING_PATHWAY	GO_NEGATIVE_REGULATION_OF_T_CELL_RECEPTOR_SIGNALING_PATHWAY	10	-0.804679	-2.02987	0.000413993	0.0291671	0.0266236	181	tags=50%, list=3%, signal=49%	19255/21838/14727/16854/54215
GO_REGULATION_OF_NITRIC_OXIDE_SYNTHASE_ACTIVITY	GO_REGULATION_OF_NITRIC_OXIDE_SYNTHASE_ACTIVITY	GO_REGULATION_OF_NITRIC_OXIDE_SYNTHASE_ACTIVITY	19	-0.651756	-1.97014	0.000427077	0.029626	0.0270424	560	tags=32%, list=8%, signal=29%	19229/381290/16653/52014/11816/15519
REACTOME_RRNA_MODIFICATION_IN_THE_NUCLEUS_AND_CYTOSOL	REACTOME_RRNA_MODIFICATION_IN_THE_NUCLEUS_AND_CYTOSOL	REACTOME_RRNA_MODIFICATION_IN_THE_NUCLEUS_AND_CYTOSOL	52	-0.511401	-1.97342	0.00044833	0.0306291	0.0279581	1777	tags=52%, list=27%, signal=38%	105372/66254/66138/72554/57315/66181/65961/110816/233802/217109/68147/269470/27966/20044/14113/20115/73674/67134/76846/52705/68327/225348/67973/52530/16898/67205/20104
GO_REGULATION_OF_CELL_ACTIVATION	GO_REGULATION_OF_CELL_ACTIVATION	GO_REGULATION_OF_CELL_ACTIVATION	228	0.343939	1.63739	0.000501253	0.0335633	0.0306364	637	tags=24%, list=10%, signal=23%	16071/20302/100125263/20304/100125262/16019/12487/21946/12399/72828/252838/229521/74734/56193/16768/21672/16818/76088/319817/12507/17973/18591/12501/12367/15289/19883/16362/19354/12527/12608/16414/12540/18706/321019/19247/16149/58194/22637/17131/11774/12477/14360/12721/12481/268564/54167/193385/12326/21940/243910/12394/18762/18566/21813/171285
GO_LEUKOCYTE_CELL_CELL_ADHESION	GO_LEUKOCYTE_CELL_CELL_ADHESION	GO_LEUKOCYTE_CELL_CELL_ADHESION	160	0.362491	1.64652	0.000510986	0.0335633	0.0306364	771	tags=30%, list=12%, signal=27%	16401/20304/12487/20345/12399/74734/16768/21672/16818/76088/319817/12507/17973/12501/12367/15289/16362/19354/108101/12608/16414/16412/23871/12540/18706/19247/16149/22637/78473/17131/11774/12477/14360/12721/268564/54167/193385/21940/243910/12394/18762/18566/21813/171285/15040/240754/19353/20343
GO_POSITIVE_REGULATION_OF_CELL_ACTIVATION	GO_POSITIVE_REGULATION_OF_CELL_ACTIVATION	GO_POSITIVE_REGULATION_OF_CELL_ACTIVATION	147	0.378266	1.69946	0.000513611	0.0335633	0.0306364	637	tags=27%, list=10%, signal=25%	16071/20302/100125263/20304/100125262/16019/12487/12399/252838/74734/56193/16818/76088/12507/17973/12501/15289/16414/12540/18706/321019/19247/16149/58194/22637/11774/12477/14360/12721/12481/268564/54167/21940/243910/12394/18762/18566/21813/171285
GO_PERIPHERAL_NERVOUS_SYSTEM_DEVELOPMENT	GO_PERIPHERAL_NERVOUS_SYSTEM_DEVELOPMENT	GO_PERIPHERAL_NERVOUS_SYSTEM_DEVELOPMENT	15	0.711885	1.97235	0.000570234	0.0362139	0.0330558	818	tags=47%, list=12%, signal=41%	12399/16202/20481/12394/64383/17937/12568
GO_REGULATION_OF_INTERLEUKIN_4_PRODUCTION	GO_REGULATION_OF_INTERLEUKIN_4_PRODUCTION	GO_REGULATION_OF_INTERLEUKIN_4_PRODUCTION	15	0.720977	1.99754	0.000570234	0.0362139	0.0330558	1482	tags=73%, list=22%, signal=57%	12487/16842/12501/12608/18762/171285/15040/12524/18761/74131/19401
GO_PROTEIN_LOCALIZATION_TO_ORGANELLE	GO_PROTEIN_LOCALIZATION_TO_ORGANELLE	GO_PROTEIN_LOCALIZATION_TO_ORGANELLE	571	-0.25958	-1.40873	0.000589102	0.0368925	0.0336753	1115	tags=23%, list=17%, signal=21%	20055/22687/19989/66069/12462/15275/67145/19934/67186/27050/11789/75565/217124/27367/16969/15502/107939/30931/18536/68275/104303/240832/13367/18141/20955/170789/26451/230908/53612/74504/69035/20044/55978/70769/12465/17685/54401/26413/66525/107566/106039/66913/12492/27058/114641/66629/108989/20115/224824/19896/68077/30059/20102/110750/54673/66489/56428/59026/71770/386649/93679/66865/67177/319195/1…
REACTOME_SELECTIVE_AUTOPHAGY	REACTOME_SELECTIVE_AUTOPHAGY	REACTOME_SELECTIVE_AUTOPHAGY	49	-0.493897	-1.89011	0.000658617	0.0406419	0.0370977	588	tags=29%, list=9%, signal=26%	11793/13424/66734/11920/28185/57320/68097/22186/93765/68512/22145/15519/66905/22352
REACTOME_HEMOSTASIS	REACTOME_HEMOSTASIS	REACTOME_HEMOSTASIS	221	0.327954	1.55584	0.000667	0.0406419	0.0370977	843	tags=23%, list=13%, signal=20%	16401/16019/16363/20345/12631/56193/20194/22631/14683/21894/16818/22388/76088/19039/104418/56055/18643/18591/11461/16362/109905/19354/109711/12527/108101/16414/16412/12540/18706/19247/16149/67072/14360/227333/12481/14707/63955/16565/20719/227290/18762/27999/16410/18751/16411/19395/19353/20343/12568/12331
GO_REGULATION_OF_ACTIN_FILAMENT_BASED_PROCESS	GO_REGULATION_OF_ACTIN_FILAMENT_BASED_PROCESS	GO_REGULATION_OF_ACTIN_FILAMENT_BASED_PROCESS	141	0.383822	1.71142	0.00069025	0.0408002	0.0372422	1201	tags=31%, list=18%, signal=26%	12798/73112/67771/63986/11928/72042/12631/56193/20194/74117/16202/260409/22388/18186/100986/17973/18643/19354/12540/238871/17128/11840/11853/13609/12721/22323/56378/216965/101497/15163/68089/18578/17886/19353/12568/218397/23912/29816/381921/63985/14744/20947/11857/18753
GO_COAGULATION	GO_COAGULATION	GO_COAGULATION	114	0.393915	1.70178	0.000696136	0.0408002	0.0372422	1388	tags=35%, list=21%, signal=28%	11465/16363/72828/56193/21672/22631/14683/16202/21894/16818/76088/104418/18591/11461/67268/16362/12527/108101/12540/18706/19247/11774/14360/227333/18751/17886/19353/26417/15081/14672/18753/18761/70361/58249/73182/12419/18755/57440/14688/18747
GO_PHAGOCYTOSIS	GO_PHAGOCYTOSIS	GO_PHAGOCYTOSIS	118	0.400243	1.73826	0.000696743	0.0408002	0.0372422	759	tags=24%, list=11%, signal=21%	16071/100125263/100125262/16019/67771/11465/12503/229521/140580/74117/17973/15289/11461/109905/19354/16414/16412/12540/18706/14360/12721/56378/11744/16410/68089/17886/57912/19353
GO_REGULATION_OF_CALCIUM_MEDIATED_SIGNALING	GO_REGULATION_OF_CALCIUM_MEDIATED_SIGNALING	GO_REGULATION_OF_CALCIUM_MEDIATED_SIGNALING	36	0.55453	1.91955	0.000743633	0.0425932	0.0388788	412	tags=31%, list=6%, signal=29%	20303/20302/68212/56193/14225/12501/100072/56637/238871/56398/22637
REACTOME_GPVI_MEDIATED_ACTIVATION_CASCADE	REACTOME_GPVI_MEDIATED_ACTIVATION_CASCADE	REACTOME_GPVI_MEDIATED_ACTIVATION_CASCADE	18	0.66121	1.92334	0.000751597	0.0425932	0.0388788	759	tags=44%, list=11%, signal=39%	16818/19354/12540/18706/19247/14360/18762/19353
GO_LOCOMOTION	GO_LOCOMOTION	GO_LOCOMOTION	523	0.271004	1.4032	0.000764526	0.0425932	0.0388788	1264	tags=28%, list=19%, signal=25%	16071/20303/20302/16401/20304/20684/16019/67771/20345/13723/16170/12631/19245/140580/74117/102545/16202/16818/68953/22388/76088/16842/12766/109333/22627/18186/104418/17973/18643/18591/67903/20479/12028/26394/56233/15289/11461/17246/57784/228880/360216/20481/19354/12527/108101/16414/67203/16412/80285/23871/12540/18706/238871/321019/17188/19247/16149/15212/17128/58194/22637/78473/17131/11853/14360/…
REACTOME_NERVOUS_SYSTEM_DEVELOPMENT	REACTOME_NERVOUS_SYSTEM_DEVELOPMENT	REACTOME_NERVOUS_SYSTEM_DEVELOPMENT	281	-0.299212	-1.5163	0.000766871	0.0425932	0.0388788	1268	tags=30%, list=19%, signal=26%	19946/67025/78294/20090/67941/19184/60365/17196/27176/433702/12995/20055/19989/56443/19934/67186/27050/71745/27367/26441/26451/17149/20452/20044/19177/26413/21762/110651/19087/114641/103554/19172/68092/20115/19896/19171/20102/66489/14852/68134/71770/19826/319195/19951/16825/16653/16785/20005/19933/56040/20068/19982/76846/65019/20091/22186/13385/192170/22288/20103/270106/20116/19941/26961/23996/26…
GO_PROTEIN_TARGETING	GO_PROTEIN_TARGETING	GO_PROTEIN_TARGETING	296	-0.291229	-1.48584	0.000774593	0.0425932	0.0388788	1383	tags=30%, list=21%, signal=25%	23807/11430/20787/140740/75964/72825/66480/75669/19946/67025/78294/20090/12662/27176/20055/19989/67145/19934/67186/27050/27367/72587/75965/107513/108011/20955/170789/26451/53612/69035/20044/74187/54401/66525/12492/27058/114641/20115/224824/19896/30059/20102/54673/66489/59026/66865/319195/19951/66256/17999/16785/20005/19933/28185/56040/20068/19982/76846/65019/20091/22186/20103/30057/14828/21854/66…
GO_REGULATION_OF_T_CELL_MEDIATED_CYTOTOXICITY	GO_REGULATION_OF_T_CELL_MEDIATED_CYTOTOXICITY	GO_REGULATION_OF_T_CELL_MEDIATED_CYTOTOXICITY	14	-0.743324	-2.06375	0.000839454	0.0455745	0.0416002	321	tags=29%, list=5%, signal=27%	52118/14132/56532/16963
GO_REGULATION_OF_TUBE_SIZE	GO_REGULATION_OF_TUBE_SIZE	GO_REGULATION_OF_TUBE_SIZE	28	-0.587653	-1.97343	0.000869754	0.0455745	0.0416002	747	tags=32%, list=11%, signal=29%	20656/15466/14775/19735/11793/11816/67972/14062/109700
REACTOME_RMTS_METHYLATE_HISTONE_ARGININES	REACTOME_RMTS_METHYLATE_HISTONE_ARGININES	REACTOME_RMTS_METHYLATE_HISTONE_ARGININES	28	-0.585278	-1.96545	0.000869754	0.0455745	0.0416002	735	tags=36%, list=11%, signal=32%	27374/56456/67155/20588/20587/77605/245688/16898/15469/71974
GO_VASCULAR_PROCESS_IN_CIRCULATORY_SYSTEM	GO_VASCULAR_PROCESS_IN_CIRCULATORY_SYSTEM	GO_VASCULAR_PROCESS_IN_CIRCULATORY_SYSTEM	32	-0.558656	-1.94467	0.00087184	0.0455745	0.0416002	747	tags=34%, list=11%, signal=31%	20656/15466/14775/19735/11793/109934/21803/11816/67972/14062/109700
GO_INTERSPECIES_INTERACTION_BETWEEN_ORGANISMS	GO_INTERSPECIES_INTERACTION_BETWEEN_ORGANISMS	GO_INTERSPECIES_INTERACTION_BETWEEN_ORGANISMS	601	-0.250306	-1.36323	0.000895255	0.0455745	0.0416002	773	tags=17%, list=12%, signal=17%	56403/54401/19177/224020/26413/84505/12492/14775/13194/12387/70461/114641/19172/108989/170644/20115/19896/18519/19171/20102/230674/14265/16186/11793/66489/71770/93679/20683/98053/319195/19951/268373/17999/19346/16785/20005/19933/68048/56040/18024/20068/19982/69550/21803/12774/76846/20587/65019/321006/72543/20091/20168/52118/68045/22186/11767/20020/20103/19385/68995/22215/13682/16543/19358/270106/…
GO_PLATELET_ACTIVATION	GO_PLATELET_ACTIVATION	GO_PLATELET_ACTIVATION	58	0.48237	1.84913	0.000903669	0.0455745	0.0416002	1382	tags=48%, list=21%, signal=39%	11465/72828/56193/22631/14683/16202/21894/16818/104418/18591/11461/67268/12527/108101/18706/19247/14360/227333/18751/17886/26417/14672/18753/18761/58249/73182/18755/14688
GO_REGULATION_OF_CELL_SHAPE	GO_REGULATION_OF_CELL_SHAPE	GO_REGULATION_OF_CELL_SHAPE	58	0.481332	1.84515	0.000903669	0.0455745	0.0416002	1255	tags=45%, list=19%, signal=37%	20302/260409/22388/269587/19354/83946/16414/12540/15212/58194/11853/14360/12721/17886/57912/19353/93871/218397/23912/57778/381921/20354/102098/11750/67938/20196
GO_CELL_MOTILITY	GO_CELL_MOTILITY	GO_CELL_MOTILITY	461	0.276441	1.41947	0.000925926	0.0455745	0.0416002	1214	tags=28%, list=18%, signal=24%	16071/20303/20302/16401/20304/20684/16019/67771/20345/16170/12631/19245/140580/74117/16202/16818/22388/76088/16842/12766/109333/22627/18186/104418/17973/18643/18591/67903/12028/56233/15289/11461/17246/57784/228880/360216/20481/19354/12527/108101/16414/67203/16412/80285/23871/12540/18706/238871/321019/17188/19247/16149/15212/58194/22637/78473/17131/11853/14360/13609/12721/12481/193385/219140/24071…
REACTOME_PARASITE_INFECTION	REACTOME_PARASITE_INFECTION	REACTOME_PARASITE_INFECTION	36	0.544009	1.88313	0.000929541	0.0455745	0.0416002	883	tags=42%, list=13%, signal=36%	67771/11465/12503/140580/74117/17973/11461/17925/12540/14360/56378/68089/17886/19353/26417
GO_POSITIVE_REGULATION_OF_TUMOR_NECROSIS_FACTOR_SUPERFAMILY_CYTOKINE_PRODUCTION	GO_POSITIVE_REGULATION_OF_TUMOR_NECROSIS_FACTOR_SUPERFAMILY_CYTOKINE_PRODUCTION	GO_POSITIVE_REGULATION_OF_TUMOR_NECROSIS_FACTOR_SUPERFAMILY_CYTOKINE_PRODUCTION	34	0.544956	1.86215	0.000929887	0.0455745	0.0416002	1009	tags=35%, list=15%, signal=30%	20302/15289/19247/12481/230073/15979/171285/15040/80795/56490/12524/13202
GO_LYMPHOCYTE_ACTIVATION	GO_LYMPHOCYTE_ACTIVATION	GO_LYMPHOCYTE_ACTIVATION	328	0.294061	1.46109	0.00095862	0.0464776	0.0424245	759	tags=22%, list=11%, signal=21%	16071/16401/100125263/20304/100125262/16019/30925/12487/21946/12399/252838/74734/16768/21672/102545/14225/16818/76088/16842/319817/15452/12507/17973/12500/12501/12028/21423/12367/15289/19883/16362/19354/12608/16414/18987/16412/12540/18706/321019/19247/16149/58194/22637/17131/11774/12477/14360/12721/12481/268564/54167/432763/210757/193385/12326/21940/243910/12394/58208/18762/75345/18566/16431/2181…
GO_REGULATION_OF_LYMPHOCYTE_ACTIVATION	GO_REGULATION_OF_LYMPHOCYTE_ACTIVATION	GO_REGULATION_OF_LYMPHOCYTE_ACTIVATION	194	0.335187	1.56306	0.001	0.0479681	0.043785	759	tags=26%, list=11%, signal=24%	16071/100125263/20304/100125262/16019/12487/21946/12399/252838/74734/16768/21672/16818/76088/319817/12507/17973/12501/12367/15289/16362/19354/12608/12540/18706/321019/19247/16149/58194/22637/17131/11774/12477/14360/12721/12481/268564/54167/193385/12326/21940/243910/12394/18762/18566/21813/171285/57757/15040/240754/19353
GO_VASODILATION	GO_VASODILATION	GO_VASODILATION	10	-0.781727	-1.97197	0.00103498	0.0486342	0.044393	747	tags=60%, list=11%, signal=53%	20656/14775/19735/11793/11816/109700
GO_REGULATION_OF_IMMUNE_SYSTEM_PROCESS	GO_REGULATION_OF_IMMUNE_SYSTEM_PROCESS	GO_REGULATION_OF_IMMUNE_SYSTEM_PROCESS	680	0.258946	1.36955	0.00103966	0.0486342	0.044393	853	tags=20%, list=13%, signal=19%	16071/20303/20302/16401/20400/100125263/20304/20846/100125262/16019/30925/23900/67771/12487/11465/21946/12503/16912/12399/18018/72828/252838/229521/140580/74734/16768/21672/14683/74117/98366/14225/16818/76088/16842/12766/319817/12507/17973/12500/12501/12028/21423/12367/24105/15289/19883/11461/80985/16362/109905/19354/12527/12608/16414/93694/24110/57296/16412/80285/547253/23871/12540/14581/18706/2…
REACTOME_CHAPERONE_MEDIATED_AUTOPHAGY	REACTOME_CHAPERONE_MEDIATED_AUTOPHAGY	REACTOME_CHAPERONE_MEDIATED_AUTOPHAGY	13	-0.726074	-1.97396	0.00104624	0.0486342	0.044393	340	tags=46%, list=5%, signal=44%	57320/22186/15516/15519/66905/22352
GO_T_CELL_MEDIATED_CYTOTOXICITY	GO_T_CELL_MEDIATED_CYTOTOXICITY	GO_T_CELL_MEDIATED_CYTOTOXICITY	19	-0.639317	-1.93253	0.00106769	0.0488328	0.0445743	321	tags=21%, list=5%, signal=20%	52118/14132/56532/16963
GO_CELLULAR_RESPONSE_TO_GLUCOSE_STARVATION	GO_CELLULAR_RESPONSE_TO_GLUCOSE_STARVATION	GO_CELLULAR_RESPONSE_TO_GLUCOSE_STARVATION	24	-0.600233	-1.93725	0.00108108	0.0488328	0.0445743	1662	tags=58%, list=25%, signal=44%	67579/18432/56295/18693/75669/15382/11911/75747/225326/54673/20525/18024/14828/12043
REACTOME_INTERFERON_ALPHA_BETA_SIGNALING	REACTOME_INTERFERON_ALPHA_BETA_SIGNALING	REACTOME_INTERFERON_ALPHA_BETA_SIGNALING	39	-0.515466	-1.87521	0.00108648	0.0488328	0.0445743	176	tags=18%, list=3%, signal=18%	69550/12702/15976/12703/80876/66141/68713
GO_MEMBRANE_ORGANIZATION	GO_MEMBRANE_ORGANIZATION	GO_MEMBRANE_ORGANIZATION	419	0.279251	1.42024	0.00109615	0.0488328	0.0445743	1211	tags=24%, list=18%, signal=21%	16071/100125263/100125262/16019/11983/21354/67771/54208/11465/76614/28146/80291/229521/140580/56491/20194/208263/22631/74117/68953/22627/13858/12500/20479/12028/16970/27096/11461/57784/228880/13244/19354/12527/17113/16414/13196/21355/12540/56637/20973/235442/56398/58194/11840/68943/11774/15525/12721/100017/19707/12481/22629/56378/56494/68089/23969/18751/11666/22190/17886/57915/19353/116733/99683/…
REACTOME_DEVELOPMENTAL_BIOLOGY	REACTOME_DEVELOPMENTAL_BIOLOGY	REACTOME_DEVELOPMENTAL_BIOLOGY	406	-0.267921	-1.4091	0.00110467	0.0488328	0.0445743	1248	tags=27%, list=19%, signal=23%	67025/76199/78294/20090/67941/19184/60365/214162/17196/27176/20602/433702/68975/12995/20055/19989/56443/56458/94112/19934/67186/27050/71745/69920/27367/26441/26451/17149/20452/20044/70208/19177/26413/21762/17258/110651/19087/12387/114641/103554/19172/68092/56771/20115/19896/18519/19171/20102/66489/14852/68134/71770/19826/319195/67279/19951/18033/16825/16653/15078/16785/20005/19933/56040/20068/199…
GO_POSITIVE_REGULATION_OF_BLOOD_VESSEL_DIAMETER	GO_POSITIVE_REGULATION_OF_BLOOD_VESSEL_DIAMETER	GO_POSITIVE_REGULATION_OF_BLOOD_VESSEL_DIAMETER	12	-0.734558	-1.94871	0.00125261	0.0547224	0.0499503	747	tags=50%, list=11%, signal=44%	20656/14775/19735/11793/11816/109700
GO_CALCIUM_MEDIATED_SIGNALING	GO_CALCIUM_MEDIATED_SIGNALING	GO_CALCIUM_MEDIATED_SIGNALING	65	0.460765	1.8069	0.00126217	0.0547224	0.0499503	412	tags=23%, list=6%, signal=22%	20303/20302/18018/68212/56193/14225/12766/12501/66437/100072/56637/238871/15944/56398/22637
REACTOME_AGGREPHAGY	REACTOME_AGGREPHAGY	REACTOME_AGGREPHAGY	22	-0.630086	-1.98392	0.00129534	0.0556255	0.0507746	585	tags=36%, list=9%, signal=33%	13424/57320/68097/22186/93765/22145/15519/22352
GO_LEUKOCYTE_MIGRATION	GO_LEUKOCYTE_MIGRATION	GO_LEUKOCYTE_MIGRATION	143	0.361756	1.61634	0.00138122	0.0586257	0.0535132	952	tags=30%, list=14%, signal=26%	16071/20303/20302/16401/20304/16019/20345/16170/16818/22388/76088/12766/18591/15289/19354/12527/16414/16412/12540/18706/238871/321019/19247/16149/22637/14360/13609/12721/12481/193385/16410/18578/17886/16411/14595/19353/20343/338366/106512/80795/26417/107338/66053
REACTOME_INFECTIOUS_DISEASE	REACTOME_INFECTIOUS_DISEASE	REACTOME_INFECTIOUS_DISEASE	421	-0.263117	-1.38886	0.00139121	0.0586257	0.0535132	1295	tags=28%, list=20%, signal=24%	67955/66480/19946/11308/67025/22596/229709/78294/108100/20090/67941/19184/14710/66464/18655/229906/27176/20602/433702/20055/19989/11765/56443/19934/67186/27050/14702/69920/105855/71514/27367/14156/107939/19084/26441/54196/18141/26451/20044/319944/12330/19177/26413/15466/21762/19087/16440/12387/22324/114641/103554/19172/108989/68092/20115/19896/19171/20102/13424/66489/71770/98053/319195/19951/1803…
BIOCARTA_HIF_PATHWAY	BIOCARTA_HIF_PATHWAY	BIOCARTA_HIF_PATHWAY	10	-0.765955	-1.93219	0.00144898	0.0602139	0.0549629	368	tags=50%, list=6%, signal=47%	26754/16828/22346/11863/15519
GO_POSITIVE_REGULATION_OF_T_CELL_MEDIATED_CYTOTOXICITY	GO_POSITIVE_REGULATION_OF_T_CELL_MEDIATED_CYTOTOXICITY	GO_POSITIVE_REGULATION_OF_T_CELL_MEDIATED_CYTOTOXICITY	11	-0.740413	-1.91325	0.0014556	0.0602139	0.0549629	321	tags=27%, list=5%, signal=26%	52118/14132/16963
GO_POSITIVE_REGULATION_OF_STRIATED_MUSCLE_CELL_DIFFERENTIATION	GO_POSITIVE_REGULATION_OF_STRIATED_MUSCLE_CELL_DIFFERENTIATION	GO_POSITIVE_REGULATION_OF_STRIATED_MUSCLE_CELL_DIFFERENTIATION	19	-0.629259	-1.90213	0.00149477	0.0612719	0.0559287	558	tags=37%, list=8%, signal=34%	16190/11546/14256/21803/50930/56397/12043
GO_REGULATION_OF_MONOOXYGENASE_ACTIVITY	GO_REGULATION_OF_MONOOXYGENASE_ACTIVITY	GO_REGULATION_OF_MONOOXYGENASE_ACTIVITY	24	-0.59042	-1.90558	0.00151351	0.0614814	0.0561198	560	tags=33%, list=8%, signal=31%	19229/381290/18033/16653/52014/57320/11816/15519
GO_REGULATION_OF_CELL_CELL_ADHESION	GO_REGULATION_OF_CELL_CELL_ADHESION	GO_REGULATION_OF_CELL_CELL_ADHESION	169	0.344855	1.57663	0.00153139	0.0616523	0.0562758	759	tags=28%, list=11%, signal=25%	16401/20304/12487/12399/72828/74734/16768/21672/16818/76088/16842/319817/12507/17973/12501/12367/15289/16362/12527/108101/12608/16414/23871/12540/18706/19247/16149/22637/78473/17131/11774/12477/14360/12721/268564/54167/193385/21940/243910/12394/18762/18566/21813/171285/15040/240754/19353
REACTOME_PLATELET_ACTIVATION_SIGNALING_AND_AGGREGATION	REACTOME_PLATELET_ACTIVATION_SIGNALING_AND_AGGREGATION	REACTOME_PLATELET_ACTIVATION_SIGNALING_AND_AGGREGATION	113	0.384023	1.65623	0.00156904	0.0626088	0.0571489	1400	tags=36%, list=21%, signal=29%	12631/56193/22631/21894/16818/22388/19039/104418/56055/18643/18591/109905/19354/109711/12527/108101/12540/18706/19247/67072/14360/227333/14707/227290/18762/27999/18751/19395/19353/12331/26417/14678/14672/60595/14679/18753/18761/67988/18755/14688/11848
KEGG_LEUKOCYTE_TRANSENDOTHELIAL_MIGRATION	KEGG_LEUKOCYTE_TRANSENDOTHELIAL_MIGRATION	KEGG_LEUKOCYTE_TRANSENDOTHELIAL_MIGRATION	50	0.489069	1.81573	0.00164414	0.0643297	0.0587198	1207	tags=42%, list=18%, signal=35%	16401/11465/74734/11461/67268/109905/19354/109711/17969/16414/16412/12540/18706/19247/22323/18751/19353/14678/60595/14679/67938
GO_CELL_RECOGNITION	GO_CELL_RECOGNITION	GO_CELL_RECOGNITION	38	0.531705	1.86152	0.00166451	0.0643297	0.0587198	296	tags=29%, list=4%, signal=28%	16071/100125263/100125262/16019/13723/22631/76088/18186/12507/12367/12527
PID_FAK_PATHWAY	PID_FAK_PATHWAY	PID_FAK_PATHWAY	38	0.529588	1.85411	0.00166451	0.0643297	0.0587198	895	tags=39%, list=14%, signal=34%	140580/21894/17973/26431/109905/109711/13196/16412/23871/18706/14360/16410/19353/26398/218397
GO_POSITIVE_REGULATION_OF_NIK_NF_KAPPAB_SIGNALING	GO_POSITIVE_REGULATION_OF_NIK_NF_KAPPAB_SIGNALING	GO_POSITIVE_REGULATION_OF_NIK_NF_KAPPAB_SIGNALING	33	0.542306	1.83956	0.00167131	0.0643297	0.0587198	1089	tags=45%, list=16%, signal=38%	19245/16202/319817/24105/15289/80985/19106/18569/21940/171285/110829/109910/71609/22030/60595
GO_ADAPTIVE_IMMUNE_RESPONSE	GO_ADAPTIVE_IMMUNE_RESPONSE	GO_ADAPTIVE_IMMUNE_RESPONSE	179	0.33638	1.55061	0.0016835	0.0643297	0.0587198	1354	tags=35%, list=20%, signal=29%	16071/20400/100125263/100125262/16019/21354/30925/12487/12503/16768/16842/319817/15452/12500/12501/15289/19883/16362/18987/21355/321019/16149/22637/78473/239743/17131/12477/14360/268564/432763/210757/12326/21940/243910/18762/67664/75345/18566/171285/18751/15040/240754/13040/329260/76438/22030/12524/12502/12042/381812/12526/20947/18753/246177/101540/13136/18761/74131/15001/16182/14969/18707/67742
GO_POSITIVE_REGULATION_OF_INTERLEUKIN_4_PRODUCTION	GO_POSITIVE_REGULATION_OF_INTERLEUKIN_4_PRODUCTION	GO_POSITIVE_REGULATION_OF_INTERLEUKIN_4_PRODUCTION	12	0.724237	1.88035	0.00172678	0.0654292	0.0597234	1482	tags=83%, list=22%, signal=65%	12487/12501/12608/18762/171285/15040/12524/18761/74131/19401
HALLMARK_ESTROGEN_RESPONSE_LATE	HALLMARK_ESTROGEN_RESPONSE_LATE	HALLMARK_ESTROGEN_RESPONSE_LATE	69	-0.42241	-1.73127	0.0018014	0.0676875	0.0617847	778	tags=22%, list=12%, signal=19%	105675/12864/98952/381290/17434/74246/12505/11898/69724/14228/16529/12550/15902/12700/12043
GO_NEGATIVE_REGULATION_OF_CELL_MOTILITY	GO_NEGATIVE_REGULATION_OF_CELL_MOTILITY	GO_NEGATIVE_REGULATION_OF_CELL_MOTILITY	95	-0.378413	-1.64377	0.00183024	0.0682031	0.0622554	432	tags=16%, list=7%, signal=15%	109934/18024/69550/21803/14870/21838/52662/12317/13051/18600/14270/11816/12550/12043/68713
GO_RESPONSE_TO_INTERFERON_BETA	GO_RESPONSE_TO_INTERFERON_BETA	GO_RESPONSE_TO_INTERFERON_BETA	21	-0.610365	-1.89855	0.00193882	0.0713959	0.0651697	65	tags=24%, list=1%, signal=24%	69550/15976/80876/66141/68713
REACTOME_CLATHRIN_MEDIATED_ENDOCYTOSIS	REACTOME_CLATHRIN_MEDIATED_ENDOCYTOSIS	REACTOME_CLATHRIN_MEDIATED_ENDOCYTOSIS	87	0.407963	1.68829	0.00194759	0.0713959	0.0651697	1096	tags=29%, list=17%, signal=24%	67771/11465/229521/74117/13858/12500/11461/110355/26891/17113/26894/58194/100017/19707/56378/68089/23969/22190/66691/13859/232910/11773/29816/12757/12502
GO_CELL_ADHESION_MEDIATED_BY_INTEGRIN	GO_CELL_ADHESION_MEDIATED_BY_INTEGRIN	GO_CELL_ADHESION_MEDIATED_BY_INTEGRIN	26	0.574956	1.84356	0.00204309	0.0742927	0.067814	630	tags=38%, list=10%, signal=35%	16401/20304/12501/108101/16414/16412/19247/78473/107321/16410
GO_TRANSLATIONAL_ELONGATION	GO_TRANSLATIONAL_ELONGATION	GO_TRANSLATIONAL_ELONGATION	116	-0.368851	-1.65737	0.00211268	0.0762085	0.0695626	1876	tags=48%, list=28%, signal=35%	107733/13627/66407/107734/94065/56282/66223/66244/14694/67212/66656/28030/57837/67160/14904/94064/66230/233870/19946/14548/67840/68565/56284/27398/56280/67186/66121/107732/28028/77721/66128/94062/211064/75420/67270/75398/232536/231207/27058/353242/69956/66419/67707/56040/19935/50529/192170/27395/55949/66292/216767/276770/68836/66047/64658/71787
GO_DEFENSE_RESPONSE_TO_BACTERIUM	GO_DEFENSE_RESPONSE_TO_BACTERIUM	GO_DEFENSE_RESPONSE_TO_BACTERIUM	53	0.476581	1.79608	0.0021692	0.0776263	0.0708568	774	tags=28%, list=12%, signal=25%	16071/100125263/100125262/16019/21946/229521/231507/12608/15944/100038882/171285/64383/57757/15040/69146
PID_MYC_ACTIV_PATHWAY	PID_MYC_ACTIV_PATHWAY	PID_MYC_ACTIV_PATHWAY	48	-0.46593	-1.77233	0.0021925	0.0778424	0.0710541	812	tags=31%, list=12%, signal=28%	67154/56456/18263/59026/20525/56505/16828/12444/18712/18148/13681/15519/19231/18102/15902
PID_CXCR4_PATHWAY	PID_CXCR4_PATHWAY	PID_CXCR4_PATHWAY	63	0.45026	1.75195	0.00236493	0.0828556	0.0756301	1441	tags=48%, list=22%, signal=38%	16401/20846/26385/12503/12631/16818/12500/12501/20479/110355/16412/12540/18706/19247/11853/14360/18762/16410/19353/116733/14678/19211/12502/14679/14969/18707/14688/11848/227743/20847
GO_TOXIN_TRANSPORT	GO_TOXIN_TRANSPORT	GO_TOXIN_TRANSPORT	26	-0.56886	-1.87396	0.00238198	0.0828556	0.0756301	1114	tags=50%, list=17%, signal=42%	16974/12462/15502/12465/15466/106039/76983/56404/100972/71914/14828/12469/21454
KEGG_AXON_GUIDANCE	KEGG_AXON_GUIDANCE	KEGG_AXON_GUIDANCE	41	0.505303	1.79965	0.00238883	0.0828556	0.0756301	1178	tags=44%, list=18%, signal=36%	18018/12631/18186/17973/19354/16412/12540/56637/56398/14360/19353/12568/26417/218397/14678/14679/20354/18176
PID_TXA2PATHWAY	PID_TXA2PATHWAY	PID_TXA2PATHWAY	30	0.548366	1.82195	0.00240785	0.0828779	0.0756505	1400	tags=50%, list=21%, signal=40%	16818/16801/110355/14360/18762/18751/19353/14678/14672/18753/18761/18755/14688/18747/11848
PID_AMB2_NEUTROPHILS_PATHWAY	PID_AMB2_NEUTROPHILS_PATHWAY	PID_AMB2_NEUTROPHILS_PATHWAY	15	0.674332	1.8683	0.00247101	0.0844076	0.0770467	602	tags=53%, list=9%, signal=49%	20345/21894/16818/15289/109905/16414/14360/18762
GO_HUMORAL_IMMUNE_RESPONSE	GO_HUMORAL_IMMUNE_RESPONSE	GO_HUMORAL_IMMUNE_RESPONSE	42	0.496568	1.7796	0.00256645	0.0870085	0.0794209	708	tags=29%, list=11%, signal=26%	16071/20400/100125263/100125262/16019/12487/21946/18987/321019/18566/57757/15040
GO_POSITIVE_CHEMOTAXIS	GO_POSITIVE_CHEMOTAXIS	GO_POSITIVE_CHEMOTAXIS	16	0.649288	1.82737	0.00265453	0.089323	0.0815335	492	tags=50%, list=7%, signal=46%	20302/20304/16170/18186/18591/15289/13609/12721
GO_RIBOSOMAL_LARGE_SUBUNIT_BIOGENESIS	GO_RIBOSOMAL_LARGE_SUBUNIT_BIOGENESIS	GO_RIBOSOMAL_LARGE_SUBUNIT_BIOGENESIS	56	-0.441627	-1.73873	0.00289597	0.0965194	0.0881024	1248	tags=36%, list=19%, signal=29%	67025/66164/27176/19989/27367/66409/74035/19896/68077/66489/66419/69072/52530/19941/269261/18148/67115/57808/100503670/110954
GO_REGULATION_OF_TRANSLATIONAL_ELONGATION	GO_REGULATION_OF_TRANSLATIONAL_ELONGATION	GO_REGULATION_OF_TRANSLATIONAL_ELONGATION	11	-0.715685	-1.84935	0.00291121	0.0965194	0.0881024	1268	tags=55%, list=19%, signal=44%	19946/211064/231207/27058/192170/276770
GO_POSITIVE_REGULATION_OF_CELL_CELL_ADHESION	GO_POSITIVE_REGULATION_OF_CELL_CELL_ADHESION	GO_POSITIVE_REGULATION_OF_CELL_CELL_ADHESION	116	0.36243	1.57012	0.00296064	0.0969291	0.0884763	637	tags=28%, list=10%, signal=26%	16401/20304/12487/12399/74734/16818/76088/12507/17973/12501/15289/16414/23871/12540/18706/19247/16149/22637/78473/17131/11774/12477/14360/12721/268564/54167/21940/243910/12394/18762/18566/21813/171285
GO_CYTOKINE_MEDIATED_SIGNALING_PATHWAY	GO_CYTOKINE_MEDIATED_SIGNALING_PATHWAY	GO_CYTOKINE_MEDIATED_SIGNALING_PATHWAY	355	-0.270639	-1.40559	0.00296656	0.0969291	0.0884763	761	tags=17%, list=12%, signal=16%	19177/20656/20849/21762/232341/14873/22324/103554/19172/19171/73218/16186/19229/16190/93679/14256/18033/268373/68465/16155/12929/16653/21929/16477/16172/12505/69550/21803/50930/12774/22186/18712/93765/107746/16331/14870/16185/23996/12702/13051/16150/85305/15516/18600/21938/15519/15526/26410/216233/15976/19182/21454/12703/22352/12700/12043/80876/66141/16963/68713
KEGG_PRIMARY_IMMUNODEFICIENCY	KEGG_PRIMARY_IMMUNODEFICIENCY	KEGG_PRIMARY_IMMUNODEFICIENCY	16	0.647624	1.82269	0.00303375	0.0977084	0.0891877	1169	tags=62%, list=18%, signal=52%	21354/16818/12500/12501/21355/22637/54167/16151/19727/12526
PID_NETRIN_PATHWAY	PID_NETRIN_PATHWAY	PID_NETRIN_PATHWAY	16	0.647588	1.82259	0.00303375	0.0977084	0.0891877	883	tags=50%, list=13%, signal=43%	140580/17973/12540/18706/14360/19353/18738/26417
GO_ANATOMICAL_STRUCTURE_FORMATION_INVOLVED_IN_MORPHOGENESIS	GO_ANATOMICAL_STRUCTURE_FORMATION_INVOLVED_IN_MORPHOGENESIS	GO_ANATOMICAL_STRUCTURE_FORMATION_INVOLVED_IN_MORPHOGENESIS	295	0.292774	1.43678	0.00309698	0.0988327	0.0902139	914	tags=21%, list=14%, signal=19%	16401/20846/20684/11983/11465/12631/16202/14225/22388/16842/12766/18186/18643/56233/12367/19883/27371/20481/109711/14886/12527/16414/16412/23871/12540/18706/112405/19247/21453/17128/53415/239743/106021/72357/13609/22323/66549/193385/24071/53614/237336/229700/12394/227290/15257/21813/16410/18751/17886/16411/14595/672511/99683/67231/338366/12568/16598/14200/26417/76804/20229
GO_ENTRY_INTO_HOST	GO_ENTRY_INTO_HOST	GO_ENTRY_INTO_HOST	54	-0.442602	-1.72695	0.00311249	0.0988327	0.0902139	708	tags=22%, list=11%, signal=20%	12492/12387/93679/268373/16785/12774/52118/16852/12550/80876/66141/68713
GO_NEGATIVE_REGULATION_OF_ANTIGEN_RECEPTOR_MEDIATED_SIGNALING_PATHWAY	GO_NEGATIVE_REGULATION_OF_ANTIGEN_RECEPTOR_MEDIATED_SIGNALING_PATHWAY	GO_NEGATIVE_REGULATION_OF_ANTIGEN_RECEPTOR_MEDIATED_SIGNALING_PATHWAY	13	-0.691199	-1.87915	0.00313873	0.0989688	0.0903382	181	tags=31%, list=3%, signal=30%	21838/14727/16854/54215
BIOCARTA_CTLA4_PATHWAY	BIOCARTA_CTLA4_PATHWAY	BIOCARTA_CTLA4_PATHWAY	16	0.644974	1.81523	0.00322336	0.100931	0.0921297	511	tags=56%, list=8%, signal=52%	12487/12503/16818/12500/12501/18706/19247/12477/54167
REACTOME_FCGAMMA_RECEPTOR_FCGR_DEPENDENT_PHAGOCYTOSIS	REACTOME_FCGAMMA_RECEPTOR_FCGR_DEPENDENT_PHAGOCYTOSIS	REACTOME_FCGAMMA_RECEPTOR_FCGR_DEPENDENT_PHAGOCYTOSIS	49	0.467665	1.72779	0.00330457	0.102151	0.0932426	883	tags=37%, list=13%, signal=32%	67771/11465/12503/12631/140580/74117/17973/11461/17925/12540/18706/14360/18807/56378/68089/17886/19353/26417
BIOCARTA_TCR_PATHWAY	BIOCARTA_TCR_PATHWAY	BIOCARTA_TCR_PATHWAY	41	0.488963	1.74146	0.00330761	0.102151	0.0932426	1096	tags=37%, list=17%, signal=31%	12503/18018/16818/12500/12501/18706/22637/14360/18751/19353/26398/26417/218397/320139/12502
REACTOME_ATTENUATION_PHASE	REACTOME_ATTENUATION_PHASE	REACTOME_ATTENUATION_PHASE	15	-0.656769	-1.85313	0.00337482	0.102914	0.0939389	520	tags=33%, list=8%, signal=31%	15505/14228/15516/15519/56351
GO_RIBONUCLEOPROTEIN_COMPLEX_SUBUNIT_ORGANIZATION	GO_RIBONUCLEOPROTEIN_COMPLEX_SUBUNIT_ORGANIZATION	GO_RIBONUCLEOPROTEIN_COMPLEX_SUBUNIT_ORGANIZATION	157	-0.321064	-1.50987	0.00338328	0.102914	0.0939389	1527	tags=34%, list=23%, signal=27%	269523/20227/57837/53890/12181/16593/20641/110816/20901/20630/67025/20815/20638/67941/67465/54709/73830/433702/66069/239528/27374/27367/26905/68988/66978/193116/53356/22668/20044/66603/432508/68077/67332/75062/69878/11920/56505/66419/16785/50529/217869/56347/20103/20384/68995/22184/13046/269261/20085/15516/100503670/15519/56351/110954
GO_POSITIVE_REGULATION_OF_CELL_ADHESION	GO_POSITIVE_REGULATION_OF_CELL_ADHESION	GO_POSITIVE_REGULATION_OF_CELL_ADHESION	162	0.334602	1.52251	0.00340078	0.102914	0.0939389	637	tags=25%, list=10%, signal=23%	16401/20304/12487/12399/74734/20194/16202/16818/76088/18186/12507/17973/12501/15289/83436/16414/23871/12540/18706/56637/19247/16149/22637/78473/17131/11774/12477/14360/12721/268564/54167/21940/243910/12394/18762/26921/18566/21813/16410/171285
GO_REGULATION_OF_CELL_ADHESION	GO_REGULATION_OF_CELL_ADHESION	GO_REGULATION_OF_CELL_ADHESION	260	0.300151	1.45072	0.00345168	0.103757	0.0947092	1244	tags=32%, list=19%, signal=27%	16401/20304/12487/12399/72828/74734/16768/21672/20194/16202/16818/76088/16842/12766/319817/18186/12507/17973/12501/12367/15289/16362/19354/12527/108101/83436/12608/16414/23871/12540/18706/56637/19247/16149/22637/78473/17131/11774/12477/14360/13609/12721/268564/54167/193385/21940/107321/243910/12394/18762/26921/18566/21813/16410/171285/15040/240754/19353/110829/338366/227929/80795/218397/12524/125…
HALLMARK_APICAL_JUNCTION	HALLMARK_APICAL_JUNCTION	HALLMARK_APICAL_JUNCTION	63	0.433946	1.68847	0.00382027	0.114077	0.104129	1100	tags=37%, list=17%, signal=31%	12798/11465/18643/11461/19354/109711/16412/100017/22323/22629/17886/14595/16151/12331/218397/12524/23912/14678/23880/19211/60595/20163/381921
GO_WOUND_HEALING	GO_WOUND_HEALING	GO_WOUND_HEALING	171	0.326272	1.4951	0.00390095	0.11572	0.105628	1400	tags=31%, list=21%, signal=25%	11465/16363/72828/229521/56193/21672/22631/14683/16202/21894/16818/76088/104418/18591/12367/11461/57784/67268/16362/12527/108101/23871/12540/18706/19247/11774/11853/14360/227333/15357/21813/18751/17886/14595/19353/67996/338366/26417/15081/14672/19211/18753/18761/70361/58249/73182/12419/18755/57440/67529/14688/18747/11848
GO_CIRCULATORY_SYSTEM_DEVELOPMENT	GO_CIRCULATORY_SYSTEM_DEVELOPMENT	GO_CIRCULATORY_SYSTEM_DEVELOPMENT	316	0.283912	1.40491	0.00403291	0.11769	0.107427	1176	tags=27%, list=18%, signal=23%	20846/20684/11983/12925/12421/18018/16202/17261/14225/16842/12766/18186/18591/12028/56233/12367/19883/17246/12856/27371/110355/109905/14886/16414/72368/16412/23871/12540/18706/112405/19247/18569/17128/53415/17131/19712/13831/13609/66549/24071/67041/68652/53614/229700/12394/227290/72162/15257/21813/16410/109181/23988/17191/217039/19009/18751/17886/16411/14595/22632/672511/26398/99683/68018/338366/…
PID_SYNDECAN_4_PATHWAY	PID_SYNDECAN_4_PATHWAY	PID_SYNDECAN_4_PATHWAY	11	0.712513	1.80692	0.00404391	0.11769	0.107427	1400	tags=73%, list=21%, signal=57%	20304/67903/109711/16412/53378/19353/18753/11848
GO_PROTEIN_INSERTION_INTO_MEMBRANE	GO_PROTEIN_INSERTION_INTO_MEMBRANE	GO_PROTEIN_INSERTION_INTO_MEMBRANE	41	-0.47831	-1.75573	0.00416667	0.11769	0.107427	152	tags=17%, list=2%, signal=17%	231430/69923/22630/27643/15519/14939/12043
GO_INTERACTION_WITH_HOST	GO_INTERACTION_WITH_HOST	GO_INTERACTION_WITH_HOST	106	-0.351204	-1.5564	0.00417246	0.11769	0.107427	708	tags=18%, list=11%, signal=16%	12492/13194/12387/11793/93679/268373/17999/16785/21803/12774/52118/67738/19720/16852/21454/12550/80876/66141/68713
GO_POSITIVE_REGULATION_OF_LEUKOCYTE_CELL_CELL_ADHESION	GO_POSITIVE_REGULATION_OF_LEUKOCYTE_CELL_CELL_ADHESION	GO_POSITIVE_REGULATION_OF_LEUKOCYTE_CELL_CELL_ADHESION	110	0.362974	1.56033	0.00418191	0.11769	0.107427	637	tags=29%, list=10%, signal=27%	16401/20304/12487/12399/74734/16818/76088/12507/17973/12501/15289/16414/23871/12540/18706/19247/16149/22637/78473/11774/12477/14360/12721/268564/54167/21940/243910/12394/18762/18566/21813/171285
GO_PROTEIN_HOMOOLIGOMERIZATION	GO_PROTEIN_HOMOOLIGOMERIZATION	GO_PROTEIN_HOMOOLIGOMERIZATION	123	0.34879	1.52324	0.00418775	0.11769	0.107427	1163	tags=27%, list=18%, signal=23%	11983/12503/68953/106347/15452/12500/12501/70382/12028/15925/20481/66437/68339/17128/192192/58799/11853/22323/227333/268564/193385/56045/14595/672511/69146/20514/22030/269113/54138/12502/56384/12042/75608
GO_FC_RECEPTOR_MEDIATED_STIMULATORY_SIGNALING_PATHWAY	GO_FC_RECEPTOR_MEDIATED_STIMULATORY_SIGNALING_PATHWAY	GO_FC_RECEPTOR_MEDIATED_STIMULATORY_SIGNALING_PATHWAY	50	0.46095	1.71134	0.00420168	0.11769	0.107427	759	tags=30%, list=11%, signal=27%	16071/67771/11465/12503/140580/74117/17973/11461/109905/12540/18706/14360/56378/68089/19353
GO_RIBOSOMAL_SMALL_SUBUNIT_BIOGENESIS	GO_RIBOSOMAL_SMALL_SUBUNIT_BIOGENESIS	GO_RIBOSOMAL_SMALL_SUBUNIT_BIOGENESIS	54	-0.430633	-1.68026	0.0042241	0.11769	0.107427	1637	tags=44%, list=25%, signal=34%	57315/67097/57837/65961/67619/110816/67941/20055/108707/433864/20044/20115/16785/20068/68327/50529/20103/353258/20116/104662/18148/20088/20085/20104
REACTOME_NEPHRIN_FAMILY_INTERACTIONS	REACTOME_NEPHRIN_FAMILY_INTERACTIONS	REACTOME_NEPHRIN_FAMILY_INTERACTIONS	11	0.705916	1.79019	0.00423647	0.11769	0.107427	1705	tags=73%, list=26%, signal=54%	17973/109711/18706/14360/60595/29875/20742/20740
GO_RECEPTOR_MEDIATED_ENDOCYTOSIS	GO_RECEPTOR_MEDIATED_ENDOCYTOSIS	GO_RECEPTOR_MEDIATED_ENDOCYTOSIS	87	0.385819	1.59665	0.00424929	0.11769	0.107427	1067	tags=26%, list=16%, signal=22%	16071/16401/229521/98366/13858/22248/110355/12527/17113/16414/16412/11840/100017/19707/53378/21813/15387/19353/12331/232910/11773/29816/12757
GO_CELL_CELL_ADHESION_MEDIATED_BY_INTEGRIN	GO_CELL_CELL_ADHESION_MEDIATED_BY_INTEGRIN	GO_CELL_CELL_ADHESION_MEDIATED_BY_INTEGRIN	10	0.728547	1.79387	0.0042545	0.11769	0.107427	419	tags=60%, list=6%, signal=56%	16401/20304/12501/108101/16412/78473
HALLMARK_EPITHELIAL_MESENCHYMAL_TRANSITION	HALLMARK_EPITHELIAL_MESENCHYMAL_TRANSITION	HALLMARK_EPITHELIAL_MESENCHYMAL_TRANSITION	33	-0.503375	-1.76589	0.00433182	0.119099	0.108712	618	tags=33%, list=9%, signal=30%	18129/21929/12505/21803/52118/13732/21838/215280/16852/15902/22352
REACTOME_NETRIN_1_SIGNALING	REACTOME_NETRIN_1_SIGNALING	REACTOME_NETRIN_1_SIGNALING	15	0.660666	1.83044	0.00437179	0.119469	0.109051	1240	tags=47%, list=19%, signal=38%	17973/12540/19247/14360/19353/18738/18761
GO_REGULATION_OF_VIRAL_GENOME_REPLICATION	GO_REGULATION_OF_VIRAL_GENOME_REPLICATION	GO_REGULATION_OF_VIRAL_GENOME_REPLICATION	56	-0.429398	-1.69059	0.00445534	0.12019	0.109708	724	tags=21%, list=11%, signal=19%	84505/13194/14265/268373/68048/69550/19358/67738/12043/80876/66141/68713
GO_POSITIVE_REGULATION_OF_CELL_MATRIX_ADHESION	GO_POSITIVE_REGULATION_OF_CELL_MATRIX_ADHESION	GO_POSITIVE_REGULATION_OF_CELL_MATRIX_ADHESION	21	0.583293	1.76088	0.00447761	0.12019	0.109708	1110	tags=62%, list=17%, signal=52%	20194/16202/18186/12501/83436/56637/78473/18762/26921/19353/110829/12571/23991
GO_REGULATION_OF_LEUKOCYTE_DIFFERENTIATION	GO_REGULATION_OF_LEUKOCYTE_DIFFERENTIATION	GO_REGULATION_OF_LEUKOCYTE_DIFFERENTIATION	129	0.3507	1.54458	0.00447813	0.12019	0.109708	705	tags=23%, list=11%, signal=21%	20302/12487/21946/12399/72828/252838/74734/16768/21672/14683/16842/319817/15289/16362/12608/16149/22637/17131/11774/12477/12481/268564/12326/21940/243910/12394/18762/21813/15163/57757
GO_REGULATION_OF_T_CELL_RECEPTOR_SIGNALING_PATHWAY	GO_REGULATION_OF_T_CELL_RECEPTOR_SIGNALING_PATHWAY	GO_REGULATION_OF_T_CELL_RECEPTOR_SIGNALING_PATHWAY	23	-0.564872	-1.80254	0.00452196	0.120429	0.109927	1053	tags=43%, list=16%, signal=37%	27050/19255/240354/225825/21838/14727/67596/16534/16854/54215
GO_EXOCYTOSIS	GO_EXOCYTOSIS	GO_EXOCYTOSIS	410	0.267083	1.35611	0.00454047	0.120429	0.109927	1407	tags=29%, list=21%, signal=25%	20302/20304/12798/67771/21946/63986/72042/229521/56193/21894/68953/22388/19039/20195/56055/70719/231507/18591/67903/20479/15289/16970/66508/13244/109905/19354/109711/14569/12527/108101/16414/58222/26364/13629/56637/20973/235442/56398/15212/83671/69562/11840/67072/67862/12333/19712/12721/216445/19325/19025/20527/53378/76299/20719/70349/13010/27999/16410/72157/110078/109754/217353/18751/17886/16411…
KEGG_TIGHT_JUNCTION	KEGG_TIGHT_JUNCTION	KEGG_TIGHT_JUNCTION	48	0.462454	1.70265	0.00459474	0.121156	0.110591	1407	tags=50%, list=21%, signal=40%	11465/269587/52432/11461/67268/109711/12540/18762/15163/18751/17886/13000/14678/19211/60595/14679/18176/18753/71978/67938/18761/18755/11848/211446
GO_POSITIVE_REGULATION_OF_PROTEIN_KINASE_B_SIGNALING	GO_POSITIVE_REGULATION_OF_PROTEIN_KINASE_B_SIGNALING	GO_POSITIVE_REGULATION_OF_PROTEIN_KINASE_B_SIGNALING	45	0.469646	1.70985	0.00475755	0.124087	0.113266	927	tags=38%, list=14%, signal=33%	20302/12487/16202/16818/18591/19354/16412/18706/17188/19247/68943/14360/54167/15163/19353/237542/12524
GO_REGULATION_OF_NEURONAL_SYNAPTIC_PLASTICITY	GO_REGULATION_OF_NEURONAL_SYNAPTIC_PLASTICITY	GO_REGULATION_OF_NEURONAL_SYNAPTIC_PLASTICITY	10	-0.7214	-1.81979	0.00476092	0.124087	0.113266	441	tags=40%, list=7%, signal=37%	16653/13385/20320/11816
GO_ESTABLISHMENT_OR_MAINTENANCE_OF_CELL_POLARITY	GO_ESTABLISHMENT_OR_MAINTENANCE_OF_CELL_POLARITY	GO_ESTABLISHMENT_OR_MAINTENANCE_OF_CELL_POLARITY	91	0.37791	1.57205	0.00481283	0.124719	0.113843	1425	tags=35%, list=22%, signal=28%	20303/67771/12631/74117/16202/22388/76088/19354/67203/16412/12540/56637/11853/193385/19325/24071/18762/17886/19353/17758/64099/12331/107338/20869/23912/12502/19157/18472/76742/14252/11848/227743
GO_NEURON_PROJECTION_GUIDANCE	GO_NEURON_PROJECTION_GUIDANCE	GO_NEURON_PROJECTION_GUIDANCE	51	0.454992	1.69969	0.00489574	0.126142	0.115142	1705	tags=47%, list=26%, signal=35%	13723/18186/26394/19354/18706/19247/17128/58194/14360/22323/58208/19353/12568/26417/20354/12933/18761/13448/19262/18707/13449/20742/68193/20740
GO_CELL_CELL_SIGNALING	GO_CELL_CELL_SIGNALING	GO_CELL_CELL_SIGNALING	474	0.259406	1.33451	0.00493218	0.126359	0.11534	1072	tags=21%, list=16%, signal=19%	20303/20302/20400/20304/26385/16912/18018/28146/229521/14683/16202/106347/16842/67865/18186/68039/100986/104418/22248/18643/18591/67903/233328/11739/228880/73389/360216/110355/20481/109905/70093/80288/16414/26364/68339/57296/16412/12540/56637/235442/70790/19247/67808/17128/58194/11840/16994/68943/72357/51791/233833/14360/19712/212398/70122/56486/71520/22629/432763/13684/15357/24071/67041/74493/53…
GO_NEGATIVE_REGULATION_OF_LOCOMOTION	GO_NEGATIVE_REGULATION_OF_LOCOMOTION	GO_NEGATIVE_REGULATION_OF_LOCOMOTION	113	-0.343204	-1.53286	0.00515706	0.130444	0.119069	432	tags=14%, list=7%, signal=13%	109934/18024/69550/21803/14870/21838/52662/12317/13051/18600/14270/11816/19720/12550/12043/68713
GO_REGULATION_OF_T_CELL_DIFFERENTIATION	GO_REGULATION_OF_T_CELL_DIFFERENTIATION	GO_REGULATION_OF_T_CELL_DIFFERENTIATION	75	0.404999	1.62669	0.00519713	0.130444	0.119069	621	tags=28%, list=9%, signal=26%	12487/12399/74734/16768/21672/319817/15289/16362/16149/22637/17131/11774/12477/12481/268564/12326/21940/243910/12394/18762/21813
GO_REGULATION_OF_PROTEIN_EXPORT_FROM_NUCLEUS	GO_REGULATION_OF_PROTEIN_EXPORT_FROM_NUCLEUS	GO_REGULATION_OF_PROTEIN_EXPORT_FROM_NUCLEUS	26	0.544606	1.74624	0.00520059	0.130444	0.119069	1051	tags=35%, list=16%, signal=29%	20684/66810/22627/17246/56637/19247/12568/329506/13726
GO_NEGATIVE_REGULATION_OF_T_CELL_DIFFERENTIATION	GO_NEGATIVE_REGULATION_OF_T_CELL_DIFFERENTIATION	GO_NEGATIVE_REGULATION_OF_T_CELL_DIFFERENTIATION	24	0.55442	1.73648	0.00520736	0.130444	0.119069	579	tags=46%, list=9%, signal=42%	12399/16768/21672/319817/15289/16362/16149/17131/12477/243910/12394
HALLMARK_IL2_STAT5_SIGNALING	HALLMARK_IL2_STAT5_SIGNALING	HALLMARK_IL2_STAT5_SIGNALING	99	-0.352775	-1.54113	0.00533024	0.132785	0.121205	1098	tags=32%, list=17%, signal=27%	12332/74318/15900/11861/21936/18810/17873/18671/14190/17119/13011/14873/64138/18263/16190/59026/14256/12505/12444/23849/18712/16185/12445/21938/66395/26410/216233/12703/16407/12700/12043/66141
GO_REGULATION_OF_CLATHRIN_DEPENDENT_ENDOCYTOSIS	GO_REGULATION_OF_CLATHRIN_DEPENDENT_ENDOCYTOSIS	GO_REGULATION_OF_CLATHRIN_DEPENDENT_ENDOCYTOSIS	10	0.720847	1.77491	0.00541481	0.133487	0.121847	1298	tags=50%, list=20%, signal=40%	229521/98366/22248/29816/54609
GO_POSITIVE_REGULATION_OF_CALCIUM_ION_TRANSPORT_INTO_CYTOSOL	GO_POSITIVE_REGULATION_OF_CALCIUM_ION_TRANSPORT_INTO_CYTOSOL	GO_POSITIVE_REGULATION_OF_CALCIUM_ION_TRANSPORT_INTO_CYTOSOL	13	-0.665224	-1.80853	0.00544047	0.133487	0.121847	681	tags=38%, list=10%, signal=35%	14873/12018/21838/14062/16963
GO_SECOND_MESSENGER_MEDIATED_SIGNALING	GO_SECOND_MESSENGER_MEDIATED_SIGNALING	GO_SECOND_MESSENGER_MEDIATED_SIGNALING	100	0.367528	1.55489	0.00545871	0.133487	0.121847	412	tags=19%, list=6%, signal=18%	20303/20302/18018/68212/56193/14683/14225/13611/12766/12501/216150/66437/26364/100072/56637/238871/15944/56398/22637
GO_VIRAL_BUDDING_VIA_HOST_ESCRT_COMPLEX	GO_VIRAL_BUDDING_VIA_HOST_ESCRT_COMPLEX	GO_VIRAL_BUDDING_VIA_HOST_ESCRT_COMPLEX	17	0.617629	1.77054	0.00547686	0.133487	0.121847	1811	tags=65%, list=27%, signal=47%	68953/20479/73711/116733/67064/52348/234852/75608/27681/68942/22088
REACTOME_CYTOKINE_SIGNALING_IN_IMMUNE_SYSTEM	REACTOME_CYTOKINE_SIGNALING_IN_IMMUNE_SYSTEM	REACTOME_CYTOKINE_SIGNALING_IN_IMMUNE_SYSTEM	411	-0.251546	-1.3252	0.00552181	0.133859	0.122186	1049	tags=21%, list=16%, signal=19%	235584/20851/15900/14961/67603/19255/107939/21936/26441/103583/21770/16183/18141/20955/23980/67836/24058/12330/14960/54401/19177/225326/20656/26413/20849/21762/17258/110651/14873/22324/103554/19172/56294/108989/19171/16186/19229/16190/93679/14256/83409/18033/268373/17999/16155/12929/16653/16477/16172/12505/23806/226849/69550/21803/50930/12774/22186/18712/93765/13385/192170/107746/13682/16331/2655…
KEGG_NATURAL_KILLER_CELL_MEDIATED_CYTOTOXICITY	KEGG_NATURAL_KILLER_CELL_MEDIATED_CYTOTOXICITY	KEGG_NATURAL_KILLER_CELL_MEDIATED_CYTOTOXICITY	67	0.414816	1.63711	0.00557253	0.134367	0.122649	759	tags=25%, list=11%, signal=23%	20400/23900/12503/18018/16818/12367/19354/16414/18706/56398/19247/22637/14360/15979/18751/15040/19353
GO_PHOSPHATIDYLINOSITOL_PHOSPHORYLATION	GO_PHOSPHATIDYLINOSITOL_PHOSPHORYLATION	GO_PHOSPHATIDYLINOSITOL_PHOSPHORYLATION	29	-0.51814	-1.75826	0.00564726	0.135144	0.123359	754	tags=31%, list=11%, signal=28%	224020/225326/233789/84095/27399/12702/216233/12703/12700
PID_PDGFRB_PATHWAY	PID_PDGFRB_PATHWAY	PID_PDGFRB_PATHWAY	88	0.377143	1.56326	0.00566472	0.135144	0.123359	1400	tags=38%, list=21%, signal=30%	20846/67771/22631/74117/16818/22627/17973/18591/109905/18706/19247/19106/20491/14360/13609/22629/56378/16410/23988/68089/19353/26398/26417/218397/19211/60595/18176/18753/109880/13448/18707/29875/11848
GO_NEGATIVE_REGULATION_OF_CELL_DEVELOPMENT	GO_NEGATIVE_REGULATION_OF_CELL_DEVELOPMENT	GO_NEGATIVE_REGULATION_OF_CELL_DEVELOPMENT	95	-0.356419	-1.54823	0.00571951	0.135733	0.123896	670	tags=20%, list=10%, signal=18%	12387/56294/19735/192662/64138/64294/22215/21838/12317/66867/14228/14270/11816/16852/108911/15902/259277/22352/12043
GO_HISTONE_EXCHANGE	GO_HISTONE_EXCHANGE	GO_HISTONE_EXCHANGE	24	-0.546978	-1.76537	0.00583784	0.137511	0.12552	660	tags=67%, list=10%, signal=60%	83815/66311/233532/20892/58230/70103/12615/381280/66578/103554/101685/93762/56505/18148/245688/19231
GO_REGULATION_OF_PROTEIN_TARGETING	GO_REGULATION_OF_PROTEIN_TARGETING	GO_REGULATION_OF_PROTEIN_TARGETING	45	0.465379	1.69431	0.00585544	0.137511	0.12552	1305	tags=36%, list=20%, signal=29%	11983/66177/19354/66437/16414/56398/68943/14360/66169/12568/13000/606496/50754/23991/70361/19062
GO_POSITIVE_REGULATION_OF_CELL_DIFFERENTIATION	GO_POSITIVE_REGULATION_OF_CELL_DIFFERENTIATION	GO_POSITIVE_REGULATION_OF_CELL_DIFFERENTIATION	321	-0.264426	-1.35553	0.00611377	0.1427	0.130256	788	tags=18%, list=12%, signal=17%	74187/19230/22368/20656/11518/12492/17129/17258/110651/12387/19735/233552/18129/192662/14265/216344/19229/16190/11546/14256/18033/12929/18024/16477/21803/11835/50930/226551/16478/13385/107746/22346/50722/14828/16331/54411/52690/14727/12702/12317/20320/13051/70450/15516/67596/15469/21938/11863/18080/11816/328365/216233/21858/56397/12703/18102/15902/12043/68713
GO_PLATELET_MORPHOGENESIS	GO_PLATELET_MORPHOGENESIS	GO_PLATELET_MORPHOGENESIS	12	0.681132	1.76843	0.00613968	0.1427	0.130256	1110	tags=50%, list=17%, signal=42%	22388/12367/109711/19247/17886/23991
GO_B_CELL_RECEPTOR_SIGNALING_PATHWAY	GO_B_CELL_RECEPTOR_SIGNALING_PATHWAY	GO_B_CELL_RECEPTOR_SIGNALING_PATHWAY	30	0.516409	1.71577	0.00648268	0.149856	0.136788	702	tags=37%, list=11%, signal=33%	16071/100125263/100125262/16019/16818/12028/239743/12477/107321/12394/18751
REACTOME_CELL_EXTRACELLULAR_MATRIX_INTERACTIONS	REACTOME_CELL_EXTRACELLULAR_MATRIX_INTERACTIONS	REACTOME_CELL_EXTRACELLULAR_MATRIX_INTERACTIONS	12	0.676997	1.7577	0.00652341	0.149856	0.136788	1093	tags=67%, list=17%, signal=56%	11465/16202/11461/109711/16412/22323/110829/20163
GO_VERY_LONG_CHAIN_FATTY_ACID_METABOLIC_PROCESS	GO_VERY_LONG_CHAIN_FATTY_ACID_METABOLIC_PROCESS	GO_VERY_LONG_CHAIN_FATTY_ACID_METABOLIC_PROCESS	11	0.695232	1.7631	0.00654728	0.149856	0.136788	709	tags=36%, list=11%, signal=33%	54325/94180/106529/11666
GO_NEGATIVE_REGULATION_OF_VIRAL_LIFE_CYCLE	GO_NEGATIVE_REGULATION_OF_VIRAL_LIFE_CYCLE	GO_NEGATIVE_REGULATION_OF_VIRAL_LIFE_CYCLE	42	-0.459561	-1.69266	0.00659776	0.150249	0.137146	517	tags=17%, list=8%, signal=15%	93679/68048/69550/19720/80876/66141/68713
GO_CYTOKINETIC_PROCESS	GO_CYTOKINETIC_PROCESS	GO_CYTOKINETIC_PROCESS	23	0.554557	1.71427	0.00671892	0.151657	0.138432	1400	tags=52%, list=21%, signal=41%	68953/20479/57784/11840/11744/17886/116733/67064/234852/75608/69028/11848
HALLMARK_COMPLEMENT	HALLMARK_COMPLEMENT	HALLMARK_COMPLEMENT	88	0.374654	1.55294	0.00672685	0.151657	0.138432	539	tags=22%, list=8%, signal=20%	14945/20304/16363/16912/208650/56193/16818/11927/18643/18591/12367/16362/12608/240672/18706/14571/12363/14360/229445
GO_ACTOMYOSIN_STRUCTURE_ORGANIZATION	GO_ACTOMYOSIN_STRUCTURE_ORGANIZATION	GO_ACTOMYOSIN_STRUCTURE_ORGANIZATION	57	0.429193	1.64038	0.00683945	0.153428	0.140048	780	tags=28%, list=12%, signal=25%	12798/11465/20194/22388/269587/18186/18643/16412/12540/17128/11853/13609/58800/17886/19353/116733
GO_NEGATIVE_REGULATION_OF_IMMUNE_SYSTEM_PROCESS	GO_NEGATIVE_REGULATION_OF_IMMUNE_SYSTEM_PROCESS	GO_NEGATIVE_REGULATION_OF_IMMUNE_SYSTEM_PROCESS	194	-0.292205	-1.41219	0.0069965	0.155084	0.14156	696	tags=19%, list=11%, signal=17%	14775/13011/12387/19172/19229/16190/11920/16825/67116/109934/21929/18024/69550/21803/229323/268857/14605/22230/52065/16331/21838/14727/59079/20085/18600/15469/15526/19720/94212/12703/223752/18102/15902/16854/54215/16963
GO_REGULATION_OF_DEFENSE_RESPONSE_TO_VIRUS_BY_VIRUS	GO_REGULATION_OF_DEFENSE_RESPONSE_TO_VIRUS_BY_VIRUS	GO_REGULATION_OF_DEFENSE_RESPONSE_TO_VIRUS_BY_VIRUS	26	0.534606	1.71417	0.00705795	0.155084	0.14156	1169	tags=46%, list=18%, signal=38%	12487/12503/140580/16818/19106/11840/14360/108012/19353/232910/11773/12526
GO_RIBOSOME_ASSEMBLY	GO_RIBOSOME_ASSEMBLY	GO_RIBOSOME_ASSEMBLY	51	-0.428403	-1.64686	0.00713171	0.155084	0.14156	1618	tags=41%, list=24%, signal=31%	67097/66410/57837/12181/110816/67025/67941/66164/27367/20044/68077/66419/16785/50529/20103/216767/269261/18148/20085/100503670/110954
GO_PROTEIN_INSERTION_INTO_MITOCHONDRIAL_MEMBRANE	GO_PROTEIN_INSERTION_INTO_MITOCHONDRIAL_MEMBRANE	GO_PROTEIN_INSERTION_INTO_MITOCHONDRIAL_MEMBRANE	35	-0.477414	-1.69531	0.00713359	0.155084	0.14156	152	tags=17%, list=2%, signal=17%	231430/69923/22630/15519/14939/12043
GO_LEUKOCYTE_DIFFERENTIATION	GO_LEUKOCYTE_DIFFERENTIATION	GO_LEUKOCYTE_DIFFERENTIATION	248	0.294163	1.41397	0.00714286	0.155084	0.14156	746	tags=20%, list=11%, signal=19%	20302/16401/30925/12487/21946/12399/72828/252838/74734/16768/21672/14683/102545/16818/16842/319817/12500/233328/12501/12028/21423/15289/19883/16362/12608/18987/16412/12540/321019/16149/22637/17131/11774/12477/12481/268564/432763/210757/12326/21940/243910/12394/58208/18762/16431/21813/15163/57757/17886/71982
GO_REGULATION_OF_CELLULAR_COMPONENT_MOVEMENT	GO_REGULATION_OF_CELLULAR_COMPONENT_MOVEMENT	GO_REGULATION_OF_CELLULAR_COMPONENT_MOVEMENT	320	-0.26037	-1.33414	0.00714475	0.155084	0.14156	513	tags=14%, list=8%, signal=14%	69710/20683/103742/11920/16825/66610/12929/109934/11947/52014/18024/20401/54672/69550/21803/50930/59040/11938/66922/19243/14828/77006/13143/14870/21838/52662/12317/13051/85305/70568/20085/18600/16765/14270/11816/19240/108655/108911/56532/12550/14062/16854/12043/16963/68713
GO_POSITIVE_REGULATION_OF_MUSCLE_CELL_DIFFERENTIATION	GO_POSITIVE_REGULATION_OF_MUSCLE_CELL_DIFFERENTIATION	GO_POSITIVE_REGULATION_OF_MUSCLE_CELL_DIFFERENTIATION	31	-0.501133	-1.73109	0.00718016	0.155084	0.14156	747	tags=35%, list=11%, signal=32%	20656/17258/12387/16190/11546/14256/21803/50930/52690/56397/12043
GO_DIGESTIVE_SYSTEM_DEVELOPMENT	GO_DIGESTIVE_SYSTEM_DEVELOPMENT	GO_DIGESTIVE_SYSTEM_DEVELOPMENT	27	-0.522756	-1.73933	0.00719738	0.155084	0.14156	828	tags=26%, list=13%, signal=23%	64010/15466/12387/12929/11898/15902/12043
GO_VIRAL_GENOME_REPLICATION	GO_VIRAL_GENOME_REPLICATION	GO_VIRAL_GENOME_REPLICATION	75	-0.378986	-1.57684	0.00723654	0.155084	0.14156	754	tags=20%, list=11%, signal=18%	224020/84505/13194/14265/11793/268373/68048/69550/20587/19358/67738/12043/80876/66141/68713
GO_RESPONSE_TO_MURAMYL_DIPEPTIDE	GO_RESPONSE_TO_MURAMYL_DIPEPTIDE	GO_RESPONSE_TO_MURAMYL_DIPEPTIDE	11	-0.689535	-1.78178	0.00727802	0.155084	0.14156	419	tags=27%, list=6%, signal=26%	21929/59079/22352
GO_POSITIVE_REGULATION_OF_RELEASE_OF_SEQUESTERED_CALCIUM_ION_INTO_CYTOSOL	GO_POSITIVE_REGULATION_OF_RELEASE_OF_SEQUESTERED_CALCIUM_ION_INTO_CYTOSOL	GO_POSITIVE_REGULATION_OF_RELEASE_OF_SEQUESTERED_CALCIUM_ION_INTO_CYTOSOL	12	-0.674134	-1.78841	0.00730689	0.155084	0.14156	181	tags=33%, list=3%, signal=32%	14873/21838/14062/16963
GO_POSITIVE_REGULATION_OF_NEURON_DEATH	GO_POSITIVE_REGULATION_OF_NEURON_DEATH	GO_POSITIVE_REGULATION_OF_NEURON_DEATH	48	0.448427	1.651	0.00735159	0.155084	0.14156	1024	tags=35%, list=15%, signal=30%	20302/17210/12028/12367/216150/66437/16414/12540/56637/14360/19712/23988/74747/26398/12568/606496/50754
GO_NEGATIVE_REGULATION_OF_VIRAL_GENOME_REPLICATION	GO_NEGATIVE_REGULATION_OF_VIRAL_GENOME_REPLICATION	GO_NEGATIVE_REGULATION_OF_VIRAL_GENOME_REPLICATION	29	-0.508677	-1.72614	0.00738488	0.155084	0.14156	5	tags=17%, list=0%, signal=17%	68048/69550/80876/66141/68713
GO_MITOTIC_CYTOKINETIC_PROCESS	GO_MITOTIC_CYTOKINETIC_PROCESS	GO_MITOTIC_CYTOKINETIC_PROCESS	16	0.628255	1.76818	0.00739477	0.155084	0.14156	1820	tags=69%, list=28%, signal=50%	68953/20479/11840/116733/67064/234852/75608/69028/11848/68942/18226
REACTOME_HSF1_DEPENDENT_TRANSACTIVATION	REACTOME_HSF1_DEPENDENT_TRANSACTIVATION	REACTOME_HSF1_DEPENDENT_TRANSACTIVATION	18	-0.590959	-1.75398	0.00747863	0.156116	0.142502	520	tags=28%, list=8%, signal=26%	15505/14228/15516/15519/56351
GO_REGULATION_OF_ANTIGEN_RECEPTOR_MEDIATED_SIGNALING_PATHWAY	GO_REGULATION_OF_ANTIGEN_RECEPTOR_MEDIATED_SIGNALING_PATHWAY	GO_REGULATION_OF_ANTIGEN_RECEPTOR_MEDIATED_SIGNALING_PATHWAY	34	-0.481432	-1.69891	0.00756757	0.157245	0.143532	181	tags=21%, list=3%, signal=20%	21838/14727/67596/108655/16534/16854/54215
PID_ERBB1_RECEPTOR_PROXIMAL_PATHWAY	PID_ERBB1_RECEPTOR_PROXIMAL_PATHWAY	PID_ERBB1_RECEPTOR_PROXIMAL_PATHWAY	24	0.543458	1.70215	0.00762507	0.157713	0.14396	1352	tags=42%, list=20%, signal=33%	20846/21894/17973/18706/19247/26417/218397/14679/18176/18707
GO_PEPTIDYL_TYROSINE_MODIFICATION	GO_PEPTIDYL_TYROSINE_MODIFICATION	GO_PEPTIDYL_TYROSINE_MODIFICATION	115	0.347787	1.50508	0.00782609	0.160777	0.146757	905	tags=26%, list=14%, signal=23%	20304/208650/16818/18186/22248/18591/12750/233328/12501/17969/16414/80285/547253/19247/19106/16149/12747/20491/22637/14360/78891/18762/15257/15163/217039/26398/26397/54721/26417/74155
GO_REGULATION_OF_LYMPHOCYTE_DIFFERENTIATION	GO_REGULATION_OF_LYMPHOCYTE_DIFFERENTIATION	GO_REGULATION_OF_LYMPHOCYTE_DIFFERENTIATION	90	0.370248	1.53727	0.00784454	0.160777	0.146757	705	tags=27%, list=11%, signal=24%	12487/21946/12399/252838/74734/16768/21672/319817/15289/16362/16149/22637/17131/11774/12477/12481/268564/12326/21940/243910/12394/18762/21813/57757
REACTOME_SIGNALING_BY_GPCR	REACTOME_SIGNALING_BY_GPCR	REACTOME_SIGNALING_BY_GPCR	141	0.330927	1.47557	0.00793788	0.161186	0.147129	1252	tags=33%, list=19%, signal=28%	20303/20302/20304/26385/14683/13611/12766/67865/68039/104418/71704/16801/110355/26364/12540/18706/238871/321019/65107/56470/51791/11853/67168/13609/227333/14707/12326/54393/101497/18578/19045/18751/19395/12568/106512/26417/14678/14672/20111/14679/14744/102098/18176/18753/13136/18761/110168
REACTOME_INTERFERON_SIGNALING	REACTOME_INTERFERON_SIGNALING	REACTOME_INTERFERON_SIGNALING	119	-0.329417	-1.48832	0.00796813	0.161186	0.147129	517	tags=13%, list=8%, signal=13%	93679/17999/12505/23806/69550/22186/93765/192170/13682/12702/13681/15976/12703/80876/66141/68713
GO_BLOOD_VESSEL_MORPHOGENESIS	GO_BLOOD_VESSEL_MORPHOGENESIS	GO_BLOOD_VESSEL_MORPHOGENESIS	159	0.320935	1.45762	0.00800409	0.161186	0.147129	914	tags=25%, list=14%, signal=22%	20846/20684/11983/16842/12766/18186/12028/56233/19883/27371/109905/14886/16414/16412/23871/12540/18706/112405/53415/17131/13609/66549/24071/53614/229700/12394/227290/15257/21813/16410/18751/17886/16411/14595/672511/99683/338366/16598/218397/20229
GO_POSITIVE_REGULATION_OF_ACTIN_FILAMENT_BUNDLE_ASSEMBLY	GO_POSITIVE_REGULATION_OF_ACTIN_FILAMENT_BUNDLE_ASSEMBLY	GO_POSITIVE_REGULATION_OF_ACTIN_FILAMENT_BUNDLE_ASSEMBLY	22	0.55621	1.6975	0.00800745	0.161186	0.147129	1400	tags=50%, list=21%, signal=40%	56193/20194/18186/18643/12540/11853/19353/14744/20947/16423/11848
BIOCARTA_THELPER_PATHWAY	BIOCARTA_THELPER_PATHWAY	BIOCARTA_THELPER_PATHWAY	11	0.688094	1.74499	0.00808781	0.16208	0.147945	503	tags=55%, list=8%, signal=50%	12487/12503/12500/12501/16414/12481
GO_LYMPHOCYTE_DIFFERENTIATION	GO_LYMPHOCYTE_DIFFERENTIATION	GO_LYMPHOCYTE_DIFFERENTIATION	189	0.306537	1.425	0.008371	0.167013	0.152448	621	tags=21%, list=9%, signal=20%	16401/30925/12487/21946/12399/252838/74734/16768/21672/102545/16818/16842/319817/12500/12501/12028/21423/15289/19883/16362/18987/16412/321019/16149/22637/17131/11774/12477/12481/268564/432763/210757/12326/21940/243910/12394/58208/18762/16431/21813
BIOCARTA_IL2RB_PATHWAY	BIOCARTA_IL2RB_PATHWAY	BIOCARTA_IL2RB_PATHWAY	33	-0.487315	-1.70955	0.00844704	0.167787	0.153155	1047	tags=45%, list=16%, signal=38%	12015/17869/20662/14281/20851/72508/26413/16186/22780/268373/12929/16185/12702/12703/12043
GO_TOLERANCE_INDUCTION	GO_TOLERANCE_INDUCTION	GO_TOLERANCE_INDUCTION	12	0.662301	1.71954	0.00863392	0.170747	0.155857	708	tags=58%, list=11%, signal=52%	12501/15289/54167/18566/21813/171285/15040
GO_REGULATION_OF_SIGNALING_RECEPTOR_ACTIVITY	GO_REGULATION_OF_SIGNALING_RECEPTOR_ACTIVITY	GO_REGULATION_OF_SIGNALING_RECEPTOR_ACTIVITY	38	0.472542	1.65439	0.00869244	0.171138	0.156214	1339	tags=45%, list=20%, signal=36%	208650/18186/100986/15289/75785/17969/16412/238871/68943/12333/12568/74155/50754/19211/17979/18753/229007
GO_REGULATION_OF_VIRAL_LIFE_CYCLE	GO_REGULATION_OF_VIRAL_LIFE_CYCLE	GO_REGULATION_OF_VIRAL_LIFE_CYCLE	82	-0.36639	-1.54509	0.00872961	0.171138	0.156214	724	tags=18%, list=11%, signal=16%	84505/13194/14265/93679/268373/68048/69550/19358/67738/19720/16852/12043/80876/66141/68713
GO_PROTEIN_FOLDING	GO_PROTEIN_FOLDING	GO_PROTEIN_FOLDING	135	-0.316663	-1.4582	0.00883688	0.172201	0.157184	1184	tags=27%, list=18%, signal=22%	57377/22027/12995/12462/56445/14702/270166/15502/69387/30931/67819/12330/12465/105675/78244/109154/15505/101869/268373/14827/56354/14828/100037258/71853/12469/12317/67738/14228/18221/66245/15516/15519/15526/15528/56351/21454
GO_IMMUNE_EFFECTOR_PROCESS	GO_IMMUNE_EFFECTOR_PROCESS	GO_IMMUNE_EFFECTOR_PROCESS	583	0.247192	1.29247	0.00886019	0.172201	0.157184	927	tags=21%, list=14%, signal=20%	16071/20302/20400/100125263/20846/100125262/16019/12798/30925/67771/12487/80287/11465/21946/16363/12503/63986/72042/140580/16768/21672/74117/22388/16842/319817/20195/15452/70719/231507/17973/15289/19883/16970/11461/15957/66508/80985/13244/384309/16362/109905/19354/14569/16414/58222/18987/26364/80285/13629/12540/18706/321019/19106/16149/15212/69562/17131/18521/67862/12333/14360/12721/268564/216445…
GO_POSITIVE_REGULATION_OF_B_CELL_ACTIVATION	GO_POSITIVE_REGULATION_OF_B_CELL_ACTIVATION	GO_POSITIVE_REGULATION_OF_B_CELL_ACTIVATION	36	0.476084	1.64801	0.00892359	0.172689	0.157629	535	tags=25%, list=8%, signal=23%	16071/100125263/100125262/16019/12487/321019/16149/58194/21940
REACTOME_INTERLEUKIN_7_SIGNALING	REACTOME_INTERLEUKIN_7_SIGNALING	REACTOME_INTERLEUKIN_7_SIGNALING	14	-0.636239	-1.76644	0.009234	0.176592	0.161192	66	tags=36%, list=1%, signal=35%	20851/16186/216233/12703/12700
GO_REGULATION_OF_T_CELL_ACTIVATION	GO_REGULATION_OF_T_CELL_ACTIVATION	GO_REGULATION_OF_T_CELL_ACTIVATION	150	0.32297	1.45468	0.00923551	0.176592	0.161192	759	tags=28%, list=11%, signal=25%	20304/12487/12399/74734/16768/21672/16818/76088/319817/12507/17973/12501/12367/15289/16362/19354/12608/12540/18706/19247/16149/22637/17131/11774/12477/14360/12721/12481/268564/54167/193385/12326/21940/243910/12394/18762/18566/21813/171285/15040/240754/19353
GO_POSITIVE_REGULATION_OF_SUPRAMOLECULAR_FIBER_ORGANIZATION	GO_POSITIVE_REGULATION_OF_SUPRAMOLECULAR_FIBER_ORGANIZATION	GO_POSITIVE_REGULATION_OF_SUPRAMOLECULAR_FIBER_ORGANIZATION	93	0.3635	1.51707	0.0092428	0.176592	0.161192	556	tags=19%, list=8%, signal=18%	67771/63986/12631/56193/20194/74117/260409/22388/18186/100986/17973/18643/12540/11840/11853/12721/22323/56378
GO_RESPONSE_TO_TYPE_I_INTERFERON	GO_RESPONSE_TO_TYPE_I_INTERFERON	GO_RESPONSE_TO_TYPE_I_INTERFERON	61	-0.400292	-1.60296	0.00935412	0.177965	0.162446	108	tags=8%, list=2%, signal=8%	15516/15976/80876/66141/68713
GO_SCHWANN_CELL_DIFFERENTIATION	GO_SCHWANN_CELL_DIFFERENTIATION	GO_SCHWANN_CELL_DIFFERENTIATION	12	0.658113	1.70867	0.00940138	0.178113	0.16258	818	tags=42%, list=12%, signal=37%	16202/20481/64383/17937/12568
GO_CELL_KILLING	GO_CELL_KILLING	GO_CELL_KILLING	67	-0.385463	-1.56782	0.00946159	0.178169	0.162632	321	tags=15%, list=5%, signal=14%	52118/15331/70450/20085/15516/14132/56532/54215/14939/16963
GO_REGULATION_OF_NEURON_DIFFERENTIATION	GO_REGULATION_OF_NEURON_DIFFERENTIATION	GO_REGULATION_OF_NEURON_DIFFERENTIATION	203	-0.283911	-1.3819	0.0094834	0.178169	0.162632	917	tags=21%, list=14%, signal=18%	16183/20955/192986/70083/74187/19230/22368/56376/12492/338362/56294/19735/233552/192662/14265/64138/216344/19229/17999/64294/12929/18024/225348/13385/107746/22215/14828/21838/12317/66867/20320/14228/18080/11816/216233/16852/21858/18102/15902/259277/22352/12043
HALLMARK_PI3K_AKT_MTOR_SIGNALING	HALLMARK_PI3K_AKT_MTOR_SIGNALING	HALLMARK_PI3K_AKT_MTOR_SIGNALING	72	0.39265	1.56396	0.0097035	0.181548	0.165716	1084	tags=33%, list=16%, signal=28%	12631/74117/16818/17973/18643/110355/56637/19247/20491/11840/12326/26940/13684/56378/23988/19045/18751/19353/26397/22030/19082/11773/19211/20111
GO_REGULATION_OF_OSSIFICATION	GO_REGULATION_OF_OSSIFICATION	GO_REGULATION_OF_OSSIFICATION	58	-0.404531	-1.59977	0.0098456	0.183446	0.167448	746	tags=24%, list=11%, signal=22%	26413/17129/12387/19229/230709/27060/21803/226551/16478/54411/67972/15902/12043/68713
GO_CYTOKINESIS	GO_CYTOKINESIS	GO_CYTOKINESIS	82	0.380492	1.55623	0.00991326	0.183946	0.167905	1400	tags=35%, list=21%, signal=28%	12531/12631/74117/68953/109333/22248/67903/20479/57784/12540/11840/11853/11744/23988/268451/17886/116733/218397/67064/56526/52398/234852/75608/69028/20658/12314/211660/12315/11848
REACTOME_ESTROGEN_DEPENDENT_GENE_EXPRESSION	REACTOME_ESTROGEN_DEPENDENT_GENE_EXPRESSION	REACTOME_ESTROGEN_DEPENDENT_GENE_EXPRESSION	74	-0.37353	-1.54907	0.00998638	0.184543	0.16845	621	tags=20%, list=9%, signal=19%	18519/21887/20683/98053/15078/16478/20020/77605/14228/17749/15516/15469/15519/56351/12043
REACTOME_THE_ROLE_OF_NEF_IN_HIV_1_REPLICATION_AND_DISEASE_PATHOGENESIS	REACTOME_THE_ROLE_OF_NEF_IN_HIV_1_REPLICATION_AND_DISEASE_PATHOGENESIS	REACTOME_THE_ROLE_OF_NEF_IN_HIV_1_REPLICATION_AND_DISEASE_PATHOGENESIS	23	0.539915	1.66901	0.0100784	0.184729	0.16862	1169	tags=48%, list=18%, signal=40%	12487/12503/140580/16818/11840/14360/108012/19353/232910/11773/12526
GO_RNA_DEPENDENT_DNA_BIOSYNTHETIC_PROCESS	GO_RNA_DEPENDENT_DNA_BIOSYNTHETIC_PROCESS	GO_RNA_DEPENDENT_DNA_BIOSYNTHETIC_PROCESS	55	-0.406834	-1.59262	0.0100919	0.184729	0.16862	1322	tags=40%, list=20%, signal=32%	21745/22596/103677/68147/12462/15382/68275/229512/12465/26413/68964/12387/268373/11920/52530/59125/12469/59047/15516/15519/56351/21454
GO_NEGATIVE_REGULATION_OF_IMMUNE_RESPONSE	GO_NEGATIVE_REGULATION_OF_IMMUNE_RESPONSE	GO_NEGATIVE_REGULATION_OF_IMMUNE_RESPONSE	69	-0.382548	-1.56789	0.0101329	0.184729	0.16862	696	tags=22%, list=11%, signal=20%	14775/19172/16190/67116/109934/21929/69550/21803/268857/16331/20085/19720/16854/54215/16963
GO_NUCLEOSOME_ORGANIZATION	GO_NUCLEOSOME_ORGANIZATION	GO_NUCLEOSOME_ORGANIZATION	68	-0.385481	-1.57441	0.0101603	0.184729	0.16862	660	tags=24%, list=10%, signal=21%	103554/101685/170644/107435/93762/104248/56505/54387/15078/20588/20587/101612/18148/245688/69726/19231
GO_INTERLEUKIN_7_MEDIATED_SIGNALING_PATHWAY	GO_INTERLEUKIN_7_MEDIATED_SIGNALING_PATHWAY	GO_INTERLEUKIN_7_MEDIATED_SIGNALING_PATHWAY	13	-0.643695	-1.75	0.0102532	0.18542	0.16925	66	tags=38%, list=1%, signal=38%	20851/16186/216233/12703/12700
GO_REGULATION_OF_ACTIN_FILAMENT_ORGANIZATION	GO_REGULATION_OF_ACTIN_FILAMENT_ORGANIZATION	GO_REGULATION_OF_ACTIN_FILAMENT_ORGANIZATION	110	0.348415	1.49775	0.0102805	0.18542	0.16925	660	tags=20%, list=10%, signal=18%	67771/63986/72042/12631/56193/20194/74117/260409/22388/18186/17973/18643/12540/11840/11853/13609/12721/22323/56378/101497/15163/68089
GO_MULTI_MULTICELLULAR_ORGANISM_PROCESS	GO_MULTI_MULTICELLULAR_ORGANISM_PROCESS	GO_MULTI_MULTICELLULAR_ORGANISM_PROCESS	69	-0.380996	-1.56153	0.010358	0.186073	0.169846	746	tags=26%, list=11%, signal=23%	26413/19735/225825/20525/68465/50790/16653/15078/13854/16477/11835/22209/50722/56334/12317/14228/54215/12043
REACTOME_COPI_INDEPENDENT_GOLGI_TO_ER_RETROGRADE_TRAFFIC	REACTOME_COPI_INDEPENDENT_GOLGI_TO_ER_RETROGRADE_TRAFFIC	REACTOME_COPI_INDEPENDENT_GOLGI_TO_ER_RETROGRADE_TRAFFIC	32	-0.483616	-1.68346	0.0104621	0.186705	0.170423	2121	tags=53%, list=32%, signal=36%	19330/13191/12343/54130/22143/56455/18476/12340/14423/13424/22428/19346/68097/59288/98732/69654/22145
GO_CYTOSKELETON_DEPENDENT_CYTOKINESIS	GO_CYTOSKELETON_DEPENDENT_CYTOKINESIS	GO_CYTOSKELETON_DEPENDENT_CYTOKINESIS	48	0.437546	1.61094	0.010476	0.186705	0.170423	1400	tags=38%, list=21%, signal=30%	12631/74117/68953/22248/20479/57784/11840/11853/116733/218397/67064/56526/52398/234852/75608/69028/20658/11848
REACTOME_RHO_GTPASES_ACTIVATE_WASPS_AND_WAVES	REACTOME_RHO_GTPASES_ACTIVATE_WASPS_AND_WAVES	REACTOME_RHO_GTPASES_ACTIVATE_WASPS_AND_WAVES	27	0.514533	1.66902	0.0105224	0.186794	0.170504	883	tags=37%, list=13%, signal=32%	67771/11465/74117/17973/11461/12540/56378/68089/19353/26417
GO_PROTEIN_KINASE_B_SIGNALING	GO_PROTEIN_KINASE_B_SIGNALING	GO_PROTEIN_KINASE_B_SIGNALING	75	0.386718	1.55327	0.0105735	0.186964	0.17066	948	tags=29%, list=14%, signal=25%	20302/20304/12487/16202/16818/18591/19354/16412/18706/17188/19247/269254/68943/14360/54167/15163/64383/19353/237542/12524/58988/20869
GO_REGULATION_OF_BODY_FLUID_LEVELS	GO_REGULATION_OF_BODY_FLUID_LEVELS	GO_REGULATION_OF_BODY_FLUID_LEVELS	155	0.317527	1.43569	0.0107766	0.189811	0.173259	1388	tags=32%, list=21%, signal=26%	11465/16363/54325/72828/56193/21672/22631/14683/16202/21894/16818/76088/104418/18591/11461/67268/16362/12527/108101/12540/18706/19247/83671/22282/11774/14360/227333/18751/17886/19353/26417/15081/14678/14672/11750/18753/18761/70361/58249/73182/12419/19062/18755/57440/53416/22320/14466/14751/14688/18747
GO_TRANSFORMING_GROWTH_FACTOR_BETA_PRODUCTION	GO_TRANSFORMING_GROWTH_FACTOR_BETA_PRODUCTION	GO_TRANSFORMING_GROWTH_FACTOR_BETA_PRODUCTION	12	-0.662179	-1.75669	0.0108559	0.190452	0.173843	108	tags=17%, list=2%, signal=16%	15516/16963
BIOCARTA_TCYTOTOXIC_PATHWAY	BIOCARTA_TCYTOTOXIC_PATHWAY	BIOCARTA_TCYTOTOXIC_PATHWAY	12	0.654004	1.698	0.0109363	0.190452	0.173843	503	tags=50%, list=8%, signal=46%	12487/12503/12500/12501/16414/12481
GO_ACTIN_FILAMENT_BASED_PROCESS	GO_ACTIN_FILAMENT_BASED_PROCESS	GO_ACTIN_FILAMENT_BASED_PROCESS	251	0.285619	1.37416	0.0109653	0.190452	0.173843	1209	tags=27%, list=18%, signal=23%	12798/73112/67771/11465/63986/11928/72042/12631/140580/56193/20194/74117/16202/21894/260409/22388/269587/18186/100986/17973/18643/11461/57784/19354/109711/17925/16412/12540/238871/17128/58194/11840/11853/13609/12721/22323/56378/53378/216965/58800/101497/15163/68089/18578/23969/17886/19353/116733/12568/64099/12331/218397/232227/235574/27361/23912/57778/29816/60595/381921/63985/14744/68833/102098/2…
GO_RESPONSE_TO_INTERLEUKIN_7	GO_RESPONSE_TO_INTERLEUKIN_7	GO_RESPONSE_TO_INTERLEUKIN_7	23	-0.533862	-1.70359	0.0109819	0.190452	0.173843	592	tags=30%, list=9%, signal=28%	16186/12929/11947/14827/216233/12703/12700
GO_CELLULAR_RESPONSE_TO_CORTICOSTEROID_STIMULUS	GO_CELLULAR_RESPONSE_TO_CORTICOSTEROID_STIMULUS	GO_CELLULAR_RESPONSE_TO_CORTICOSTEROID_STIMULUS	26	-0.512817	-1.68934	0.0110437	0.19079	0.174152	331	tags=27%, list=5%, signal=26%	13685/14815/11898/75547/14870/69726/67972
GO_RESPONSE_TO_INTERLEUKIN_4	GO_RESPONSE_TO_INTERLEUKIN_4	GO_RESPONSE_TO_INTERLEUKIN_4	25	-0.512374	-1.67131	0.0112093	0.192911	0.176088	1173	tags=44%, list=18%, signal=36%	50868/20851/19255/27367/16186/16190/14828/15516/16898/23918/16963
REACTOME_PYRUVATE_METABOLISM	REACTOME_PYRUVATE_METABOLISM	REACTOME_PYRUVATE_METABOLISM	13	-0.638504	-1.73589	0.0112994	0.193723	0.176829	1434	tags=54%, list=22%, signal=42%	70456/14651/228026/109801/55951/16828/18597
GO_MUSCLE_ORGAN_MORPHOGENESIS	GO_MUSCLE_ORGAN_MORPHOGENESIS	GO_MUSCLE_ORGAN_MORPHOGENESIS	16	0.611157	1.72005	0.0113766	0.194307	0.177362	487	tags=31%, list=7%, signal=29%	28146/14225/17128/17131/13609
GO_NEGATIVE_REGULATION_OF_LYMPHOCYTE_DIFFERENTIATION	GO_NEGATIVE_REGULATION_OF_LYMPHOCYTE_DIFFERENTIATION	GO_NEGATIVE_REGULATION_OF_LYMPHOCYTE_DIFFERENTIATION	28	0.506636	1.65673	0.0114751	0.19525	0.178223	705	tags=46%, list=11%, signal=42%	21946/12399/16768/21672/319817/15289/16362/16149/17131/12477/243910/12394/57757
GO_REGULATION_OF_HISTONE_METHYLATION	GO_REGULATION_OF_HISTONE_METHYLATION	GO_REGULATION_OF_HISTONE_METHYLATION	41	0.450962	1.60611	0.0117604	0.198603	0.181284	972	tags=29%, list=15%, signal=25%	22589/57261/18193/17765/14581/17128/67367/13018/66354/76804/16468/76246
GO_POSITIVE_REGULATION_OF_DEFENSE_RESPONSE_TO_VIRUS_BY_HOST	GO_POSITIVE_REGULATION_OF_DEFENSE_RESPONSE_TO_VIRUS_BY_HOST	GO_POSITIVE_REGULATION_OF_DEFENSE_RESPONSE_TO_VIRUS_BY_HOST	14	0.621913	1.69196	0.0118388	0.198603	0.181284	880	tags=43%, list=13%, signal=37%	20846/80985/80285/230073/209200/80795
GO_CLATHRIN_DEPENDENT_ENDOCYTOSIS	GO_CLATHRIN_DEPENDENT_ENDOCYTOSIS	GO_CLATHRIN_DEPENDENT_ENDOCYTOSIS	28	0.504417	1.64947	0.0118453	0.198603	0.181284	1067	tags=29%, list=16%, signal=24%	16401/229521/98366/22248/232910/11773/29816/12757
GO_POSITIVE_REGULATION_OF_OSSIFICATION	GO_POSITIVE_REGULATION_OF_OSSIFICATION	GO_POSITIVE_REGULATION_OF_OSSIFICATION	21	-0.551319	-1.71489	0.0118483	0.198603	0.181284	698	tags=38%, list=11%, signal=34%	17129/12387/21803/226551/16478/54411/67972/68713
GO_REGULATION_OF_VASCULATURE_DEVELOPMENT	GO_REGULATION_OF_VASCULATURE_DEVELOPMENT	GO_REGULATION_OF_VASCULATURE_DEVELOPMENT	92	0.360646	1.50299	0.011909	0.19888	0.181537	722	tags=24%, list=11%, signal=22%	20846/20684/18018/18186/18591/56233/109905/14886/16414/16412/23871/112405/18569/53415/66549/24071/53614/12394/15257/21813/18751/16411
GO_RESPONSE_TO_GROWTH_HORMONE	GO_RESPONSE_TO_GROWTH_HORMONE	GO_RESPONSE_TO_GROWTH_HORMONE	16	-0.600228	-1.72355	0.0120558	0.199761	0.18234	240	tags=31%, list=4%, signal=30%	20851/11898/19303/12301/216233
GO_POSITIVE_REGULATION_OF_CYTOSKELETON_ORGANIZATION	GO_POSITIVE_REGULATION_OF_CYTOSKELETON_ORGANIZATION	GO_POSITIVE_REGULATION_OF_CYTOSKELETON_ORGANIZATION	104	0.350258	1.49053	0.0121074	0.199761	0.18234	1448	tags=33%, list=22%, signal=26%	67771/63986/12631/56193/20194/74117/260409/22388/18186/100986/17973/18643/20479/12540/11840/11853/12721/22323/56378/15163/68089/19353/12568/13494/29816/63985/14744/18637/20947/72425/16423/11848/56431/328108
GO_REGULATION_OF_NIK_NF_KAPPAB_SIGNALING	GO_REGULATION_OF_NIK_NF_KAPPAB_SIGNALING	GO_REGULATION_OF_NIK_NF_KAPPAB_SIGNALING	51	0.425807	1.59066	0.0121487	0.199761	0.18234	1560	tags=43%, list=24%, signal=33%	19245/16202/319817/56233/24105/15289/80985/57373/19106/18569/21940/171285/110829/109910/71609/22030/60595/72674/16182/11848/230738/19260
REACTOME_G_ALPHA_Z_SIGNALLING_EVENTS	REACTOME_G_ALPHA_Z_SIGNALLING_EVENTS	REACTOME_G_ALPHA_Z_SIGNALLING_EVENTS	15	0.610565	1.69163	0.012165	0.199761	0.18234	1382	tags=67%, list=21%, signal=53%	14683/56470/14707/18751/14678/14679/18753/18761/18755/14688
GO_IMMUNE_RESPONSE_REGULATING_SIGNALING_PATHWAY	GO_IMMUNE_RESPONSE_REGULATING_SIGNALING_PATHWAY	GO_IMMUNE_RESPONSE_REGULATING_SIGNALING_PATHWAY	298	0.273992	1.34661	0.0121832	0.199761	0.18234	821	tags=20%, list=12%, signal=18%	16071/100125263/100125262/16019/67771/12487/11465/21946/12503/16912/18018/140580/74117/16818/319817/17973/12500/12501/12028/24105/15289/11461/16362/109905/16414/57296/12540/14581/18706/238871/15944/22637/78473/239743/12477/14360/210757/107321/243910/56378/68652/12394/230073/67664/171285/68089/11798/18578/18751/57757/22190/319236/240754/226422/19353/26398/16151/13040/329260/13667
GO_POSITIVE_REGULATION_OF_VASCULAR_SMOOTH_MUSCLE_CELL_PROLIFERATION	GO_POSITIVE_REGULATION_OF_VASCULAR_SMOOTH_MUSCLE_CELL_PROLIFERATION	GO_POSITIVE_REGULATION_OF_VASCULAR_SMOOTH_MUSCLE_CELL_PROLIFERATION	11	0.675632	1.71339	0.0123243	0.201341	0.183783	1117	tags=55%, list=17%, signal=45%	17261/18591/17246/100017/14678/14679
GO_POSITIVE_REGULATION_OF_MONOOXYGENASE_ACTIVITY	GO_POSITIVE_REGULATION_OF_MONOOXYGENASE_ACTIVITY	GO_POSITIVE_REGULATION_OF_MONOOXYGENASE_ACTIVITY	13	-0.635207	-1.72692	0.0125549	0.204232	0.186422	560	tags=38%, list=8%, signal=35%	19229/16653/52014/57320/11816
GO_CD8_POSITIVE_ALPHA_BETA_T_CELL_ACTIVATION	GO_CD8_POSITIVE_ALPHA_BETA_T_CELL_ACTIVATION	GO_CD8_POSITIVE_ALPHA_BETA_T_CELL_ACTIVATION	14	-0.616844	-1.71259	0.0125918	0.204232	0.186422	30	tags=21%, list=0%, signal=21%	12703/12043/16963
GO_RESPONSE_TO_INTERLEUKIN_2	GO_RESPONSE_TO_INTERLEUKIN_2	GO_RESPONSE_TO_INTERLEUKIN_2	11	-0.667841	-1.72572	0.0131004	0.21172	0.193257	1047	tags=55%, list=16%, signal=46%	20851/19255/16183/16186/19229/16185
GO_IMMUNE_SYSTEM_DEVELOPMENT	GO_IMMUNE_SYSTEM_DEVELOPMENT	GO_IMMUNE_SYSTEM_DEVELOPMENT	466	0.249283	1.28092	0.0132798	0.213356	0.194751	746	tags=17%, list=11%, signal=17%	20302/16401/20846/11983/30925/12487/21946/16912/12399/72828/252838/74734/56193/16768/21672/14683/102545/98366/16818/22388/16842/319817/12500/233328/12501/12028/21423/12367/15289/19883/16362/109711/12608/18987/57296/16412/23871/13629/12540/14581/18567/321019/19247/19106/16149/69562/22637/16994/17131/11774/233833/12477/19712/12481/268564/54167/432763/210757/12326/21940/243910/229700/12394/100038882…
GO_NEUROMUSCULAR_JUNCTION_DEVELOPMENT	GO_NEUROMUSCULAR_JUNCTION_DEVELOPMENT	GO_NEUROMUSCULAR_JUNCTION_DEVELOPMENT	11	-0.665276	-1.7191	0.0133084	0.213356	0.194751	456	tags=45%, list=7%, signal=42%	14272/17999/12929/22288/14062
GO_POSITIVE_REGULATION_OF_ACTIN_FILAMENT_DEPOLYMERIZATION	GO_POSITIVE_REGULATION_OF_ACTIN_FILAMENT_DEPOLYMERIZATION	GO_POSITIVE_REGULATION_OF_ACTIN_FILAMENT_DEPOLYMERIZATION	10	0.681744	1.67863	0.0133436	0.213356	0.194751	129	tags=30%, list=2%, signal=29%	12631/56193/22388
GO_MIDBODY_ABSCISSION	GO_MIDBODY_ABSCISSION	GO_MIDBODY_ABSCISSION	13	0.637414	1.69772	0.0134023	0.213536	0.194915	1206	tags=54%, list=18%, signal=44%	68953/20479/116733/67064/234852/75608/69028
GO_LEUKOCYTE_ADHESION_TO_VASCULAR_ENDOTHELIAL_CELL	GO_LEUKOCYTE_ADHESION_TO_VASCULAR_ENDOTHELIAL_CELL	GO_LEUKOCYTE_ADHESION_TO_VASCULAR_ENDOTHELIAL_CELL	17	0.584869	1.67663	0.0137866	0.218886	0.199798	344	tags=29%, list=5%, signal=28%	16401/20345/16414/16412/23871
GO_RESPONSE_TO_METAL_ION	GO_RESPONSE_TO_METAL_ION	GO_RESPONSE_TO_METAL_ION	117	-0.320564	-1.44228	0.013866	0.219375	0.200245	837	tags=24%, list=13%, signal=21%	17764/11911/20866/69048/109672/105675/11747/26413/11518/17258/16440/19229/66734/17999/16477/27060/57320/16478/13385/11898/14828/12301/12317/67675/70568/12550/15902/12043
GO_POSITIVE_REGULATION_OF_ACTIN_FILAMENT_POLYMERIZATION	GO_POSITIVE_REGULATION_OF_ACTIN_FILAMENT_POLYMERIZATION	GO_POSITIVE_REGULATION_OF_ACTIN_FILAMENT_POLYMERIZATION	46	0.431617	1.57602	0.013922	0.21949	0.200349	660	tags=24%, list=10%, signal=22%	67771/63986/74117/260409/17973/18643/11840/12721/22323/56378/68089
REACTOME_SIGNALING_BY_NUCLEAR_RECEPTORS	REACTOME_SIGNALING_BY_NUCLEAR_RECEPTORS	REACTOME_SIGNALING_BY_NUCLEAR_RECEPTORS	133	-0.310724	-1.42666	0.0140443	0.220291	0.20108	1410	tags=28%, list=21%, signal=22%	213988/218203/16476/20787/228026/14281/14710/20807/55960/20602/239528/99982/14702/69920/104263/26413/18519/230674/21887/20683/98053/16653/15078/16478/20020/77605/67738/14228/17749/15516/15469/11816/15519/56351/18597/320982/12043
GO_ENZYME_LINKED_RECEPTOR_PROTEIN_SIGNALING_PATHWAY	GO_ENZYME_LINKED_RECEPTOR_PROTEIN_SIGNALING_PATHWAY	GO_ENZYME_LINKED_RECEPTOR_PROTEIN_SIGNALING_PATHWAY	347	0.264479	1.32044	0.014071	0.220291	0.20108	1305	tags=29%, list=20%, signal=25%	67771/11465/69178/20024/72828/19245/140580/208650/74117/16202/14225/16818/16842/11777/18186/13858/17973/18591/67903/12501/12367/15925/11461/27371/20481/17969/80288/83946/12540/18706/56637/73711/19247/18569/269254/17128/58194/20491/192192/17131/51791/14360/14561/227333/56378/53378/18762/66144/21813/16410/23988/68089/75717/11798/64383/18751/22190/93836/14718/19353/74747/66354/13859/14479/71609/1141…
GO_RESPONSE_TO_INTERFERON_GAMMA	GO_RESPONSE_TO_INTERFERON_GAMMA	GO_RESPONSE_TO_INTERFERON_GAMMA	93	-0.337985	-1.46224	0.0141682	0.220291	0.20108	382	tags=12%, list=6%, signal=11%	12505/69550/11898/12702/15516/12703/22352/80876/66141/16963/68713
GO_TRANSLATIONAL_TERMINATION	GO_TRANSLATIONAL_TERMINATION	GO_TRANSLATIONAL_TERMINATION	93	-0.337159	-1.45867	0.0141682	0.220291	0.20108	1368	tags=38%, list=21%, signal=30%	57837/67871/94064/66230/14548/67840/68565/56284/27398/56280/270086/66121/107732/28028/77721/66128/94062/67270/75398/232536/353242/14852/69956/72650/66419/67707/19935/50529/27395/66292/216767/276770/68836/66047/64658
GO_POSTTRANSCRIPTIONAL_REGULATION_OF_GENE_EXPRESSION	GO_POSTTRANSCRIPTIONAL_REGULATION_OF_GENE_EXPRESSION	GO_POSTTRANSCRIPTIONAL_REGULATION_OF_GENE_EXPRESSION	392	-0.244985	-1.28322	0.0142896	0.221266	0.20197	1242	tags=24%, list=19%, signal=21%	21379/19946/109075/78294/224045/67941/19184/27998/60365/73830/52477/56046/20602/433702/66118/18626/239528/19934/226982/27050/69920/270086/107939/26905/26441/11911/22099/78796/72508/12785/18141/108037/67267/17149/230908/211064/20044/70769/50911/227331/75420/56403/54401/19177/26413/21762/231207/27058/110651/103554/19172/108989/68092/19735/19171/20102/14265/14852/19229/68134/230709/19652/69956/78893…
GO_NEGATIVE_REGULATION_OF_MULTICELLULAR_ORGANISMAL_PROCESS	GO_NEGATIVE_REGULATION_OF_MULTICELLULAR_ORGANISMAL_PROCESS	GO_NEGATIVE_REGULATION_OF_MULTICELLULAR_ORGANISMAL_PROCESS	387	-0.244299	-1.27778	0.014329	0.221266	0.20197	672	tags=15%, list=10%, signal=15%	77116/12387/56294/19735/192662/64138/19229/16190/21887/381290/18033/16825/67116/64294/109934/21929/27399/13854/18024/20226/69550/21803/229323/268857/11938/192170/22230/22215/16331/14870/21838/52662/14727/12317/66867/20320/14228/13051/59079/20085/15516/15469/21938/14270/11816/15526/19720/216233/16852/67972/12703/18102/15902/14062/54215/259277/22352/12043/16963
GO_DICARBOXYLIC_ACID_TRANSPORT	GO_DICARBOXYLIC_ACID_TRANSPORT	GO_DICARBOXYLIC_ACID_TRANSPORT	16	0.59495	1.67444	0.0144103	0.221623	0.202297	190	tags=19%, list=3%, signal=18%	67863/54208/67903
GO_NEGATIVE_REGULATION_OF_CELL_POPULATION_PROLIFERATION	GO_NEGATIVE_REGULATION_OF_CELL_POPULATION_PROLIFERATION	GO_NEGATIVE_REGULATION_OF_CELL_POPULATION_PROLIFERATION	221	-0.273808	-1.34859	0.0144819	0.221623	0.202297	365	tags=11%, list=6%, signal=11%	21803/11835/268857/12581/21376/56395/107746/22346/16331/18673/14870/18148/85305/11816/21858/27967/18102/18715/15902/14062/109700/12043/16963/68713
GO_GLAND_DEVELOPMENT	GO_GLAND_DEVELOPMENT	GO_GLAND_DEVELOPMENT	141	-0.303841	-1.41039	0.0144996	0.221623	0.202297	1366	tags=33%, list=21%, signal=26%	109305/16476/17158/140740/18746/17827/19946/20807/20602/16974/68927/20851/63959/27374/19090/14719/78894/26413/15466/68964/14775/12387/18129/230709/11920/12929/16653/20588/21929/19156/110446/21803/11835/20384/22215/11898/26554/14228/11429/216233/11821/56532/12550/18102/15902/12043
GO_PEPTIDYL_ARGININE_MODIFICATION	GO_PEPTIDYL_ARGININE_MODIFICATION	GO_PEPTIDYL_ARGININE_MODIFICATION	11	-0.658539	-1.70169	0.014556	0.221734	0.202397	1218	tags=55%, list=18%, signal=45%	66059/27374/57320/18600/15469/71974
GO_POSITIVE_REGULATION_OF_PEPTIDYL_TYROSINE_PHOSPHORYLATION	GO_POSITIVE_REGULATION_OF_PEPTIDYL_TYROSINE_PHOSPHORYLATION	GO_POSITIVE_REGULATION_OF_PEPTIDYL_TYROSINE_PHOSPHORYLATION	50	0.424433	1.57576	0.0146145	0.221875	0.202527	462	tags=24%, list=7%, signal=22%	20304/18186/22248/18591/233328/12501/17969/80285/547253/19247/16149/14360
GO_NEGATIVE_REGULATION_OF_ADAPTIVE_IMMUNE_RESPONSE	GO_NEGATIVE_REGULATION_OF_ADAPTIVE_IMMUNE_RESPONSE	GO_NEGATIVE_REGULATION_OF_ADAPTIVE_IMMUNE_RESPONSE	22	-0.532924	-1.67799	0.0146805	0.222129	0.202758	76	tags=18%, list=1%, signal=18%	16190/19720/54215/16963
GO_B_CELL_ACTIVATION	GO_B_CELL_ACTIVATION	GO_B_CELL_ACTIVATION	114	0.3355	1.44941	0.0147929	0.222971	0.203526	535	tags=18%, list=8%, signal=16%	16071/16401/100125263/100125262/16019/12487/102545/16842/12028/21423/12367/18987/16412/321019/16149/58194/22637/12477/268564/21940
GARGALOVIC_RESPONSE_TO_OXIDIZED_PHOSPHOLIPIDS_PINK_DN	GARGALOVIC_RESPONSE_TO_OXIDIZED_PHOSPHOLIPIDS_PINK_DN	GARGALOVIC_RESPONSE_TO_OXIDIZED_PHOSPHOLIPIDS_PINK_DN	10	0.677574	1.66836	0.0148907	0.222971	0.203526	790	tags=50%, list=12%, signal=44%	231932/231931/67168/243374/68018
REACTOME_G_ALPHA_I_SIGNALLING_EVENTS	REACTOME_G_ALPHA_I_SIGNALLING_EVENTS	REACTOME_G_ALPHA_I_SIGNALLING_EVENTS	68	0.389982	1.54126	0.0148932	0.222971	0.203526	1877	tags=53%, list=28%, signal=38%	20303/20304/14683/13611/12766/67865/110355/238871/321019/65107/56470/51791/13609/14707/12326/54393/18578/19045/12568/106512/14678/14679/18753/18761/110168/14688/18747/19055/75624/18749/19052/12772/12325/19056/50780/19053
BIOCARTA_TOB1_PATHWAY	BIOCARTA_TOB1_PATHWAY	BIOCARTA_TOB1_PATHWAY	13	0.632134	1.68365	0.0149339	0.222971	0.203526	621	tags=46%, list=9%, signal=42%	12487/12503/12500/12501/17128/21813
GO_NEGATIVE_REGULATION_OF_PRODUCTION_OF_MOLECULAR_MEDIATOR_OF_IMMUNE_RESPONSE	GO_NEGATIVE_REGULATION_OF_PRODUCTION_OF_MOLECULAR_MEDIATOR_OF_IMMUNE_RESPONSE	GO_NEGATIVE_REGULATION_OF_PRODUCTION_OF_MOLECULAR_MEDIATOR_OF_IMMUNE_RESPONSE	13	-0.626584	-1.70348	0.0150659	0.223121	0.203664	468	tags=31%, list=7%, signal=29%	67116/69550/21803/16963
GO_RESPONSE_TO_VIRUS	GO_RESPONSE_TO_VIRUS	GO_RESPONSE_TO_VIRUS	171	-0.290853	-1.38444	0.0150999	0.223121	0.203664	623	tags=14%, list=9%, signal=13%	68077/14265/18263/230709/98053/16155/68048/21929/69550/22230/56048/100037258/117198/67040/70450/16150/16765/15976/18715/12043/80876/66141/16963/68713
GO_CYTOSOLIC_CALCIUM_ION_TRANSPORT	GO_CYTOSOLIC_CALCIUM_ION_TRANSPORT	GO_CYTOSOLIC_CALCIUM_ION_TRANSPORT	60	-0.387423	-1.54483	0.0151549	0.223121	0.203664	722	tags=25%, list=11%, signal=22%	108837/14873/12018/16440/11793/19229/381290/12774/11938/21838/27967/67972/14062/12043/16963
REACTOME_MITOCHONDRIAL_TRANSLATION	REACTOME_MITOCHONDRIAL_TRANSLATION	REACTOME_MITOCHONDRIAL_TRANSLATION	88	-0.342678	-1.46647	0.015162	0.223121	0.203664	1876	tags=47%, list=28%, signal=34%	107733/66407/107734/94065/56282/66223/67212/28030/57837/67871/94064/66230/76366/233870/14548/67840/68565/56284/27398/56280/66121/107732/28028/77721/66128/94062/67270/75398/232536/353242/69956/66419/67707/19935/50529/27395/66292/216767/68836/66047/64658
GO_DEOXYRIBONUCLEOSIDE_TRIPHOSPHATE_METABOLIC_PROCESS	GO_DEOXYRIBONUCLEOSIDE_TRIPHOSPHATE_METABOLIC_PROCESS	GO_DEOXYRIBONUCLEOSIDE_TRIPHOSPHATE_METABOLIC_PROCESS	13	0.631232	1.68125	0.0153169	0.223121	0.203664	662	tags=31%, list=10%, signal=28%	11534/237336/75686/56045
GO_RNA_LOCALIZATION	GO_RNA_LOCALIZATION	GO_RNA_LOCALIZATION	176	-0.289726	-1.38507	0.0154034	0.223121	0.203664	1210	tags=27%, list=18%, signal=23%	66874/103677/60365/433702/66118/66069/12462/12626/20383/71514/107939/15382/193116/54196/18141/22185/17149/68188/229512/12465/14113/94230/432508/108989/68092/233789/14265/226747/20382/68134/19826/68040/11920/56505/54387/64340/54451/68045/192170/52530/20384/68278/66362/276770/353258/12469/18148/21454
GO_NEGATIVE_REGULATION_OF_PEPTIDYL_SERINE_PHOSPHORYLATION	GO_NEGATIVE_REGULATION_OF_PEPTIDYL_SERINE_PHOSPHORYLATION	GO_NEGATIVE_REGULATION_OF_PEPTIDYL_SERINE_PHOSPHORYLATION	11	0.659236	1.67181	0.0154054	0.223121	0.203664	760	tags=55%, list=11%, signal=48%	17973/12028/238871/17131/217039/74747
GO_POSITIVE_REGULATION_OF_PROTEIN_TARGETING_TO_MEMBRANE	GO_POSITIVE_REGULATION_OF_PROTEIN_TARGETING_TO_MEMBRANE	GO_POSITIVE_REGULATION_OF_PROTEIN_TARGETING_TO_MEMBRANE	11	0.65992	1.67355	0.0154054	0.223121	0.203664	1110	tags=55%, list=17%, signal=45%	66437/16414/56398/14360/12568/23991
KEGG_TOLL_LIKE_RECEPTOR_SIGNALING_PATHWAY	KEGG_TOLL_LIKE_RECEPTOR_SIGNALING_PATHWAY	KEGG_TOLL_LIKE_RECEPTOR_SIGNALING_PATHWAY	47	0.426941	1.56276	0.0154782	0.223121	0.203664	927	tags=26%, list=14%, signal=22%	20303/20302/20304/20846/18706/68652/19353/26398/16151/26397/26417/12524
GO_CIRCULATORY_SYSTEM_PROCESS	GO_CIRCULATORY_SYSTEM_PROCESS	GO_CIRCULATORY_SYSTEM_PROCESS	116	-0.317859	-1.42825	0.015493	0.223121	0.203664	747	tags=21%, list=11%, signal=19%	20656/15466/17129/14775/17258/14873/16440/19735/64138/11793/381290/230709/109934/21803/11835/11938/75547/11816/67972/15902/14062/109700/16523/16963
BIOCARTA_NKT_PATHWAY	BIOCARTA_NKT_PATHWAY	BIOCARTA_NKT_PATHWAY	12	0.643052	1.66956	0.0155411	0.223121	0.203664	148	tags=33%, list=2%, signal=33%	20303/20302/12487/12766
GO_POSITIVE_REGULATION_OF_NEURON_APOPTOTIC_PROCESS	GO_POSITIVE_REGULATION_OF_NEURON_APOPTOTIC_PROCESS	GO_POSITIVE_REGULATION_OF_NEURON_APOPTOTIC_PROCESS	30	0.481422	1.59953	0.0155584	0.223121	0.203664	1024	tags=40%, list=15%, signal=34%	20302/17210/12028/12367/216150/66437/12540/23988/26398/12568/606496/50754
GO_POSITIVE_REGULATION_OF_MUSCLE_TISSUE_DEVELOPMENT	GO_POSITIVE_REGULATION_OF_MUSCLE_TISSUE_DEVELOPMENT	GO_POSITIVE_REGULATION_OF_MUSCLE_TISSUE_DEVELOPMENT	19	-0.556716	-1.68285	0.0155883	0.223121	0.203664	910	tags=37%, list=14%, signal=32%	72508/26413/12387/11546/21803/18712/12043
GO_IMMUNE_RESPONSE_REGULATING_CELL_SURFACE_RECEPTOR_SIGNALING_PATHWAY	GO_IMMUNE_RESPONSE_REGULATING_CELL_SURFACE_RECEPTOR_SIGNALING_PATHWAY	GO_IMMUNE_RESPONSE_REGULATING_CELL_SURFACE_RECEPTOR_SIGNALING_PATHWAY	217	0.289101	1.36792	0.0156719	0.223121	0.203664	883	tags=22%, list=13%, signal=20%	16071/100125263/100125262/16019/67771/12487/11465/12503/16912/18018/140580/74117/16818/319817/17973/12500/12501/12028/24105/11461/109905/57296/12540/18706/238871/22637/78473/239743/12477/14360/210757/107321/243910/56378/68652/12394/68089/18578/18751/240754/226422/19353/26398/16151/329260/13667/76438/26417
GO_CELL_JUNCTION_ASSEMBLY	GO_CELL_JUNCTION_ASSEMBLY	GO_CELL_JUNCTION_ASSEMBLY	80	0.370232	1.50593	0.0156863	0.223121	0.203664	801	tags=29%, list=12%, signal=26%	75909/11465/20194/16202/21894/22388/109333/18186/56233/11461/109905/109711/12527/12540/17131/11853/22323/12394/26921/15257/268980/19353/110829
GO_RESPONSE_TO_TOPOLOGICALLY_INCORRECT_PROTEIN	GO_RESPONSE_TO_TOPOLOGICALLY_INCORRECT_PROTEIN	GO_RESPONSE_TO_TOPOLOGICALLY_INCORRECT_PROTEIN	113	-0.317663	-1.41879	0.01594	0.225803	0.206112	1442	tags=35%, list=22%, signal=27%	69162/67838/57431/381801/54197/28106/116891/22027/52552/19255/15502/30931/11911/226418/74322/107513/67819/12330/11518/12018/64136/52468/15505/68292/56453/18024/26754/22230/14828/100037258/71853/26554/12317/80517/11370/15516/15519/15526/15528
HALLMARK_P53_PATHWAY	HALLMARK_P53_PATHWAY	HALLMARK_P53_PATHWAY	102	-0.328375	-1.4402	0.016054	0.225803	0.206112	706	tags=22%, list=11%, signal=20%	17119/12018/13663/70925/20683/68048/75234/76884/12450/21803/99480/12444/14667/15939/12445/102626/22591/20042/70186/12703/14062/259277
GO_POSITIVE_REGULATION_OF_PHOSPHATIDYLINOSITOL_3_KINASE_SIGNALING	GO_POSITIVE_REGULATION_OF_PHOSPHATIDYLINOSITOL_3_KINASE_SIGNALING	GO_POSITIVE_REGULATION_OF_PHOSPHATIDYLINOSITOL_3_KINASE_SIGNALING	27	0.494227	1.60316	0.0160606	0.225803	0.206112	867	tags=37%, list=13%, signal=32%	20304/23900/12487/18591/17969/18706/17188/14360/15163/19732
GARGALOVIC_RESPONSE_TO_OXIDIZED_PHOSPHOLIPIDS_MAGENTA_UP	GARGALOVIC_RESPONSE_TO_OXIDIZED_PHOSPHOLIPIDS_MAGENTA_UP	GARGALOVIC_RESPONSE_TO_OXIDIZED_PHOSPHOLIPIDS_MAGENTA_UP	12	-0.644982	-1.71107	0.0160752	0.225803	0.206112	1069	tags=50%, list=16%, signal=42%	50523/15502/320661/23849/19243/215418
GO_POSITIVE_REGULATION_OF_SMOOTH_MUSCLE_CELL_PROLIFERATION	GO_POSITIVE_REGULATION_OF_SMOOTH_MUSCLE_CELL_PROLIFERATION	GO_POSITIVE_REGULATION_OF_SMOOTH_MUSCLE_CELL_PROLIFERATION	27	0.493156	1.59968	0.0164298	0.230068	0.210004	1117	tags=44%, list=17%, signal=37%	20304/20846/17261/18591/17246/13609/100017/15357/21813/14678/59027/14679
GO_MITOCHONDRIAL_GENE_EXPRESSION	GO_MITOCHONDRIAL_GENE_EXPRESSION	GO_MITOCHONDRIAL_GENE_EXPRESSION	127	-0.308833	-1.40819	0.0165485	0.230746	0.210623	1881	tags=43%, list=28%, signal=32%	105787/107733/66407/107734/94065/56282/66223/15108/67212/66410/28030/57837/67871/70047/216151/94064/66230/76366/21379/233870/14548/67840/68565/56284/56046/27398/56280/66121/108037/107732/28028/77721/67267/66128/94062/211064/15278/67270/71807/75398/232536/70120/353242/69956/66966/66419/67707/19935/50529/27395/66292/216767/68836/66047/64658
REACTOME_FGFR2_ALTERNATIVE_SPLICING	REACTOME_FGFR2_ALTERNATIVE_SPLICING	REACTOME_FGFR2_ALTERNATIVE_SPLICING	23	-0.516697	-1.64881	0.0165805	0.230746	0.210623	1119	tags=39%, list=17%, signal=33%	433702/69920/15382/19205/68092/98053/20020/17749/59013
GO_POSITIVE_REGULATION_OF_NITRIC_OXIDE_SYNTHASE_ACTIVITY	GO_POSITIVE_REGULATION_OF_NITRIC_OXIDE_SYNTHASE_ACTIVITY	GO_POSITIVE_REGULATION_OF_NITRIC_OXIDE_SYNTHASE_ACTIVITY	10	-0.670573	-1.69158	0.0167667	0.232619	0.212333	560	tags=40%, list=8%, signal=37%	19229/16653/52014/11816
PID_AURORA_B_PATHWAY	PID_AURORA_B_PATHWAY	PID_AURORA_B_PATHWAY	19	-0.549356	-1.6606	0.0168695	0.233327	0.21298	930	tags=42%, list=14%, signal=36%	21770/70099/23980/26934/26554/18148/16765/22352
GO_POSITIVE_REGULATION_OF_LEUKOCYTE_APOPTOTIC_PROCESS	GO_POSITIVE_REGULATION_OF_LEUKOCYTE_APOPTOTIC_PROCESS	GO_POSITIVE_REGULATION_OF_LEUKOCYTE_APOPTOTIC_PROCESS	11	0.655856	1.66324	0.0169459	0.233641	0.213266	613	tags=36%, list=9%, signal=33%	20304/12028/243910/18566
HALLMARK_UNFOLDED_PROTEIN_RESPONSE	HALLMARK_UNFOLDED_PROTEIN_RESPONSE	HALLMARK_UNFOLDED_PROTEIN_RESPONSE	87	-0.340971	-1.45705	0.0169959	0.233641	0.213266	1442	tags=34%, list=22%, signal=27%	69162/218693/381801/109075/27998/22027/27966/77591/11911/74322/107513/54124/20044/69048/70769/50911/53621/67134/13685/192170/52530/13682/14828/100037258/71853/12317/18148/13681/15526/17768
REACTOME_DEPOSITION_OF_NEW_CENPA_CONTAINING_NUCLEOSOMES_AT_THE_CENTROMERE	REACTOME_DEPOSITION_OF_NEW_CENPA_CONTAINING_NUCLEOSOMES_AT_THE_CENTROMERE	REACTOME_DEPOSITION_OF_NEW_CENPA_CONTAINING_NUCLEOSOMES_AT_THE_CENTROMERE	16	-0.58277	-1.67342	0.017132	0.234797	0.214321	2465	tags=88%, list=37%, signal=55%	83815/66311/232440/233532/51788/20892/12615/381280/66578/93762/56505/77605/18148/245688
KEGG_CHEMOKINE_SIGNALING_PATHWAY	KEGG_CHEMOKINE_SIGNALING_PATHWAY	KEGG_CHEMOKINE_SIGNALING_PATHWAY	83	0.36213	1.48459	0.0172016	0.235037	0.21454	1441	tags=39%, list=22%, signal=31%	20303/20302/20304/20846/26385/140580/12766/110355/109905/19354/17969/12540/18706/56637/14707/18762/18751/19395/19353/16151/26417/606496/14678/14679/18176/18753/109880/18707/14688/18747/11848/20847
KEGG_ADHERENS_JUNCTION	KEGG_ADHERENS_JUNCTION	KEGG_ADHERENS_JUNCTION	36	0.456806	1.58128	0.0172895	0.23548	0.214945	1460	tags=47%, list=22%, signal=37%	11465/16842/11461/19354/109711/12540/17128/14360/21813/19353/26417/13000/60595/18099/29875/11848/17126
REACTOME_INTERLEUKIN_4_AND_INTERLEUKIN_13_SIGNALING	REACTOME_INTERLEUKIN_4_AND_INTERLEUKIN_13_SIGNALING	REACTOME_INTERLEUKIN_4_AND_INTERLEUKIN_13_SIGNALING	40	-0.432746	-1.58375	0.0173385	0.23548	0.214945	592	tags=28%, list=9%, signal=25%	16186/16190/16477/21803/18712/12702/21938/15519/12703/22352/12043
GO_LEUKOCYTE_MEDIATED_CYTOTOXICITY	GO_LEUKOCYTE_MEDIATED_CYTOTOXICITY	GO_LEUKOCYTE_MEDIATED_CYTOTOXICITY	53	-0.395767	-1.53378	0.0174497	0.235917	0.215344	132	tags=13%, list=2%, signal=13%	52118/70450/14132/56532/54215/14939/16963
KEGG_VASCULAR_SMOOTH_MUSCLE_CONTRACTION	KEGG_VASCULAR_SMOOTH_MUSCLE_CONTRACTION	KEGG_VASCULAR_SMOOTH_MUSCLE_CONTRACTION	36	0.455788	1.57775	0.0174754	0.235917	0.215344	1400	tags=42%, list=21%, signal=33%	14683/16801/19045/18751/26417/14672/18753/109880/18761/18755/19047/12314/18747/12315/11848
HALLMARK_INFLAMMATORY_RESPONSE	HALLMARK_INFLAMMATORY_RESPONSE	HALLMARK_INFLAMMATORY_RESPONSE	68	-0.367707	-1.50182	0.0180628	0.241897	0.220803	706	tags=21%, list=11%, signal=19%	17119/20530/16190/18033/69550/52118/23849/11938/13732/16185/21938/67972/50778/68713
GO_CELLULAR_COMPONENT_MORPHOGENESIS	GO_CELLULAR_COMPONENT_MORPHOGENESIS	GO_CELLULAR_COMPONENT_MORPHOGENESIS	354	0.257701	1.29017	0.018124	0.241897	0.220803	1255	tags=26%, list=19%, signal=22%	20302/16401/11465/76614/13723/80291/12631/20194/16202/260409/22388/269587/16842/18186/15452/12028/26394/12367/11461/57784/72313/360216/19354/109711/80288/83946/12527/66437/108101/16414/57373/16412/12540/18706/56637/19247/15212/17128/58194/11853/14360/12721/22323/22629/193385/19325/237336/58208/72162/18762/26921/16410/15163/23969/219105/17886/57912/19353/99683/68018/110829/99152/67231/12568/18738/…
GO_LEUKOCYTE_MEDIATED_IMMUNITY	GO_LEUKOCYTE_MEDIATED_IMMUNITY	GO_LEUKOCYTE_MEDIATED_IMMUNITY	393	0.253273	1.2813	0.0182533	0.241897	0.220803	1265	tags=26%, list=19%, signal=23%	16071/20302/20400/100125263/100125262/16019/12798/30925/67771/12487/21946/63986/72042/16768/22388/20195/15452/70719/231507/15289/16970/66508/13244/109905/19354/14569/16414/58222/18987/26364/13629/16149/15212/69562/17131/67862/12333/12721/268564/216445/21940/19325/19025/20527/53378/76299/20719/230073/72162/18762/75345/70349/13010/16410/171285/72157/110078/109754/217353/15040/16411/14595/383295/193…
REACTOME_CELL_SURFACE_INTERACTIONS_AT_THE_VASCULAR_WALL	REACTOME_CELL_SURFACE_INTERACTIONS_AT_THE_VASCULAR_WALL	REACTOME_CELL_SURFACE_INTERACTIONS_AT_THE_VASCULAR_WALL	44	0.430331	1.5593	0.0182648	0.241897	0.220803	771	tags=32%, list=12%, signal=28%	16401/16019/20345/16818/16414/16412/18706/19247/16149/14360/12481/16410/16411/20343
GO_REGULATION_OF_CALCIUM_ION_TRANSPORT_INTO_CYTOSOL	GO_REGULATION_OF_CALCIUM_ION_TRANSPORT_INTO_CYTOSOL	GO_REGULATION_OF_CALCIUM_ION_TRANSPORT_INTO_CYTOSOL	31	-0.470229	-1.62433	0.0182768	0.241897	0.220803	681	tags=26%, list=10%, signal=23%	14873/12018/11793/19229/21838/14062/12043/16963
GO_REGULATION_OF_T_CELL_MEDIATED_IMMUNITY	GO_REGULATION_OF_T_CELL_MEDIATED_IMMUNITY	GO_REGULATION_OF_T_CELL_MEDIATED_IMMUNITY	31	-0.469003	-1.6201	0.0182768	0.241897	0.220803	321	tags=16%, list=5%, signal=15%	52118/21938/14132/56532/16963
GO_MESENCHYME_MORPHOGENESIS	GO_MESENCHYME_MORPHOGENESIS	GO_MESENCHYME_MORPHOGENESIS	11	0.650057	1.64853	0.0182939	0.241897	0.220803	621	tags=36%, list=9%, signal=33%	16842/17246/17128/21813
GO_CELLULAR_RESPONSE_TO_INORGANIC_SUBSTANCE	GO_CELLULAR_RESPONSE_TO_INORGANIC_SUBSTANCE	GO_CELLULAR_RESPONSE_TO_INORGANIC_SUBSTANCE	67	-0.369193	-1.50165	0.0184726	0.243547	0.222308	1515	tags=42%, list=23%, signal=33%	11991/66404/22218/68817/16476/12675/66647/12010/14281/56458/11911/105675/11747/26413/11518/17258/14265/66734/16477/16478/13385/192170/14828/12301/12317/70568/12550/15902
REACTOME_PLATELET_CALCIUM_HOMEOSTASIS	REACTOME_PLATELET_CALCIUM_HOMEOSTASIS	REACTOME_PLATELET_CALCIUM_HOMEOSTASIS	12	-0.635017	-1.68463	0.0185804	0.244253	0.222953	837	tags=50%, list=13%, signal=44%	109305/20866/16440/381290/11938/67972
BIOCARTA_UCALPAIN_PATHWAY	BIOCARTA_UCALPAIN_PATHWAY	BIOCARTA_UCALPAIN_PATHWAY	10	0.668881	1.64696	0.0187585	0.245411	0.22401	759	tags=50%, list=11%, signal=44%	21894/109711/16412/12333/19353
GO_INTRACELLULAR_PROTEIN_TRANSPORT	GO_INTRACELLULAR_PROTEIN_TRANSPORT	GO_INTRACELLULAR_PROTEIN_TRANSPORT	686	-0.220999	-1.21797	0.0189544	0.245411	0.22401	1276	tags=24%, list=19%, signal=21%	75669/65114/19946/67025/229709/78294/20090/19331/116891/103677/12662/56350/60365/74019/22027/27176/433702/20055/22687/66118/19989/66069/11765/104799/67145/19934/67186/27050/20383/71514/27367/11861/107939/72587/18536/75965/226418/104303/193116/107513/108011/54196/18141/20955/170789/26451/22185/67819/17149/230908/53612/74504/69035/20044/68188/55978/70769/229512/69024/21968/71810/74187/54401/26413/6…
REACTOME_DISEASES_OF_PROGRAMMED_CELL_DEATH	REACTOME_DISEASES_OF_PROGRAMMED_CELL_DEATH	REACTOME_DISEASES_OF_PROGRAMMED_CELL_DEATH	16	0.583052	1.64095	0.0189609	0.245411	0.22401	872	tags=44%, list=13%, signal=38%	12531/21672/22627/12333/16906/12568/12380
GO_NEURON_PROJECTION_REGENERATION	GO_NEURON_PROJECTION_REGENERATION	GO_NEURON_PROJECTION_REGENERATION	15	-0.588103	-1.65938	0.0189833	0.245411	0.22401	181	tags=20%, list=3%, signal=19%	21838/259277/12043
GO_DENDRITIC_CELL_MIGRATION	GO_DENDRITIC_CELL_MIGRATION	GO_DENDRITIC_CELL_MIGRATION	12	0.634243	1.64669	0.0189946	0.245411	0.22401	362	tags=42%, list=5%, signal=39%	20304/76088/15289/12540/321019
GO_REGULATION_OF_INTRACELLULAR_PROTEIN_TRANSPORT	GO_REGULATION_OF_INTRACELLULAR_PROTEIN_TRANSPORT	GO_REGULATION_OF_INTRACELLULAR_PROTEIN_TRANSPORT	128	0.321833	1.41512	0.018995	0.245411	0.22401	1546	tags=31%, list=23%, signal=24%	20684/11983/66810/22627/66177/17246/19354/66437/16414/12540/56637/70790/56398/19247/68943/14360/15163/66169/226422/108687/12568/15183/329506/13000/269113/606496/50754/13726/70297/23991/18753/70361/19062/22213/69981/18747/18541/268749/18245/230738
REACTOME_COSTIMULATION_BY_THE_CD28_FAMILY	REACTOME_COSTIMULATION_BY_THE_CD28_FAMILY	REACTOME_COSTIMULATION_BY_THE_CD28_FAMILY	42	0.433785	1.5546	0.0190651	0.245613	0.224194	759	tags=31%, list=11%, signal=28%	12487/12503/16818/12500/12501/12540/18706/19247/12477/14360/54167/18566/19353
GO_RESPONSE_TO_WOUNDING	GO_RESPONSE_TO_WOUNDING	GO_RESPONSE_TO_WOUNDING	203	0.288851	1.35433	0.0191827	0.246423	0.224934	818	tags=21%, list=12%, signal=19%	11465/16363/72828/229521/56193/21672/22631/14683/16202/21894/16818/76088/18186/104418/18591/12028/12367/11461/57784/67268/16362/12527/108101/23871/12540/18706/19247/11774/12034/11853/14360/227333/15357/21813/18751/17886/14595/19353/223255/26398/67996/338366/12568
GO_POSITIVE_REGULATION_OF_CALCIUM_MEDIATED_SIGNALING	GO_POSITIVE_REGULATION_OF_CALCIUM_MEDIATED_SIGNALING	GO_POSITIVE_REGULATION_OF_CALCIUM_MEDIATED_SIGNALING	17	0.572364	1.64078	0.0192635	0.246758	0.22524	412	tags=29%, list=6%, signal=28%	20303/20302/12501/100072/22637
KEGG_FOCAL_ADHESION	KEGG_FOCAL_ADHESION	KEGG_FOCAL_ADHESION	76	0.369814	1.48842	0.0193444	0.247008	0.225467	883	tags=30%, list=13%, signal=27%	16401/11465/16202/21894/18591/11461/67268/109905/19354/109711/16412/12540/18706/56637/14360/22323/16410/11798/19045/18751/19353/64099/26417
GO_G_PROTEIN_COUPLED_RECEPTOR_SIGNALING_PATHWAY	GO_G_PROTEIN_COUPLED_RECEPTOR_SIGNALING_PATHWAY	GO_G_PROTEIN_COUPLED_RECEPTOR_SIGNALING_PATHWAY	153	0.307881	1.38861	0.0193925	0.247008	0.225467	522	tags=20%, list=8%, signal=18%	20303/20302/20304/26385/56193/14683/13611/12766/67865/68039/104418/67903/12501/71704/75292/16801/26431/110355/19354/26364/18706/238871/321019/56470/51791/11853/67168/13609/227333/14707
HALLMARK_APICAL_SURFACE	HALLMARK_APICAL_SURFACE	HALLMARK_APICAL_SURFACE	11	-0.642707	-1.66078	0.0195467	0.24827	0.22662	1200	tags=64%, list=18%, signal=52%	237847/11630/16186/68465/16185/21838/54215
REACTOME_INTERLEUKIN_10_SIGNALING	REACTOME_INTERLEUKIN_10_SIGNALING	REACTOME_INTERLEUKIN_10_SIGNALING	14	0.606052	1.64881	0.0198587	0.250118	0.228306	11	tags=21%, list=0%, signal=21%	20303/20302/20304
KEGG_PATHOGENIC_ESCHERICHIA_COLI_INFECTION	KEGG_PATHOGENIC_ESCHERICHIA_COLI_INFECTION	KEGG_PATHOGENIC_ESCHERICHIA_COLI_INFECTION	33	0.46141	1.56515	0.01987	0.250118	0.228306	660	tags=33%, list=10%, signal=30%	67771/11465/22631/17973/11461/16412/12540/14360/56378/15163/68089
HALLMARK_GLYCOLYSIS	HALLMARK_GLYCOLYSIS	HALLMARK_GLYCOLYSIS	93	-0.331441	-1.43393	0.0198812	0.250118	0.228306	1178	tags=27%, list=18%, signal=22%	110611/18655/18648/14719/11674/109672/66052/66646/15937/74241/117592/110006/216558/268373/74246/14385/12505/16828/58810/100910/14828/23996/14228/16765/70186
GO_INTRACELLULAR_STEROID_HORMONE_RECEPTOR_SIGNALING_PATHWAY	GO_INTRACELLULAR_STEROID_HORMONE_RECEPTOR_SIGNALING_PATHWAY	GO_INTRACELLULAR_STEROID_HORMONE_RECEPTOR_SIGNALING_PATHWAY	76	-0.354155	-1.47755	0.019914	0.250118	0.228306	1125	tags=28%, list=17%, signal=23%	20602/18626/16969/15502/104263/224903/56404/12387/17999/11835/57320/14815/22215/234594/77006/18673/67040/12317/14228/18600/108655
GO_ENDOSOME_TRANSPORT_VIA_MULTIVESICULAR_BODY_SORTING_PATHWAY	GO_ENDOSOME_TRANSPORT_VIA_MULTIVESICULAR_BODY_SORTING_PATHWAY	GO_ENDOSOME_TRANSPORT_VIA_MULTIVESICULAR_BODY_SORTING_PATHWAY	19	0.553513	1.63008	0.0201166	0.251406	0.229482	1863	tags=58%, list=28%, signal=42%	71817/68953/20479/73711/67064/52348/234852/27681/68942/68192/70160
GO_NEGATIVE_REGULATION_OF_LEUKOCYTE_DIFFERENTIATION	GO_NEGATIVE_REGULATION_OF_LEUKOCYTE_DIFFERENTIATION	GO_NEGATIVE_REGULATION_OF_LEUKOCYTE_DIFFERENTIATION	45	0.423405	1.5415	0.0201281	0.251406	0.229482	705	tags=33%, list=11%, signal=30%	20302/21946/12399/72828/16768/21672/319817/15289/16362/16149/17131/12477/243910/12394/57757
GO_LIPID_PHOSPHORYLATION	GO_LIPID_PHOSPHORYLATION	GO_LIPID_PHOSPHORYLATION	36	-0.439773	-1.5709	0.0203331	0.253265	0.231179	754	tags=28%, list=11%, signal=25%	224020/225326/233789/84095/27399/12702/69923/216233/12703/12700
REACTOME_PYRUVATE_METABOLISM_AND_CITRIC_ACID_TCA_CYCLE	REACTOME_PYRUVATE_METABOLISM_AND_CITRIC_ACID_TCA_CYCLE	REACTOME_PYRUVATE_METABOLISM_AND_CITRIC_ACID_TCA_CYCLE	31	-0.462842	-1.59882	0.0204526	0.253368	0.231273	1434	tags=45%, list=22%, signal=36%	67834/66925/12974/70456/14651/228026/56451/66052/109801/15929/55951/16828/11429/18597
GO_T_CELL_DIFFERENTIATION	GO_T_CELL_DIFFERENTIATION	GO_T_CELL_DIFFERENTIATION	140	0.312959	1.39507	0.0204538	0.253368	0.231273	621	tags=22%, list=9%, signal=20%	30925/12487/12399/74734/16768/21672/16818/16842/319817/12500/12501/15289/19883/16362/321019/16149/22637/17131/11774/12477/12481/268564/432763/210757/12326/21940/243910/12394/58208/18762/21813
GO_POSITIVE_REGULATION_OF_MYOTUBE_DIFFERENTIATION	GO_POSITIVE_REGULATION_OF_MYOTUBE_DIFFERENTIATION	GO_POSITIVE_REGULATION_OF_MYOTUBE_DIFFERENTIATION	11	-0.640228	-1.65437	0.0205864	0.254313	0.232135	558	tags=36%, list=8%, signal=33%	16190/14256/50930/12043
ENK_UV_RESPONSE_EPIDERMIS_UP	ENK_UV_RESPONSE_EPIDERMIS_UP	ENK_UV_RESPONSE_EPIDERMIS_UP	146	-0.295906	-1.37743	0.0206582	0.254375	0.232192	794	tags=18%, list=12%, signal=16%	20603/98193/56456/14873/110750/16190/20525/56505/27399/54630/74246/11564/11835/50529/13685/66922/69072/68533/56354/13014/18673/22591/19240/18715/16407/66141
GO_PROTEIN_HOMOTRIMERIZATION	GO_PROTEIN_HOMOTRIMERIZATION	GO_PROTEIN_HOMOTRIMERIZATION	12	0.631504	1.63958	0.0207214	0.254375	0.232192	1029	tags=50%, list=16%, signal=42%	12503/20481/17128/20514/22030/54138
GO_PROTEIN_COMPLEX_OLIGOMERIZATION	GO_PROTEIN_COMPLEX_OLIGOMERIZATION	GO_PROTEIN_COMPLEX_OLIGOMERIZATION	210	0.285032	1.34117	0.020781	0.254375	0.232192	1166	tags=23%, list=18%, signal=20%	11983/12503/20194/16202/68953/106347/15452/12500/12501/70382/12028/15925/20481/66437/68339/56398/16149/17128/192192/269061/58799/11853/22323/227333/268564/193385/15357/83925/18762/58800/56045/14595/672511/69146/20514/20821/71609/22030/269113/52398/69089/54138/12502/27377/56384/12042/67804/75608/15356
GO_POSITIVE_REGULATION_OF_INTRACELLULAR_PROTEIN_TRANSPORT	GO_POSITIVE_REGULATION_OF_INTRACELLULAR_PROTEIN_TRANSPORT	GO_POSITIVE_REGULATION_OF_INTRACELLULAR_PROTEIN_TRANSPORT	90	0.349744	1.45214	0.0208593	0.254375	0.232192	1546	tags=36%, list=23%, signal=28%	66810/22627/66177/17246/19354/66437/16414/12540/56637/70790/56398/68943/14360/15163/66169/226422/108687/12568/15183/329506/13000/606496/50754/13726/23991/18753/69981/18747/18541/268749/18245/230738
GO_REGULATION_OF_PROTEIN_SUMOYLATION	GO_REGULATION_OF_PROTEIN_SUMOYLATION	GO_REGULATION_OF_PROTEIN_SUMOYLATION	16	-0.575606	-1.65285	0.0209391	0.254375	0.232192	670	tags=50%, list=10%, signal=45%	237107/208727/59004/56469/12387/57320/66867/11863
GO_REGULATION_OF_CELL_DEVELOPMENT	GO_REGULATION_OF_CELL_DEVELOPMENT	GO_REGULATION_OF_CELL_DEVELOPMENT	295	-0.25173	-1.28327	0.0209465	0.254375	0.232192	788	tags=18%, list=12%, signal=16%	74187/19230/22368/56376/11518/12492/338362/12387/56294/19735/233552/18129/192662/14265/64138/216344/19229/11546/17999/64294/12929/18024/21803/225348/13385/107746/22215/14828/54411/75547/21838/12317/66867/20320/14228/13051/70450/16150/20085/21938/18080/14270/11816/216233/16852/21858/108911/18102/15902/259277/22352/12043
REACTOME_INFLAMMASOMES	REACTOME_INFLAMMASOMES	REACTOME_INFLAMMASOMES	14	-0.59414	-1.64956	0.0209864	0.254375	0.232192	475	tags=43%, list=7%, signal=40%	19200/12048/67955/18033/15516/12043
PID_TCR_PATHWAY	PID_TCR_PATHWAY	PID_TCR_PATHWAY	57	0.395891	1.51311	0.0210583	0.254563	0.232364	1343	tags=42%, list=20%, signal=34%	12487/12503/16818/17973/12500/12501/26411/109905/12540/19247/22637/14360/18751/19395/16151/12524/23880/19211/12502/12042/18176/18761/14969/53416
GO_REGULATION_OF_STRIATED_MUSCLE_CELL_DIFFERENTIATION	GO_REGULATION_OF_STRIATED_MUSCLE_CELL_DIFFERENTIATION	GO_REGULATION_OF_STRIATED_MUSCLE_CELL_DIFFERENTIATION	36	-0.438651	-1.56689	0.0214147	0.258178	0.235664	648	tags=25%, list=10%, signal=23%	19735/16190/11546/14256/21803/50930/75547/56397/12043
GO_PROTEIN_CONTAINING_COMPLEX_LOCALIZATION	GO_PROTEIN_CONTAINING_COMPLEX_LOCALIZATION	GO_PROTEIN_CONTAINING_COMPLEX_LOCALIZATION	158	-0.288458	-1.35697	0.0215444	0.25905	0.236459	1203	tags=27%, list=18%, signal=23%	103677/56350/60365/74019/433702/66118/20383/71514/107939/18536/193116/54196/18141/22185/17149/68188/55978/229512/94230/108989/68092/233789/67826/20382/68134/71770/19826/68040/11920/54387/64340/68097/54451/13385/192170/20384/68278/276770/353258/18148/20320/14228/108911
GO_RESPONSE_TO_PH	GO_RESPONSE_TO_PH	GO_RESPONSE_TO_PH	12	0.62996	1.63557	0.0216807	0.259996	0.237323	1782	tags=75%, list=27%, signal=55%	56398/13040/19326/14672/74096/14744/14466/238377/12349
REACTOME_BRANCHED_CHAIN_AMINO_ACID_CATABOLISM	REACTOME_BRANCHED_CHAIN_AMINO_ACID_CATABOLISM	REACTOME_BRANCHED_CHAIN_AMINO_ACID_CATABOLISM	12	-0.626559	-1.6622	0.0219207	0.262176	0.239313	1750	tags=58%, list=26%, signal=43%	243382/93747/15108/58875/12036/12039/110446
GO_POSITIVE_REGULATION_OF_PROTEIN_AUTOPHOSPHORYLATION	GO_POSITIVE_REGULATION_OF_PROTEIN_AUTOPHOSPHORYLATION	GO_POSITIVE_REGULATION_OF_PROTEIN_AUTOPHOSPHORYLATION	12	0.627044	1.628	0.0222563	0.264074	0.241045	1389	tags=58%, list=21%, signal=46%	18591/19360/381921/17535/12314/29875/12315
KEGG_GLYCEROPHOSPHOLIPID_METABOLISM	KEGG_GLYCEROPHOSPHOLIPID_METABOLISM	KEGG_GLYCEROPHOSPHOLIPID_METABOLISM	27	0.481781	1.56278	0.0223371	0.264074	0.241045	2484	tags=63%, list=38%, signal=39%	68262/104418/26394/14571/227333/19210/74451/52858/66358/14792/55979/68671/67512/212862/66826/13139/12651
GO_MEMBRANE_PROTEIN_PROTEOLYSIS	GO_MEMBRANE_PROTEIN_PROTEOLYSIS	GO_MEMBRANE_PROTEIN_PROTEOLYSIS	29	-0.468854	-1.59101	0.0223719	0.264074	0.241045	606	tags=24%, list=9%, signal=22%	73218/18033/56453/21803/21938/11816/21858
GO_REGULATION_OF_INTRACELLULAR_SIGNAL_TRANSDUCTION	GO_REGULATION_OF_INTRACELLULAR_SIGNAL_TRANSDUCTION	GO_REGULATION_OF_INTRACELLULAR_SIGNAL_TRANSDUCTION	737	0.229607	1.22108	0.0223958	0.264074	0.241045	1220	tags=24%, list=18%, signal=22%	20303/20302/20304/20846/106504/23900/12487/57261/19891/17210/12421/68212/19245/74734/56193/21672/16202/14225/16818/319817/18186/70719/17973/18591/233328/12501/12028/56233/24105/71704/15289/19883/20198/26411/66940/17246/16801/66508/80985/109905/77889/19354/17969/216150/14569/66437/57373/100072/17925/80280/16412/240672/12540/18706/56637/238871/321019/70439/56398/17188/19247/19106/18569/16149/17128/…
GO_OSSIFICATION	GO_OSSIFICATION	GO_OSSIFICATION	120	-0.30798	-1.39342	0.0224142	0.264074	0.241045	774	tags=19%, list=12%, signal=17%	67163/56403/14113/26413/17129/12387/19229/230709/15078/11947/16477/27060/21803/226551/66922/16478/54411/18673/15528/67972/15902/12043/68713
GO_POSITIVE_REGULATION_OF_CD4_POSITIVE_ALPHA_BETA_T_CELL_ACTIVATION	GO_POSITIVE_REGULATION_OF_CD4_POSITIVE_ALPHA_BETA_T_CELL_ACTIVATION	GO_POSITIVE_REGULATION_OF_CD4_POSITIVE_ALPHA_BETA_T_CELL_ACTIVATION	18	-0.546757	-1.62278	0.0224359	0.264074	0.241045	30	tags=33%, list=0%, signal=33%	105855/240354/16190/12703/54215/16963
REACTOME_NUCLEOTIDE_BINDING_DOMAIN_LEUCINE_RICH_REPEAT_CONTAINING_RECEPTOR_NLR_SIGNALING_PATHWAYS	REACTOME_NUCLEOTIDE_BINDING_DOMAIN_LEUCINE_RICH_REPEAT_CONTAINING_RECEPTOR_NLR_SIGNALING_PATHWAYS	REACTOME_NUCLEOTIDE_BINDING_DOMAIN_LEUCINE_RICH_REPEAT_CONTAINING_RECEPTOR_NLR_SIGNALING_PATHWAYS	37	-0.432432	-1.55228	0.0225011	0.264074	0.241045	475	tags=19%, list=7%, signal=18%	18033/21929/22186/93765/16150/15516/12043
GO_HETEROTYPIC_CELL_CELL_ADHESION	GO_HETEROTYPIC_CELL_CELL_ADHESION	GO_HETEROTYPIC_CELL_CELL_ADHESION	18	0.558648	1.625	0.0225479	0.264074	0.241045	722	tags=44%, list=11%, signal=40%	16401/16818/16414/16412/78473/12481/16410/16411
GO_REGULATION_OF_CELLULAR_AMIDE_METABOLIC_PROCESS	GO_REGULATION_OF_CELLULAR_AMIDE_METABOLIC_PROCESS	GO_REGULATION_OF_CELLULAR_AMIDE_METABOLIC_PROCESS	259	-0.258143	-1.29609	0.0226405	0.264472	0.241409	1217	tags=26%, list=18%, signal=22%	224045/67941/60365/73830/56046/433702/66118/233489/18626/239528/19934/226982/27050/18648/270086/11305/26905/11911/78796/72508/12785/108037/67267/17149/211064/20044/70769/227331/75420/56403/26413/231207/27058/110651/108989/68092/19735/20102/14265/14852/19229/68134/19652/69956/78893/56040/18024/14489/76846/13685/217869/56347/192170/67493/13682/234594/100037258/276770/19941/13046/12317/18148/1005036…
HALLMARK_COAGULATION	HALLMARK_COAGULATION	HALLMARK_COAGULATION	27	0.479743	1.55617	0.0230755	0.268856	0.245411	759	tags=33%, list=11%, signal=30%	56193/22388/18591/12527/66383/14360/229445/64383/19353
GO_CARDIOVASCULAR_SYSTEM_DEVELOPMENT	GO_CARDIOVASCULAR_SYSTEM_DEVELOPMENT	GO_CARDIOVASCULAR_SYSTEM_DEVELOPMENT	204	0.283885	1.3328	0.0232829	0.269536	0.246031	1176	tags=27%, list=18%, signal=23%	20846/20684/11983/18018/16842/12766/18186/18591/12028/56233/19883/17246/27371/109905/14886/16414/16412/23871/12540/18706/112405/18569/53415/17131/13831/13609/66549/24071/53614/229700/12394/227290/15257/21813/16410/217039/18751/17886/16411/14595/672511/99683/338366/16598/218397/74155/20229/20869/50754/71690/19211/23991/68833/81702/22289
GO_LACTATION	GO_LACTATION	GO_LACTATION	18	-0.546201	-1.62113	0.0232906	0.269536	0.246031	1303	tags=50%, list=20%, signal=40%	102247/17827/20602/20851/63959/14719/216233/11821/18102
PID_TELOMERASE_PATHWAY	PID_TELOMERASE_PATHWAY	PID_TELOMERASE_PATHWAY	52	-0.390029	-1.50507	0.0233132	0.269536	0.246031	1601	tags=46%, list=24%, signal=35%	17869/15978/17975/19355/16476/14281/22596/103677/17187/16183/72508/229512/26413/17119/11546/20683/18033/11920/21803/22215/245688/15519/56351/15976
KEGG_FC_GAMMA_R_MEDIATED_PHAGOCYTOSIS	KEGG_FC_GAMMA_R_MEDIATED_PHAGOCYTOSIS	KEGG_FC_GAMMA_R_MEDIATED_PHAGOCYTOSIS	52	0.403609	1.51459	0.0234615	0.269618	0.246106	933	tags=27%, list=14%, signal=23%	67771/12631/19354/17969/13196/12540/18706/22323/56378/68089/18751/19353/26417/58988
GO_MITOCHONDRIAL_TRANSLATION	GO_MITOCHONDRIAL_TRANSLATION	GO_MITOCHONDRIAL_TRANSLATION	114	-0.310448	-1.38928	0.0234962	0.269618	0.246106	1619	tags=42%, list=24%, signal=32%	107733/66407/107734/94065/56282/66223/67212/66410/28030/57837/67871/94064/66230/76366/233870/14548/67840/68565/56284/56046/27398/56280/66121/108037/107732/28028/77721/67267/66128/94062/211064/67270/71807/75398/232536/70120/353242/69956/66419/67707/19935/50529/27395/66292/216767/68836/66047/64658
REACTOME_RESPONSE_TO_ELEVATED_PLATELET_CYTOSOLIC_CA2	REACTOME_RESPONSE_TO_ELEVATED_PLATELET_CYTOSOLIC_CA2	REACTOME_RESPONSE_TO_ELEVATED_PLATELET_CYTOSOLIC_CA2	53	0.401376	1.51266	0.0234996	0.269618	0.246106	702	tags=26%, list=11%, signal=24%	12631/56193/21894/22388/19039/56055/18643/18591/109711/12527/108101/67072/27999/18751
KEGG_CELL_ADHESION_MOLECULES_CAMS	KEGG_CELL_ADHESION_MOLECULES_CAMS	KEGG_CELL_ADHESION_MOLECULES_CAMS	36	0.445802	1.54318	0.0239822	0.274456	0.250522	1315	tags=44%, list=20%, signal=36%	16401/12487/20345/16414/16412/12477/12481/54167/18566/16410/15040/20343/12524/12526/15001/14969
PID_P38_MK2_PATHWAY	PID_P38_MK2_PATHWAY	PID_P38_MK2_PATHWAY	16	0.570023	1.60429	0.02427	0.277047	0.252887	518	tags=38%, list=8%, signal=35%	16985/12531/22631/22627/21423/22629
REACTOME_SEMA4D_IN_SEMAPHORIN_SIGNALING	REACTOME_SEMA4D_IN_SEMAPHORIN_SIGNALING	REACTOME_SEMA4D_IN_SEMAPHORIN_SIGNALING	12	0.623258	1.61817	0.0243668	0.277095	0.25293	1802	tags=58%, list=27%, signal=43%	11853/17886/19353/20354/67938/11848/16886
GO_POSITIVE_REGULATION_OF_GLIAL_CELL_DIFFERENTIATION	GO_POSITIVE_REGULATION_OF_GLIAL_CELL_DIFFERENTIATION	GO_POSITIVE_REGULATION_OF_GLIAL_CELL_DIFFERENTIATION	13	-0.602221	-1.63725	0.0244821	0.277095	0.25293	1318	tags=54%, list=20%, signal=43%	433759/19744/56708/27374/21803/21938/15902
GO_POSITIVE_REGULATION_OF_LYMPHOCYTE_MIGRATION	GO_POSITIVE_REGULATION_OF_LYMPHOCYTE_MIGRATION	GO_POSITIVE_REGULATION_OF_LYMPHOCYTE_MIGRATION	19	0.54132	1.59418	0.0246287	0.277095	0.25293	131	tags=26%, list=2%, signal=26%	20303/20302/16401/20304/76088
GO_POSITIVE_REGULATION_OF_REACTIVE_OXYGEN_SPECIES_METABOLIC_PROCESS	GO_POSITIVE_REGULATION_OF_REACTIVE_OXYGEN_SPECIES_METABOLIC_PROCESS	GO_POSITIVE_REGULATION_OF_REACTIVE_OXYGEN_SPECIES_METABOLIC_PROCESS	36	-0.433238	-1.54755	0.0246593	0.277095	0.25293	560	tags=25%, list=8%, signal=23%	19229/18024/21803/57320/11898/14870/15516/15519/56532
GO_POSITIVE_REGULATION_OF_DNA_BIOSYNTHETIC_PROCESS	GO_POSITIVE_REGULATION_OF_DNA_BIOSYNTHETIC_PROCESS	GO_POSITIVE_REGULATION_OF_DNA_BIOSYNTHETIC_PROCESS	43	-0.415693	-1.53818	0.0247077	0.277095	0.25293	1086	tags=37%, list=16%, signal=31%	12462/69263/15382/106344/12465/26413/12387/19229/11920/59125/12469/59047/15516/15519/56351/21454
GO_CENTRAL_NERVOUS_SYSTEM_NEURON_AXONOGENESIS	GO_CENTRAL_NERVOUS_SYSTEM_NEURON_AXONOGENESIS	GO_CENTRAL_NERVOUS_SYSTEM_NEURON_AXONOGENESIS	11	-0.629699	-1.62716	0.0247453	0.277095	0.25293	120	tags=36%, list=2%, signal=36%	56336/15516/18080/15519
GO_RESPONSE_TO_INTERLEUKIN_6	GO_RESPONSE_TO_INTERLEUKIN_6	GO_RESPONSE_TO_INTERLEUKIN_6	18	0.553863	1.61108	0.0248027	0.277095	0.25293	392	tags=33%, list=6%, signal=31%	20846/20345/54613/14581/19247/17128
GO_MITOCHONDRIAL_TRANSLATIONAL_TERMINATION	GO_MITOCHONDRIAL_TRANSLATIONAL_TERMINATION	GO_MITOCHONDRIAL_TRANSLATIONAL_TERMINATION	82	-0.340533	-1.43605	0.0248105	0.277095	0.25293	1876	tags=46%, list=28%, signal=34%	107733/66407/107734/94065/56282/66223/67212/57837/67871/94064/66230/14548/67840/68565/56284/27398/56280/66121/107732/28028/77721/66128/94062/67270/75398/232536/353242/69956/66419/67707/19935/50529/27395/66292/216767/68836/66047/64658
GO_REGULATION_OF_B_CELL_MEDIATED_IMMUNITY	GO_REGULATION_OF_B_CELL_MEDIATED_IMMUNITY	GO_REGULATION_OF_B_CELL_MEDIATED_IMMUNITY	22	-0.504487	-1.58845	0.0248273	0.277095	0.25293	1550	tags=50%, list=23%, signal=38%	225160/71890/27223/56708/50931/16183/17685/225825/21803/66362/16963
GO_REGULATION_OF_GLIAL_CELL_PROLIFERATION	GO_REGULATION_OF_GLIAL_CELL_PROLIFERATION	GO_REGULATION_OF_GLIAL_CELL_PROLIFERATION	11	0.631659	1.60188	0.0254188	0.282996	0.258317	1435	tags=55%, list=22%, signal=43%	20481/12257/18755/19047/269951/76893
GO_RETINA_HOMEOSTASIS	GO_RETINA_HOMEOSTASIS	GO_RETINA_HOMEOSTASIS	10	0.651703	1.60466	0.0257204	0.285648	0.260738	231	tags=30%, list=3%, signal=29%	16071/11465/11461
GO_RRNA_MODIFICATION	GO_RRNA_MODIFICATION	GO_RRNA_MODIFICATION	20	-0.518397	-1.59374	0.0258271	0.286129	0.261177	1775	tags=60%, list=27%, signal=44%	66254/66138/66181/233802/68147/78796/15278/14113/67390/68327/52530/67493
GO_POSITIVE_REGULATION_OF_PROTEIN_EXPORT_FROM_NUCLEUS	GO_POSITIVE_REGULATION_OF_PROTEIN_EXPORT_FROM_NUCLEUS	GO_POSITIVE_REGULATION_OF_PROTEIN_EXPORT_FROM_NUCLEUS	14	0.589686	1.60428	0.0259691	0.286558	0.261568	1388	tags=50%, list=21%, signal=40%	66810/22627/17246/56637/329506/13726/18747
GO_PROTEIN_LOCALIZATION_TO_NUCLEOPLASM	GO_PROTEIN_LOCALIZATION_TO_NUCLEOPLASM	GO_PROTEIN_LOCALIZATION_TO_NUCLEOPLASM	11	-0.62631	-1.61841	0.0259929	0.286558	0.261568	1086	tags=55%, list=16%, signal=46%	12462/12465/68077/21376/12469/21454
GO_REGULATION_OF_SMOOTH_MUSCLE_CONTRACTION	GO_REGULATION_OF_SMOOTH_MUSCLE_CONTRACTION	GO_REGULATION_OF_SMOOTH_MUSCLE_CONTRACTION	10	-0.646506	-1.63087	0.0262886	0.288322	0.263179	648	tags=50%, list=10%, signal=45%	20807/19735/52690/67972/14062
REACTOME_NEGATIVE_REGULATION_OF_THE_PI3K_AKT_NETWORK	REACTOME_NEGATIVE_REGULATION_OF_THE_PI3K_AKT_NETWORK	REACTOME_NEGATIVE_REGULATION_OF_THE_PI3K_AKT_NETWORK	39	0.434164	1.52714	0.0262963	0.288322	0.263179	1064	tags=33%, list=16%, signal=28%	12487/16818/18591/19354/18706/19247/14360/54167/268980/19353/26417/12524/19211
GO_RESPONSE_TO_BIOTIC_STIMULUS	GO_RESPONSE_TO_BIOTIC_STIMULUS	GO_RESPONSE_TO_BIOTIC_STIMULUS	613	-0.221296	-1.2071	0.026371	0.288322	0.263179	1031	tags=23%, list=16%, signal=22%	12010/50931/54197/216161/213211/67736/75669/56200/19946/14281/66505/22596/109075/78294/20815/108100/66874/59025/19184/12340/56489/27998/72462/74019/22027/69368/12260/11765/15275/20851/15900/14961/19255/19090/71514/72512/240354/76497/26441/58205/103583/17105/54196/72508/108037/22154/20955/72935/53312/24058/14190/70428/18938/67154/12465/14960/67163/56403/19177/225326/26413/26939/21762/14775/110651/…
GO_MULTIVESICULAR_BODY_ORGANIZATION	GO_MULTIVESICULAR_BODY_ORGANIZATION	GO_MULTIVESICULAR_BODY_ORGANIZATION	24	0.496864	1.55621	0.0264088	0.288322	0.263179	2680	tags=79%, list=41%, signal=47%	68953/20479/73711/116733/67064/52348/234852/75608/27681/68942/22088/70160/53869/71955/11891/76959/208092/66201/66914
GO_POSITIVE_REGULATION_OF_SIGNALING_RECEPTOR_ACTIVITY	GO_POSITIVE_REGULATION_OF_SIGNALING_RECEPTOR_ACTIVITY	GO_POSITIVE_REGULATION_OF_SIGNALING_RECEPTOR_ACTIVITY	10	0.650846	1.60255	0.0264939	0.288457	0.263302	1108	tags=60%, list=17%, signal=50%	18186/17969/16412/68943/50754/17979
GO_REGULATION_OF_MITOTIC_SPINDLE_ASSEMBLY	GO_REGULATION_OF_MITOTIC_SPINDLE_ASSEMBLY	GO_REGULATION_OF_MITOTIC_SPINDLE_ASSEMBLY	15	0.577956	1.60128	0.0266109	0.288457	0.263302	1246	tags=53%, list=19%, signal=43%	68953/24061/20479/67064/13494/234852/75608/20842
GO_CELLULAR_RESPONSE_TO_INTERFERON_BETA	GO_CELLULAR_RESPONSE_TO_INTERFERON_BETA	GO_CELLULAR_RESPONSE_TO_INTERFERON_BETA	13	0.604006	1.60874	0.0266131	0.288457	0.263302	364	tags=31%, list=6%, signal=29%	20846/16362/216150/15944
GO_COLLAGEN_BIOSYNTHETIC_PROCESS	GO_COLLAGEN_BIOSYNTHETIC_PROCESS	GO_COLLAGEN_BIOSYNTHETIC_PROCESS	11	-0.623934	-1.61227	0.0272406	0.293886	0.268257	365	tags=36%, list=6%, signal=34%	21803/226551/14062/22352
GO_NEGATIVE_REGULATION_OF_MUSCLE_CELL_DIFFERENTIATION	GO_NEGATIVE_REGULATION_OF_MUSCLE_CELL_DIFFERENTIATION	GO_NEGATIVE_REGULATION_OF_MUSCLE_CELL_DIFFERENTIATION	23	0.50463	1.55994	0.027249	0.293886	0.268257	1162	tags=35%, list=18%, signal=29%	18018/18591/22608/18569/17128/22632/606496/81702
GO_HOMEOSTASIS_OF_NUMBER_OF_CELLS	GO_HOMEOSTASIS_OF_NUMBER_OF_CELLS	GO_HOMEOSTASIS_OF_NUMBER_OF_CELLS	128	-0.299239	-1.36606	0.0273094	0.293886	0.268257	1047	tags=25%, list=16%, signal=21%	20851/105855/19255/245944/16969/16183/20044/227331/11518/17129/12018/14256/16825/16653/21929/27060/20068/50930/14605/14057/52065/16331/20088/20085/15469/11863/15526/20104/56532/15902/14062/12043
REACTOME_GROWTH_HORMONE_RECEPTOR_SIGNALING	REACTOME_GROWTH_HORMONE_RECEPTOR_SIGNALING	REACTOME_GROWTH_HORMONE_RECEPTOR_SIGNALING	15	-0.571339	-1.61208	0.0274204	0.294377	0.268706	176	tags=40%, list=3%, signal=39%	20851/26413/12702/216233/12703/12700
GO_REGULATION_OF_IMMUNE_RESPONSE	GO_REGULATION_OF_IMMUNE_RESPONSE	GO_REGULATION_OF_IMMUNE_RESPONSE	472	0.240619	1.23742	0.0275851	0.295443	0.269678	821	tags=19%, list=12%, signal=18%	16071/16401/20400/100125263/20304/20846/100125262/16019/30925/23900/67771/12487/11465/21946/12503/16912/18018/140580/16768/74117/14225/16818/319817/17973/12500/12501/12028/24105/15289/11461/16362/109905/19354/16414/93694/24110/57296/16412/80285/547253/12540/14581/18706/238871/15944/19247/16149/22637/78473/239743/17131/12477/14360/268564/210757/107321/243910/56378/68652/12394/230073/15979/72162/18…
GO_POSITIVE_REGULATION_OF_CALCIUM_ION_TRANSMEMBRANE_TRANSPORT	GO_POSITIVE_REGULATION_OF_CALCIUM_ION_TRANSMEMBRANE_TRANSPORT	GO_POSITIVE_REGULATION_OF_CALCIUM_ION_TRANSMEMBRANE_TRANSPORT	21	-0.510948	-1.58931	0.0277897	0.29546	0.269694	181	tags=24%, list=3%, signal=23%	20866/14873/21838/14062/16963
GO_RESPONSE_TO_AXON_INJURY	GO_RESPONSE_TO_AXON_INJURY	GO_RESPONSE_TO_AXON_INJURY	21	-0.511066	-1.58968	0.0277897	0.29546	0.269694	61	tags=14%, list=1%, signal=14%	16852/259277/12043
GO_NEGATIVE_REGULATION_OF_NEURON_DIFFERENTIATION	GO_NEGATIVE_REGULATION_OF_NEURON_DIFFERENTIATION	GO_NEGATIVE_REGULATION_OF_NEURON_DIFFERENTIATION	65	-0.359752	-1.45578	0.0278276	0.29546	0.269694	653	tags=22%, list=10%, signal=20%	56294/192662/64138/64294/22215/21838/12317/66867/14228/11816/16852/15902/259277/22352
GO_SECRETION	GO_SECRETION	GO_SECRETION	614	0.231689	1.21503	0.0278489	0.29546	0.269694	1407	tags=27%, list=21%, signal=24%	20302/20304/12798/67771/21946/63986/72042/69178/28146/229521/56193/14683/21894/68953/22388/106347/68039/19039/20195/56055/70719/231507/18591/67903/11739/20479/15289/16970/66508/13244/110355/109905/19354/70093/109711/14569/12527/108101/17113/16414/58222/18987/26364/56018/13629/56637/20973/235442/56398/19247/432486/16149/15212/17128/83671/69562/11840/67072/68943/22282/67862/12333/19712/12721/12481/…
GO_POSITIVE_REGULATION_OF_SMALL_GTPASE_MEDIATED_SIGNAL_TRANSDUCTION	GO_POSITIVE_REGULATION_OF_SMALL_GTPASE_MEDIATED_SIGNAL_TRANSDUCTION	GO_POSITIVE_REGULATION_OF_SMALL_GTPASE_MEDIATED_SIGNAL_TRANSDUCTION	27	-0.471494	-1.56877	0.0279171	0.295489	0.269721	803	tags=33%, list=12%, signal=29%	56392/22324/18129/12929/16653/107746/78826/75547/14062
GO_REGULATION_OF_NATURAL_KILLER_CELL_ACTIVATION	GO_REGULATION_OF_NATURAL_KILLER_CELL_ACTIVATION	GO_REGULATION_OF_NATURAL_KILLER_CELL_ACTIVATION	13	0.600151	1.59847	0.0281447	0.296825	0.27094	708	tags=46%, list=11%, signal=41%	21946/252838/268564/171285/57757/15040
GO_MATURATION_OF_LSU_RRNA	GO_MATURATION_OF_LSU_RRNA	GO_MATURATION_OF_LSU_RRNA	20	-0.514064	-1.58041	0.028175	0.296825	0.27094	1844	tags=60%, list=28%, signal=43%	66942/69237/66229/76130/12181/27176/19989/66409/74035/19896/66489/52530
GO_REGULATION_OF_GROWTH	GO_REGULATION_OF_GROWTH	GO_REGULATION_OF_GROWTH	238	-0.260694	-1.29552	0.0282472	0.296892	0.271001	1253	tags=25%, list=19%, signal=21%	66352/109075/116891/20807/55960/433702/12995/67778/22687/50523/20851/67603/245944/19090/217124/16183/72508/64010/50911/108888/22368/26413/56456/224903/110651/19735/13663/67155/18129/216344/19229/433375/70925/230709/11546/83409/68465/56505/12929/15078/14489/69550/21803/11835/225348/321006/12581/18712/20397/68995/18673/12702/18148/245688/11816/216233/56397/12703/12700/12043
GO_ATP_DEPENDENT_CHROMATIN_REMODELING	GO_ATP_DEPENDENT_CHROMATIN_REMODELING	GO_ATP_DEPENDENT_CHROMATIN_REMODELING	49	-0.392906	-1.50362	0.0283205	0.29697	0.271073	735	tags=22%, list=11%, signal=20%	56456/103554/101685/67155/93762/56505/20588/20587/18148/245688/19231
GO_TUBE_MORPHOGENESIS	GO_TUBE_MORPHOGENESIS	GO_TUBE_MORPHOGENESIS	220	0.277035	1.31338	0.0286285	0.299503	0.273385	833	tags=21%, list=13%, signal=19%	20846/20684/11983/12631/16202/16842/12766/18186/18643/12028/56233/12367/19883/27371/20481/109905/14886/16414/16412/23871/12540/18706/112405/17128/53415/17131/12034/13609/22323/66549/24071/53614/229700/12394/227290/15257/21813/16410/19045/18751/17886/16411/14595/672511/99683/338366/16598
GO_RESPONSE_TO_STEROID_HORMONE	GO_RESPONSE_TO_STEROID_HORMONE	GO_RESPONSE_TO_STEROID_HORMONE	149	-0.287664	-1.3431	0.0288046	0.300276	0.27409	456	tags=15%, list=7%, signal=15%	17999/16653/21803/11835/57320/13685/14815/22215/11898/234594/77006/75547/18673/14870/67040/12317/14228/245688/18600/108655/69726/67972/12043
GO_RESPONSE_TO_CORTICOSTEROID	GO_RESPONSE_TO_CORTICOSTEROID	GO_RESPONSE_TO_CORTICOSTEROID	46	-0.401241	-1.50921	0.0288356	0.300276	0.27409	441	tags=20%, list=7%, signal=18%	16653/13685/14815/11898/75547/14870/69726/67972/12043
GO_ACTIVATION_OF_IMMUNE_RESPONSE	GO_ACTIVATION_OF_IMMUNE_RESPONSE	GO_ACTIVATION_OF_IMMUNE_RESPONSE	302	0.260706	1.28376	0.0290886	0.302213	0.275858	821	tags=19%, list=12%, signal=18%	16071/100125263/100125262/16019/67771/12487/11465/21946/12503/16912/140580/74117/16818/319817/17973/12500/12501/12028/24105/15289/11461/16362/109905/16414/57296/12540/14581/18706/238871/15944/22637/78473/239743/12477/14360/210757/107321/243910/56378/68652/12394/230073/67664/171285/68089/11798/18578/18751/57757/22190/319236/240754/226422/19353/16151/13040/329260/13667
GO_REPLICATION_FORK_PROCESSING	GO_REPLICATION_FORK_PROCESSING	GO_REPLICATION_FORK_PROCESSING	14	0.585029	1.59161	0.0292152	0.302831	0.276422	1181	tags=43%, list=18%, signal=35%	22589/68145/56045/107951/98415/17535
GO_MANNOSYLATION	GO_MANNOSYLATION	GO_MANNOSYLATION	11	-0.619856	-1.60173	0.02932	0.303033	0.276607	1169	tags=64%, list=18%, signal=52%	208211/233115/68563/244745/13481/64136/52014
GO_REGULATION_OF_CYTOKINE_PRODUCTION_INVOLVED_IN_IMMUNE_RESPONSE	GO_REGULATION_OF_CYTOKINE_PRODUCTION_INVOLVED_IN_IMMUNE_RESPONSE	GO_REGULATION_OF_CYTOKINE_PRODUCTION_INVOLVED_IN_IMMUNE_RESPONSE	35	-0.433047	-1.53776	0.029399	0.303033	0.276607	647	tags=26%, list=10%, signal=23%	225825/11793/67116/69550/21803/85305/21938/54215/16963
REACTOME_GLYOXYLATE_METABOLISM_AND_GLYCINE_DEGRADATION	REACTOME_GLYOXYLATE_METABOLISM_AND_GLYCINE_DEGRADATION	REACTOME_GLYOXYLATE_METABOLISM_AND_GLYCINE_DEGRADATION	12	-0.609983	-1.61822	0.0294363	0.303033	0.276607	964	tags=42%, list=15%, signal=36%	68133/14719/12039/70316/18597
GO_BONE_MORPHOGENESIS	GO_BONE_MORPHOGENESIS	GO_BONE_MORPHOGENESIS	22	0.511152	1.55999	0.0297952	0.304786	0.278207	735	tags=36%, list=11%, signal=32%	14683/17261/20481/71375/18634/21813/109181/17937
GO_GENETIC_IMPRINTING	GO_GENETIC_IMPRINTING	GO_GENETIC_IMPRINTING	15	0.57045	1.58049	0.0298422	0.304786	0.278207	989	tags=40%, list=15%, signal=34%	14683/94246/18706/238247/13018/606496
GO_NEGATIVE_REGULATION_BY_HOST_OF_VIRAL_TRANSCRIPTION	GO_NEGATIVE_REGULATION_BY_HOST_OF_VIRAL_TRANSCRIPTION	GO_NEGATIVE_REGULATION_BY_HOST_OF_VIRAL_TRANSCRIPTION	11	0.625563	1.58642	0.0298479	0.304786	0.278207	11	tags=27%, list=0%, signal=27%	20303/20302/20304
KEGG_ENDOCYTOSIS	KEGG_ENDOCYTOSIS	KEGG_ENDOCYTOSIS	90	0.3405	1.41375	0.0299519	0.304786	0.278207	1163	tags=29%, list=18%, signal=24%	26385/208650/98366/68953/13858/20479/17246/26431/110355/13196/12540/73711/58194/100017/18762/268451/15040/116733/19326/232910/232227/67064/11773/12757/52348/75608
GO_POSITIVE_REGULATION_OF_INTERLEUKIN_2_PRODUCTION	GO_POSITIVE_REGULATION_OF_INTERLEUKIN_2_PRODUCTION	GO_POSITIVE_REGULATION_OF_INTERLEUKIN_2_PRODUCTION	19	0.534157	1.57308	0.0300808	0.304786	0.278207	1244	tags=53%, list=19%, signal=43%	12487/12501/238871/12394/18578/22030/12524/101540/18761/74131
GO_REGULATION_OF_B_CELL_ACTIVATION	GO_REGULATION_OF_B_CELL_ACTIVATION	GO_REGULATION_OF_B_CELL_ACTIVATION	56	0.388565	1.47743	0.0301106	0.304786	0.278207	535	tags=20%, list=8%, signal=18%	16071/100125263/100125262/16019/12487/12367/321019/16149/58194/12477/21940
GO_SMOOTH_MUSCLE_CONTRACTION	GO_SMOOTH_MUSCLE_CONTRACTION	GO_SMOOTH_MUSCLE_CONTRACTION	18	-0.532747	-1.5812	0.0301282	0.304786	0.278207	648	tags=28%, list=10%, signal=25%	19735/381290/52690/67972/14062
GO_T_CELL_ACTIVATION	GO_T_CELL_ACTIVATION	GO_T_CELL_ACTIVATION	238	0.270899	1.2961	0.0301474	0.304786	0.278207	759	tags=23%, list=11%, signal=21%	20304/30925/12487/12399/74734/16768/21672/14225/16818/76088/16842/319817/12507/17973/12500/12501/12028/12367/15289/19883/16362/19354/12608/12540/18706/321019/19247/16149/22637/17131/11774/12477/14360/12721/12481/268564/54167/432763/210757/193385/12326/21940/243910/12394/58208/18762/18566/21813/171285/15040/17886/209488/240754/226422/19353
GO_PLATELET_DEGRANULATION	GO_PLATELET_DEGRANULATION	GO_PLATELET_DEGRANULATION	43	0.414298	1.49302	0.0303529	0.304992	0.278395	415	tags=23%, list=6%, signal=22%	56193/21894/22388/19039/56055/18591/109711/12527/108101/67072
GO_POSITIVE_THYMIC_T_CELL_SELECTION	GO_POSITIVE_THYMIC_T_CELL_SELECTION	GO_POSITIVE_THYMIC_T_CELL_SELECTION	11	0.624731	1.58431	0.0304256	0.304992	0.278395	1096	tags=55%, list=17%, signal=46%	12500/12501/16149/22637/20869/12502
GO_ACID_SECRETION	GO_ACID_SECRETION	GO_ACID_SECRETION	18	0.543268	1.58026	0.0304397	0.304992	0.278395	1248	tags=50%, list=19%, signal=41%	68039/67903/56018/71982/20514/67452/29816/67760/14660
GO_POSITIVE_REGULATION_OF_INTERLEUKIN_1_PRODUCTION	GO_POSITIVE_REGULATION_OF_INTERLEUKIN_1_PRODUCTION	GO_POSITIVE_REGULATION_OF_INTERLEUKIN_1_PRODUCTION	20	0.52185	1.55373	0.0304683	0.304992	0.278395	774	tags=20%, list=12%, signal=18%	20302/15289/171285/69146
GO_SPROUTING_ANGIOGENESIS	GO_SPROUTING_ANGIOGENESIS	GO_SPROUTING_ANGIOGENESIS	35	0.440842	1.51539	0.030506	0.304992	0.278395	1469	tags=46%, list=22%, signal=36%	16842/18186/56233/16412/12540/24071/53614/672511/338366/16598/50754/71690/23991/16451/11848/23938
GO_MITOTIC_CYTOKINESIS	GO_MITOTIC_CYTOKINESIS	GO_MITOTIC_CYTOKINESIS	39	0.428557	1.50742	0.0307407	0.306659	0.279917	1820	tags=49%, list=28%, signal=36%	12631/68953/22248/20479/11840/11853/116733/218397/67064/56526/234852/75608/69028/20658/11848/20742/68942/70527/18226
GO_POSITIVE_REGULATION_OF_PROTEIN_TYROSINE_KINASE_ACTIVITY	GO_POSITIVE_REGULATION_OF_PROTEIN_TYROSINE_KINASE_ACTIVITY	GO_POSITIVE_REGULATION_OF_PROTEIN_TYROSINE_KINASE_ACTIVITY	14	0.58314	1.58647	0.0309337	0.307692	0.28086	462	tags=36%, list=7%, signal=33%	20304/22248/18591/17969/14360
GO_ENDOTHELIAL_CELL_PROLIFERATION	GO_ENDOTHELIAL_CELL_PROLIFERATION	GO_ENDOTHELIAL_CELL_PROLIFERATION	42	0.41761	1.49663	0.0309808	0.307692	0.28086	554	tags=19%, list=8%, signal=18%	16401/20846/11983/18186/18591/15289/66549/24071
GO_INTERLEUKIN_4_PRODUCTION	GO_INTERLEUKIN_4_PRODUCTION	GO_INTERLEUKIN_4_PRODUCTION	19	0.532704	1.5688	0.0312089	0.309277	0.282306	1244	tags=53%, list=19%, signal=43%	12487/16842/12501/12608/18762/171285/15040/12524/18761/74131
GO_CELL_MATRIX_ADHESION	GO_CELL_MATRIX_ADHESION	GO_CELL_MATRIX_ADHESION	66	0.365613	1.43885	0.0315088	0.310625	0.283537	1110	tags=36%, list=17%, signal=31%	16401/20194/16202/18186/12501/109711/83436/16414/16412/56637/78473/18762/26921/58800/16410/19353/110829/12568/64099/218397/12571/19211/381921/23991
GO_REGULATION_OF_PRODUCTION_OF_MOLECULAR_MEDIATOR_OF_IMMUNE_RESPONSE	GO_REGULATION_OF_PRODUCTION_OF_MOLECULAR_MEDIATOR_OF_IMMUNE_RESPONSE	GO_REGULATION_OF_PRODUCTION_OF_MOLECULAR_MEDIATOR_OF_IMMUNE_RESPONSE	58	-0.369812	-1.46247	0.0315507	0.310625	0.283537	1576	tags=41%, list=24%, signal=32%	17319/225160/71890/27223/56708/12010/50931/56200/15275/19090/240354/16183/17685/225825/11793/16190/67116/69550/21803/66362/85305/21938/54215/16963
GO_REGULATION_OF_HEMOPOIESIS	GO_REGULATION_OF_HEMOPOIESIS	GO_REGULATION_OF_HEMOPOIESIS	241	0.269802	1.29204	0.0315772	0.310625	0.283537	733	tags=18%, list=11%, signal=17%	20302/20846/12487/21946/16912/12399/72828/252838/74734/16768/21672/14683/98366/16842/319817/21423/15289/16362/12608/57296/23871/18567/19106/16149/22637/17131/11774/233833/12477/12481/268564/12326/21940/243910/229700/12394/100038882/72162/18762/21813/15163/18751/57757/223690
GO_CHROMATIN_DISASSEMBLY	GO_CHROMATIN_DISASSEMBLY	GO_CHROMATIN_DISASSEMBLY	15	-0.565885	-1.59669	0.0316389	0.310625	0.283537	438	tags=27%, list=7%, signal=25%	20588/20587/101612/18600
GO_POSITIVE_REGULATION_OF_OSTEOBLAST_DIFFERENTIATION	GO_POSITIVE_REGULATION_OF_OSTEOBLAST_DIFFERENTIATION	GO_POSITIVE_REGULATION_OF_OSTEOBLAST_DIFFERENTIATION	14	-0.574139	-1.59403	0.0316894	0.310625	0.283537	698	tags=43%, list=11%, signal=38%	17129/12387/226551/16478/54411/68713
REACTOME_RHO_GTPASES_ACTIVATE_ROCKS	REACTOME_RHO_GTPASES_ACTIVATE_ROCKS	REACTOME_RHO_GTPASES_ACTIVATE_ROCKS	12	0.608102	1.57882	0.0318496	0.311518	0.284352	1932	tags=58%, list=29%, signal=41%	12631/11853/17886/67938/11848/16886/17931
HALLMARK_MYC_TARGETS_V2	HALLMARK_MYC_TARGETS_V2	HALLMARK_MYC_TARGETS_V2	42	-0.40598	-1.49531	0.0321091	0.312459	0.285211	1601	tags=40%, list=24%, signal=31%	17869/18432/76130/18813/21379/66164/27998/27966/70769/15278/67134/67973/18673/101612/18148/15528/71974
BIOCARTA_TEL_PATHWAY	BIOCARTA_TEL_PATHWAY	BIOCARTA_TEL_PATHWAY	13	-0.588713	-1.60052	0.0322243	0.312459	0.285211	441	tags=46%, list=7%, signal=43%	17869/21745/22596/16653/15519/12043
GO_REGULATION_OF_TRANSMEMBRANE_RECEPTOR_PROTEIN_SERINE_THREONINE_KINASE_SIGNALING_PATHWAY	GO_REGULATION_OF_TRANSMEMBRANE_RECEPTOR_PROTEIN_SERINE_THREONINE_KINASE_SIGNALING_PATHWAY	GO_REGULATION_OF_TRANSMEMBRANE_RECEPTOR_PROTEIN_SERINE_THREONINE_KINASE_SIGNALING_PATHWAY	66	0.365533	1.43854	0.032229	0.312459	0.285211	988	tags=29%, list=15%, signal=25%	16202/14225/67903/20481/80288/17128/17131/14561/53378/21813/23988/11798/22190/93836/14718/66354/329506/20869/98403
GO_DNA_CATABOLIC_PROCESS_ENDONUCLEOLYTIC	GO_DNA_CATABOLIC_PROCESS_ENDONUCLEOLYTIC	GO_DNA_CATABOLIC_PROCESS_ENDONUCLEOLYTIC	16	0.555947	1.56467	0.0322336	0.312459	0.285211	1083	tags=38%, list=16%, signal=31%	12028/12367/15289/97165/16211/227656
GO_REGULATION_OF_SKELETAL_MUSCLE_TISSUE_DEVELOPMENT	GO_REGULATION_OF_SKELETAL_MUSCLE_TISSUE_DEVELOPMENT	GO_REGULATION_OF_SKELETAL_MUSCLE_TISSUE_DEVELOPMENT	17	-0.535118	-1.56386	0.0322923	0.312459	0.285211	1190	tags=41%, list=18%, signal=34%	353187/72508/67267/12387/21803/67040/12043
GO_NEGATIVE_REGULATION_OF_CD4_POSITIVE_ALPHA_BETA_T_CELL_DIFFERENTIATION	GO_NEGATIVE_REGULATION_OF_CD4_POSITIVE_ALPHA_BETA_T_CELL_DIFFERENTIATION	GO_NEGATIVE_REGULATION_OF_CD4_POSITIVE_ALPHA_BETA_T_CELL_DIFFERENTIATION	12	0.605531	1.57215	0.0324252	0.313073	0.285771	579	tags=42%, list=9%, signal=38%	12399/319817/15289/17131/12394
GO_PROTEIN_TRIMERIZATION	GO_PROTEIN_TRIMERIZATION	GO_PROTEIN_TRIMERIZATION	19	0.530912	1.56353	0.0325249	0.313365	0.286038	1029	tags=47%, list=16%, signal=40%	12503/20481/16149/17128/20514/20821/22030/269113/54138
GO_POSITIVE_REGULATION_OF_RESPONSE_TO_CYTOKINE_STIMULUS	GO_POSITIVE_REGULATION_OF_RESPONSE_TO_CYTOKINE_STIMULUS	GO_POSITIVE_REGULATION_OF_RESPONSE_TO_CYTOKINE_STIMULUS	30	0.456716	1.51744	0.0325986	0.313406	0.286075	592	tags=27%, list=9%, signal=24%	80985/80285/547253/14581/15944/16149/12363/230073
BIOCARTA_ARF_PATHWAY	BIOCARTA_ARF_PATHWAY	BIOCARTA_ARF_PATHWAY	10	0.63885	1.57301	0.0326823	0.313541	0.286199	1077	tags=40%, list=16%, signal=34%	17246/18706/19353/20018
GO_LAMELLIPODIUM_ASSEMBLY	GO_LAMELLIPODIUM_ASSEMBLY	GO_LAMELLIPODIUM_ASSEMBLY	27	0.46778	1.51737	0.0330441	0.31585	0.288306	759	tags=30%, list=11%, signal=26%	17973/57784/19354/16412/12540/13609/219140/19353
GO_POSITIVE_REGULATION_OF_TRANSCRIPTION_REGULATORY_REGION_DNA_BINDING	GO_POSITIVE_REGULATION_OF_TRANSCRIPTION_REGULATORY_REGION_DNA_BINDING	GO_POSITIVE_REGULATION_OF_TRANSCRIPTION_REGULATORY_REGION_DNA_BINDING	11	-0.615337	-1.59005	0.033063	0.31585	0.288306	1574	tags=64%, list=24%, signal=49%	15978/14958/229906/12387/21803/57320/77006
GO_REGULATION_OF_SYMBIOSIS_ENCOMPASSING_MUTUALISM_THROUGH_PARASITISM	GO_REGULATION_OF_SYMBIOSIS_ENCOMPASSING_MUTUALISM_THROUGH_PARASITISM	GO_REGULATION_OF_SYMBIOSIS_ENCOMPASSING_MUTUALISM_THROUGH_PARASITISM	142	-0.286281	-1.33066	0.0332463	0.316879	0.289245	517	tags=14%, list=8%, signal=13%	93679/20683/98053/268373/68048/69550/20587/20020/16543/19358/67738/17749/11816/19720/16852/19182/12043/80876/66141/68713
GO_CYTOKINE_PRODUCTION_INVOLVED_IN_IMMUNE_RESPONSE	GO_CYTOKINE_PRODUCTION_INVOLVED_IN_IMMUNE_RESPONSE	GO_CYTOKINE_PRODUCTION_INVOLVED_IN_IMMUNE_RESPONSE	43	-0.402183	-1.48818	0.0333113	0.316879	0.289245	647	tags=23%, list=10%, signal=21%	225825/11793/68137/67116/69550/21803/85305/21938/54215/16963
GO_FEMALE_PREGNANCY	GO_FEMALE_PREGNANCY	GO_FEMALE_PREGNANCY	60	-0.363437	-1.44919	0.0334299	0.316885	0.289251	1074	tags=30%, list=16%, signal=25%	239528/20851/14719/26413/19735/20525/68465/50790/16653/15078/13854/16477/11835/22209/56334/12317/14228/12043
GO_CHROMATIN_ASSEMBLY_OR_DISASSEMBLY	GO_CHROMATIN_ASSEMBLY_OR_DISASSEMBLY	GO_CHROMATIN_ASSEMBLY_OR_DISASSEMBLY	71	-0.345056	-1.42158	0.0335057	0.316885	0.289251	870	tags=35%, list=13%, signal=31%	17216/53890/14958/381280/54169/671535/66578/233876/22385/101685/108989/170644/107435/93762/104248/56505/15078/20588/20587/101612/18148/245688/18600/24086/69726
GO_ANDROGEN_RECEPTOR_SIGNALING_PATHWAY	GO_ANDROGEN_RECEPTOR_SIGNALING_PATHWAY	GO_ANDROGEN_RECEPTOR_SIGNALING_PATHWAY	40	-0.408778	-1.49603	0.0335934	0.316885	0.289251	1125	tags=30%, list=17%, signal=25%	20602/16969/15502/104263/12387/11835/57320/22215/18673/67040/14228/108655
GO_RESPONSE_TO_CYTOKINE	GO_RESPONSE_TO_CYTOKINE	GO_RESPONSE_TO_CYTOKINE	552	-0.222066	-1.20295	0.0336356	0.316885	0.289251	773	tags=15%, list=12%, signal=15%	56403/19177/20656/26413/20849/21762/232341/14873/22324/103554/19172/56294/108989/19171/72567/93762/73218/16186/19229/16190/93679/55951/14256/18033/268373/68465/50790/16155/12929/16653/21929/11947/18024/16477/27060/16172/12505/69550/21803/50930/12774/14827/22186/18712/16478/93765/107746/27395/13682/11898/14828/16331/18673/14870/16185/23996/12702/102626/12301/13051/59079/16150/85305/15516/18600/168…
GO_NEGATIVE_REGULATION_OF_NERVOUS_SYSTEM_DEVELOPMENT	GO_NEGATIVE_REGULATION_OF_NERVOUS_SYSTEM_DEVELOPMENT	GO_NEGATIVE_REGULATION_OF_NERVOUS_SYSTEM_DEVELOPMENT	89	-0.321901	-1.38237	0.03379	0.316885	0.289251	672	tags=19%, list=10%, signal=17%	77116/12387/56294/192662/64138/64294/22215/21838/12317/66867/14228/14270/11816/16852/15902/259277/22352
PID_P38_ALPHA_BETA_PATHWAY	PID_P38_ALPHA_BETA_PATHWAY	PID_P38_ALPHA_BETA_PATHWAY	14	0.576677	1.56889	0.033798	0.316885	0.289251	809	tags=43%, list=12%, signal=38%	16818/12540/14360/19353/26398/26397
GO_ENERGY_RESERVE_METABOLIC_PROCESS	GO_ENERGY_RESERVE_METABOLIC_PROCESS	GO_ENERGY_RESERVE_METABOLIC_PROCESS	26	0.474714	1.52214	0.0338039	0.316885	0.289251	1316	tags=42%, list=20%, signal=34%	12421/14683/56637/72157/110078/19045/14583/109815/606496/19062/19047
REACTOME_GPCR_LIGAND_BINDING	REACTOME_GPCR_LIGAND_BINDING	REACTOME_GPCR_LIGAND_BINDING	38	0.425916	1.49114	0.03403	0.318343	0.290581	633	tags=34%, list=10%, signal=31%	20303/20302/20304/14683/13611/12766/68039/26364/321019/67168/13609/14707/54393
KEGG_T_CELL_RECEPTOR_SIGNALING_PATHWAY	KEGG_T_CELL_RECEPTOR_SIGNALING_PATHWAY	KEGG_T_CELL_RECEPTOR_SIGNALING_PATHWAY	81	0.347033	1.41574	0.0341394	0.318705	0.290912	613	tags=21%, list=9%, signal=19%	12487/12503/18018/208650/16818/17973/12500/12501/12540/18706/56637/56398/22637/12477/14360/54167/18566
GO_MUSCLE_CELL_MIGRATION	GO_MUSCLE_CELL_MIGRATION	GO_MUSCLE_CELL_MIGRATION	24	0.487104	1.52564	0.0342198	0.318796	0.290995	247	tags=29%, list=4%, signal=28%	20304/67771/16202/18186/18591/17246/57784
GO_REGULATION_OF_TRANSMEMBRANE_TRANSPORT	GO_REGULATION_OF_TRANSMEMBRANE_TRANSPORT	GO_REGULATION_OF_TRANSMEMBRANE_TRANSPORT	147	-0.282562	-1.31621	0.0343667	0.318933	0.29112	920	tags=24%, list=14%, signal=21%	13367/72508/18671/20866/69048/105675/83997/17846/232341/17258/14873/19735/20530/14265/11793/19229/381290/230709/20525/68465/17999/18024/27060/57320/18712/13385/22288/21838/22630/16529/66395/14062/16523/12043/16963
GO_POSITIVE_REGULATION_OF_TELOMERASE_ACTIVITY	GO_POSITIVE_REGULATION_OF_TELOMERASE_ACTIVITY	GO_POSITIVE_REGULATION_OF_TELOMERASE_ACTIVITY	24	-0.476748	-1.53871	0.0343784	0.318933	0.29112	746	tags=33%, list=11%, signal=30%	26413/12387/59125/59047/15516/15519/56351/21454
GO_POSITIVE_REGULATION_OF_TELOMERASE_RNA_LOCALIZATION_TO_CAJAL_BODY	GO_POSITIVE_REGULATION_OF_TELOMERASE_RNA_LOCALIZATION_TO_CAJAL_BODY	GO_POSITIVE_REGULATION_OF_TELOMERASE_RNA_LOCALIZATION_TO_CAJAL_BODY	12	-0.601649	-1.59611	0.0344468	0.318933	0.29112	1086	tags=67%, list=16%, signal=56%	12464/66181/12462/12465/56505/52530/12469/21454
GO_AMEBOIDAL_TYPE_CELL_MIGRATION	GO_AMEBOIDAL_TYPE_CELL_MIGRATION	GO_AMEBOIDAL_TYPE_CELL_MIGRATION	124	0.311164	1.36018	0.0345429	0.319168	0.291335	1214	tags=29%, list=18%, signal=24%	16401/20684/12631/19245/16202/109333/18186/18643/18591/67903/56233/15289/16414/16412/23871/18706/19247/24071/227290/26921/21813/17886/26397/338366/12331/232227/50754/94184/19211/23991/20354/13482/11857/72674/18472/101540
GO_POSITIVE_REGULATION_OF_INTERLEUKIN_1_SECRETION	GO_POSITIVE_REGULATION_OF_INTERLEUKIN_1_SECRETION	GO_POSITIVE_REGULATION_OF_INTERLEUKIN_1_SECRETION	10	0.634781	1.56299	0.0348095	0.319833	0.291942	774	tags=30%, list=12%, signal=27%	20302/15289/69146
REACTOME_INTERLEUKIN_17_SIGNALING	REACTOME_INTERLEUKIN_17_SIGNALING	REACTOME_INTERLEUKIN_17_SIGNALING	45	-0.394149	-1.47336	0.0348248	0.319833	0.291942	1365	tags=40%, list=21%, signal=32%	16476/12675/14281/78294/235584/67603/103583/21770/26413/17258/110651/18033/16172/22186/93765/102626/16150/26410
PID_RHOA_PATHWAY	PID_RHOA_PATHWAY	PID_RHOA_PATHWAY	29	0.458454	1.51058	0.0348277	0.319833	0.291942	1064	tags=31%, list=16%, signal=26%	12631/21894/109333/16412/12540/18762/26398/26397/19211
GO_POSITIVE_REGULATION_OF_REACTIVE_OXYGEN_SPECIES_BIOSYNTHETIC_PROCESS	GO_POSITIVE_REGULATION_OF_REACTIVE_OXYGEN_SPECIES_BIOSYNTHETIC_PROCESS	GO_POSITIVE_REGULATION_OF_REACTIVE_OXYGEN_SPECIES_BIOSYNTHETIC_PROCESS	17	-0.530674	-1.55087	0.0350542	0.321213	0.293202	560	tags=29%, list=8%, signal=27%	19229/57320/11898/15516/15519
GO_REGULATION_OF_ENDOTHELIAL_CELL_DIFFERENTIATION	GO_REGULATION_OF_ENDOTHELIAL_CELL_DIFFERENTIATION	GO_REGULATION_OF_ENDOTHELIAL_CELL_DIFFERENTIATION	11	-0.611993	-1.58141	0.0351424	0.321213	0.293202	740	tags=27%, list=11%, signal=24%	11518/12387/16150
REACTOME_INTRA_GOLGI_TRAFFIC	REACTOME_INTRA_GOLGI_TRAFFIC	REACTOME_INTRA_GOLGI_TRAFFIC	30	0.452531	1.50354	0.0351917	0.321213	0.293202	2007	tags=53%, list=30%, signal=37%	11840/56494/109181/108124/56418/53611/19157/102339/72318/17155/76332/73124/67474/19158/238123/54399
REACTOME_PD_1_SIGNALING	REACTOME_PD_1_SIGNALING	REACTOME_PD_1_SIGNALING	14	0.573307	1.55972	0.0353256	0.321784	0.293722	613	tags=43%, list=9%, signal=39%	12503/16818/12500/12501/19247/18566
REACTOME_INNATE_IMMUNE_SYSTEM	REACTOME_INNATE_IMMUNE_SYSTEM	REACTOME_INNATE_IMMUNE_SYSTEM	533	0.233951	1.21355	0.0355948	0.323582	0.295364	1276	tags=26%, list=19%, signal=23%	12798/67771/11465/21946/12503/63986/72042/16912/18018/12631/140580/74117/16818/11927/20195/70719/231507/17973/15289/16970/11461/66508/13244/384309/109905/19354/17969/216150/14569/16414/58222/26364/17925/57296/13629/12540/18706/19247/15212/12363/69562/18521/67862/12333/14360/216445/19325/54644/26940/18807/19025/56378/20527/68652/53378/108086/76299/100038882/20719/230073/227290/72162/66144/67664/70…
GO_REGULATION_OF_OSTEOBLAST_DIFFERENTIATION	GO_REGULATION_OF_OSTEOBLAST_DIFFERENTIATION	GO_REGULATION_OF_OSTEOBLAST_DIFFERENTIATION	35	-0.424583	-1.50771	0.0358841	0.325556	0.297166	698	tags=23%, list=11%, signal=21%	17129/12387/27060/226551/16478/54411/15902/68713
GO_VASCULAR_SMOOTH_MUSCLE_CELL_DIFFERENTIATION	GO_VASCULAR_SMOOTH_MUSCLE_CELL_DIFFERENTIATION	GO_VASCULAR_SMOOTH_MUSCLE_CELL_DIFFERENTIATION	10	0.632339	1.55698	0.0361632	0.32743	0.298876	483	tags=40%, list=7%, signal=37%	18018/18591/18569/13831
GO_REGULATION_OF_PROTEIN_TARGETING_TO_MEMBRANE	GO_REGULATION_OF_PROTEIN_TARGETING_TO_MEMBRANE	GO_REGULATION_OF_PROTEIN_TARGETING_TO_MEMBRANE	14	0.571808	1.55564	0.0362803	0.327832	0.299243	1305	tags=50%, list=20%, signal=40%	66437/16414/56398/14360/12568/23991/19062
GO_REGULATION_OF_LIPID_KINASE_ACTIVITY	GO_REGULATION_OF_LIPID_KINASE_ACTIVITY	GO_REGULATION_OF_LIPID_KINASE_ACTIVITY	23	-0.480206	-1.53237	0.036391	0.328174	0.299556	560	tags=30%, list=8%, signal=28%	19229/226849/21803/12702/216233/12703/12700
GO_NEGATIVE_REGULATION_OF_UBIQUITIN_DEPENDENT_PROTEIN_CATABOLIC_PROCESS	GO_NEGATIVE_REGULATION_OF_UBIQUITIN_DEPENDENT_PROTEIN_CATABOLIC_PROCESS	GO_NEGATIVE_REGULATION_OF_UBIQUITIN_DEPENDENT_PROTEIN_CATABOLIC_PROCESS	33	-0.428579	-1.5035	0.0366039	0.329435	0.300706	636	tags=36%, list=10%, signal=33%	67025/59025/12995/20115/68077/20588/57320/65019/77006/15516/100503670/24086
PID_NEPHRIN_NEPH1_PATHWAY	PID_NEPHRIN_NEPH1_PATHWAY	PID_NEPHRIN_NEPH1_PATHWAY	16	0.550862	1.55036	0.0369738	0.331032	0.302164	783	tags=38%, list=12%, signal=33%	17973/18706/14360/18762/19353/26398
GO_REGULATION_OF_TRANSCRIPTION_BY_RNA_POLYMERASE_I	GO_REGULATION_OF_TRANSCRIPTION_BY_RNA_POLYMERASE_I	GO_REGULATION_OF_TRANSCRIPTION_BY_RNA_POLYMERASE_I	20	-0.504906	-1.55226	0.0371398	0.331032	0.302164	953	tags=40%, list=14%, signal=34%	105372/17975/11911/68077/230709/73674/20587/17749
KEGG_LEISHMANIA_INFECTION	KEGG_LEISHMANIA_INFECTION	KEGG_LEISHMANIA_INFECTION	33	0.439073	1.48938	0.0371402	0.331032	0.302164	1325	tags=36%, list=20%, signal=29%	16401/20846/17969/16414/16412/68652/15979/18751/26417/15001/14969/16451
GO_POSITIVE_REGULATION_OF_TRANSCRIPTION_ELONGATION_FROM_RNA_POLYMERASE_II_PROMOTER	GO_POSITIVE_REGULATION_OF_TRANSCRIPTION_ELONGATION_FROM_RNA_POLYMERASE_II_PROMOTER	GO_POSITIVE_REGULATION_OF_TRANSCRIPTION_ELONGATION_FROM_RNA_POLYMERASE_II_PROMOTER	17	0.540632	1.54981	0.0372049	0.331032	0.302164	1041	tags=29%, list=16%, signal=25%	57261/69562/107951/76246/69131
GO_CELLULAR_RESPONSE_TO_AMYLOID_BETA	GO_CELLULAR_RESPONSE_TO_AMYLOID_BETA	GO_CELLULAR_RESPONSE_TO_AMYLOID_BETA	12	0.59748	1.55124	0.0372218	0.331032	0.302164	1054	tags=50%, list=16%, signal=42%	16401/56637/12363/14360/12568/59027
GO_RESPONSE_TO_AMYLOID_BETA	GO_RESPONSE_TO_AMYLOID_BETA	GO_RESPONSE_TO_AMYLOID_BETA	12	0.59748	1.55124	0.0372218	0.331032	0.302164	1054	tags=50%, list=16%, signal=42%	16401/56637/12363/14360/12568/59027
GO_POSITIVE_REGULATION_OF_HEMOPOIESIS	GO_POSITIVE_REGULATION_OF_HEMOPOIESIS	GO_POSITIVE_REGULATION_OF_HEMOPOIESIS	89	0.335395	1.39115	0.0373533	0.331547	0.302634	733	tags=26%, list=11%, signal=23%	20846/12399/252838/74734/14683/98366/16842/15289/23871/18567/16149/22637/11774/268564/21940/243910/12394/100038882/72162/18762/21813/15163/223690
GO_ESCRT_COMPLEX_DISASSEMBLY	GO_ESCRT_COMPLEX_DISASSEMBLY	GO_ESCRT_COMPLEX_DISASSEMBLY	10	0.630019	1.55127	0.0375169	0.33225	0.303276	1115	tags=50%, list=17%, signal=42%	68953/20479/116733/67064/234852
GO_DNA_DEPENDENT_DNA_REPLICATION_MAINTENANCE_OF_FIDELITY	GO_DNA_DEPENDENT_DNA_REPLICATION_MAINTENANCE_OF_FIDELITY	GO_DNA_DEPENDENT_DNA_REPLICATION_MAINTENANCE_OF_FIDELITY	18	0.533082	1.55064	0.0375799	0.33225	0.303276	1219	tags=39%, list=18%, signal=32%	22589/68145/56045/107951/98415/17535/17686
GO_REGULATION_OF_CELL_DIFFERENTIATION	GO_REGULATION_OF_CELL_DIFFERENTIATION	GO_REGULATION_OF_CELL_DIFFERENTIATION	644	-0.215951	-1.18348	0.038055	0.335294	0.306054	761	tags=15%, list=12%, signal=15%	19177/22368/56376/20656/26413/11518/21762/12492/17129/17258/110651/56404/338362/12387/103554/19172/53621/56294/19735/24068/233552/18519/18129/19171/192662/14265/64138/216344/19229/16190/22780/11546/14256/18033/16825/17999/64294/12929/16653/15078/18024/16477/27060/21803/11835/50930/226551/229323/225348/16478/13385/107746/22346/50722/22215/14828/16331/54411/75547/52690/23996/21838/52662/67040/14727…
GO_CELLULAR_RESPONSE_TO_STEROID_HORMONE_STIMULUS	GO_CELLULAR_RESPONSE_TO_STEROID_HORMONE_STIMULUS	GO_CELLULAR_RESPONSE_TO_STEROID_HORMONE_STIMULUS	117	-0.296954	-1.33605	0.0380729	0.335294	0.306054	361	tags=25%, list=5%, signal=24%	20602/18626/56458/16969/15502/104263/72508/224903/56404/12387/17999/11835/57320/13685/14815/22215/11898/234594/77006/75547/18673/14870/67040/12317/14228/18600/108655/69726/67972
GO_RESPONSE_TO_BMP	GO_RESPONSE_TO_BMP	GO_RESPONSE_TO_BMP	36	0.428979	1.48495	0.0382971	0.336611	0.307257	945	tags=31%, list=14%, signal=26%	16202/16842/20481/18569/17128/17131/11798/14479/26417/329506/13207
GO_TELOMERE_MAINTENANCE_VIA_TELOMERE_LENGTHENING	GO_TELOMERE_MAINTENANCE_VIA_TELOMERE_LENGTHENING	GO_TELOMERE_MAINTENANCE_VIA_TELOMERE_LENGTHENING	57	-0.365225	-1.43906	0.0384615	0.336765	0.307397	1243	tags=35%, list=19%, signal=29%	22596/103677/68147/12462/15382/68275/229512/12465/26413/68964/12387/11920/52530/59125/12469/59047/15516/15519/56351/21454
PID_SYNDECAN_2_PATHWAY	PID_SYNDECAN_2_PATHWAY	PID_SYNDECAN_2_PATHWAY	16	0.548779	1.5445	0.0384907	0.336765	0.307397	1400	tags=62%, list=21%, signal=49%	269587/12028/12367/16412/53378/26417/218397/18753/18747/11848
GO_NEGATIVE_REGULATION_OF_INFLAMMATORY_RESPONSE	GO_NEGATIVE_REGULATION_OF_INFLAMMATORY_RESPONSE	GO_NEGATIVE_REGULATION_OF_INFLAMMATORY_RESPONSE	52	-0.374767	-1.44617	0.0385564	0.336765	0.307397	696	tags=27%, list=11%, signal=24%	14775/13011/19172/18033/67116/109934/21929/268857/52065/14870/12702/20085/21938/11816
REACTOME_GENERATION_OF_SECOND_MESSENGER_MOLECULES	REACTOME_GENERATION_OF_SECOND_MESSENGER_MOLECULES	REACTOME_GENERATION_OF_SECOND_MESSENGER_MOLECULES	21	0.505541	1.52616	0.0386194	0.336765	0.307397	494	tags=33%, list=7%, signal=31%	12503/16818/17973/12500/12501/22637/22323
GO_PHOSPHATIDYLINOSITOL_METABOLIC_PROCESS	GO_PHOSPHATIDYLINOSITOL_METABOLIC_PROCESS	GO_PHOSPHATIDYLINOSITOL_METABOLIC_PROCESS	83	-0.32801	-1.38824	0.0387348	0.336765	0.307397	754	tags=22%, list=11%, signal=19%	224020/225326/13481/77116/56703/233789/320655/84095/234515/11920/27399/52123/83493/16331/12702/216233/12703/12700
PID_S1P_S1P3_PATHWAY	PID_S1P_S1P3_PATHWAY	PID_S1P_S1P3_PATHWAY	14	0.569111	1.54831	0.0387627	0.336765	0.307397	1400	tags=64%, list=21%, signal=51%	18591/13609/16410/19353/26417/14678/14672/14679/11848
BIOCARTA_NO2IL12_PATHWAY	BIOCARTA_NO2IL12_PATHWAY	BIOCARTA_NO2IL12_PATHWAY	12	0.593944	1.54206	0.0391404	0.339393	0.309796	1096	tags=58%, list=17%, signal=49%	12503/12766/12500/12501/12481/54721/12502
GO_FORMATION_OF_PRIMARY_GERM_LAYER	GO_FORMATION_OF_PRIMARY_GERM_LAYER	GO_FORMATION_OF_PRIMARY_GERM_LAYER	28	0.456158	1.49166	0.0392375	0.339581	0.309968	1637	tags=39%, list=25%, signal=30%	16401/16842/16414/16412/16410/76246/22289/18747/50493/17126/68196
GO_POSITIVE_REGULATION_OF_IMMUNE_RESPONSE	GO_POSITIVE_REGULATION_OF_IMMUNE_RESPONSE	GO_POSITIVE_REGULATION_OF_IMMUNE_RESPONSE	376	0.246016	1.23878	0.0396071	0.342123	0.312288	821	tags=18%, list=12%, signal=17%	16071/20400/100125263/20304/100125262/16019/30925/67771/12487/11465/21946/12503/16912/140580/16768/74117/16818/319817/17973/12500/12501/12028/24105/15289/11461/16362/109905/16414/57296/80285/12540/14581/18706/238871/15944/16149/22637/78473/239743/12477/14360/268564/210757/107321/243910/56378/68652/12394/230073/72162/18762/67664/171285/67065/68089/11798/18578/18751/57757/15040/22190/319236/240754/…
GO_THYMIC_T_CELL_SELECTION	GO_THYMIC_T_CELL_SELECTION	GO_THYMIC_T_CELL_SELECTION	15	0.556832	1.54276	0.0401064	0.345722	0.315573	1096	tags=47%, list=17%, signal=39%	12487/12500/12501/16149/22637/20869/12502
GO_REGULATION_OF_CELL_MORPHOGENESIS	GO_REGULATION_OF_CELL_MORPHOGENESIS	GO_REGULATION_OF_CELL_MORPHOGENESIS	170	0.287435	1.31496	0.0401771	0.345722	0.315573	1275	tags=28%, list=19%, signal=23%	20302/12631/20194/16202/260409/22388/269587/18186/360216/19354/80288/83946/16414/12540/56637/15212/58194/11853/14360/12721/22629/72162/15163/219105/17886/57912/19353/110829/99152/12568/93871/218397/20869/23912/57778/19211/60595/381921/23991/20354/102098/11750/18786/67938/18472/107368/20196/54214
KEGG_VIBRIO_CHOLERAE_INFECTION	KEGG_VIBRIO_CHOLERAE_INFECTION	KEGG_VIBRIO_CHOLERAE_INFECTION	31	0.44495	1.48926	0.0403256	0.345841	0.315682	1015	tags=35%, list=15%, signal=30%	11465/14683/11461/11840/66212/66144/18751/114143/73834/20335/11974
GO_POSITIVE_REGULATION_OF_TRANSCRIPTION_BY_RNA_POLYMERASE_II	GO_POSITIVE_REGULATION_OF_TRANSCRIPTION_BY_RNA_POLYMERASE_II	GO_POSITIVE_REGULATION_OF_TRANSCRIPTION_BY_RNA_POLYMERASE_II	473	0.235675	1.21233	0.040376	0.345841	0.315682	1084	tags=21%, list=16%, signal=19%	22779/20846/22589/12487/16363/57261/18018/20024/74117/17261/16842/231507/17973/12500/18591/21423/15289/19883/68879/20481/16362/94246/17354/80288/83946/17765/12608/18987/100072/80280/23871/14581/22608/269254/15212/17128/74319/69562/219022/78473/67367/17131/22282/104394/13831/234959/13609/54394/66894/211329/13486/72949/237336/229700/12394/58208/21372/230073/72162/23988/109263/15163/76900/238247/130…
GO_REGULATION_OF_PROTEIN_STABILITY	GO_REGULATION_OF_PROTEIN_STABILITY	GO_REGULATION_OF_PROTEIN_STABILITY	163	-0.27161	-1.2841	0.0404385	0.345841	0.315682	864	tags=20%, list=13%, signal=18%	67819/230908/64010/12465/26413/66408/13481/20115/224824/68077/54673/70925/108123/16653/57320/65019/21376/18712/22346/19358/26554/18673/12469/12317/18148/56336/15516/100503670/15519/56351/21454/18715/12043
PID_AR_PATHWAY	PID_AR_PATHWAY	PID_AR_PATHWAY	45	-0.388404	-1.45189	0.0405554	0.345841	0.315682	1243	tags=40%, list=19%, signal=33%	18477/18813/22596/20807/50523/99982/19090/104263/15382/110651/12387/52468/19229/11835/22215/12445/14228/328365
REACTOME_EPH_EPHRIN_MEDIATED_REPULSION_OF_CELLS	REACTOME_EPH_EPHRIN_MEDIATED_REPULSION_OF_CELLS	REACTOME_EPH_EPHRIN_MEDIATED_REPULSION_OF_CELLS	18	0.528689	1.53786	0.0405862	0.345841	0.315682	1133	tags=44%, list=17%, signal=37%	11465/11461/14360/19353/232910/11773/12757/59287
GO_REGULATION_OF_UBIQUITIN_PROTEIN_TRANSFERASE_ACTIVITY	GO_REGULATION_OF_UBIQUITIN_PROTEIN_TRANSFERASE_ACTIVITY	GO_REGULATION_OF_UBIQUITIN_PROTEIN_TRANSFERASE_ACTIVITY	31	-0.431924	-1.49201	0.0406876	0.345841	0.315682	340	tags=26%, list=5%, signal=25%	20115/57320/65019/93765/16898/100503670/68612/76863
GO_REGULATION_OF_MEMBRANE_LIPID_DISTRIBUTION	GO_REGULATION_OF_MEMBRANE_LIPID_DISTRIBUTION	GO_REGULATION_OF_MEMBRANE_LIPID_DISTRIBUTION	19	-0.507378	-1.53371	0.0407858	0.345841	0.315682	1688	tags=53%, list=26%, signal=39%	11980/76295/22038/230101/11305/18671/66943/11982/17250/16534
GO_POSITIVE_REGULATION_OF_CELLULAR_RESPONSE_TO_INSULIN_STIMULUS	GO_POSITIVE_REGULATION_OF_CELLULAR_RESPONSE_TO_INSULIN_STIMULUS	GO_POSITIVE_REGULATION_OF_CELLULAR_RESPONSE_TO_INSULIN_STIMULUS	10	0.626098	1.54161	0.0408045	0.345841	0.315682	1203	tags=60%, list=18%, signal=49%	19247/18762/237542/98415/14678/72674
GO_CARDIAC_MUSCLE_TISSUE_MORPHOGENESIS	GO_CARDIAC_MUSCLE_TISSUE_MORPHOGENESIS	GO_CARDIAC_MUSCLE_TISSUE_MORPHOGENESIS	14	0.565892	1.53955	0.041054	0.346875	0.316626	487	tags=29%, list=7%, signal=27%	14225/17128/17131/13609
REACTOME_GOLGI_TO_ER_RETROGRADE_TRANSPORT	REACTOME_GOLGI_TO_ER_RETROGRADE_TRANSPORT	REACTOME_GOLGI_TO_ER_RETROGRADE_TRANSPORT	74	-0.33588	-1.39293	0.0410803	0.346875	0.316626	717	tags=19%, list=11%, signal=17%	66913/13424/108123/67511/68137/22428/19346/26934/68097/59288/98732/69654/56334/22145
GO_ENDOCHONDRAL_BONE_MORPHOGENESIS	GO_ENDOCHONDRAL_BONE_MORPHOGENESIS	GO_ENDOCHONDRAL_BONE_MORPHOGENESIS	15	0.555279	1.53845	0.0412469	0.347631	0.317315	735	tags=40%, list=11%, signal=36%	14683/17261/18634/21813/109181/17937
REACTOME_FORMATION_OF_TUBULIN_FOLDING_INTERMEDIATES_BY_CCT_TRIC	REACTOME_FORMATION_OF_TUBULIN_FOLDING_INTERMEDIATES_BY_CCT_TRIC	REACTOME_FORMATION_OF_TUBULIN_FOLDING_INTERMEDIATES_BY_CCT_TRIC	12	-0.588431	-1.56105	0.0415449	0.349489	0.319011	1086	tags=58%, list=16%, signal=49%	22143/12464/12462/12465/12469/22145/21454
GO_CELLULAR_RESPONSE_TO_TOPOLOGICALLY_INCORRECT_PROTEIN	GO_CELLULAR_RESPONSE_TO_TOPOLOGICALLY_INCORRECT_PROTEIN	GO_CELLULAR_RESPONSE_TO_TOPOLOGICALLY_INCORRECT_PROTEIN	91	-0.315504	-1.36092	0.0416667	0.34986	0.319351	1316	tags=35%, list=20%, signal=29%	69162/67838/381801/54197/28106/116891/22027/52552/19255/30931/11911/226418/74322/107513/67819/12330/11518/12018/64136/52468/56453/18024/26754/22230/14828/100037258/71853/26554/12317/80517/11370/15526
GO_DENDRITE_MORPHOGENESIS	GO_DENDRITE_MORPHOGENESIS	GO_DENDRITE_MORPHOGENESIS	54	0.379033	1.42943	0.0417878	0.350225	0.319684	1209	tags=33%, list=18%, signal=27%	12631/16202/18186/15452/16412/12540/56637/14360/22629/72162/15163/99152/12568/20869/19211/381921/20354/18472
GO_POSITIVE_REGULATION_OF_PEPTIDYL_SERINE_PHOSPHORYLATION	GO_POSITIVE_REGULATION_OF_PEPTIDYL_SERINE_PHOSPHORYLATION	GO_POSITIVE_REGULATION_OF_PEPTIDYL_SERINE_PHOSPHORYLATION	35	-0.417964	-1.4842	0.0419369	0.350802	0.32021	547	tags=23%, list=8%, signal=21%	381290/12505/21803/57320/15516/15519/69726/12043
GO_REGULATION_OF_EXOCYTOSIS	GO_REGULATION_OF_EXOCYTOSIS	GO_REGULATION_OF_EXOCYTOSIS	65	0.356728	1.39892	0.0420123	0.350802	0.32021	877	tags=26%, list=13%, signal=23%	229521/68953/67903/20479/109905/19354/16414/56637/235442/11840/19712/19325/53378/18751/116733/12568/108124
GO_CHAPERONE_MEDIATED_PROTEIN_FOLDING	GO_CHAPERONE_MEDIATED_PROTEIN_FOLDING	GO_CHAPERONE_MEDIATED_PROTEIN_FOLDING	36	-0.413432	-1.4768	0.0421804	0.351555	0.320898	520	tags=33%, list=8%, signal=31%	12995/69387/30931/15505/101869/56354/14828/67738/14228/15526/15528/56351
GO_REGULATION_OF_TRANSCRIPTION_ELONGATION_FROM_RNA_POLYMERASE_II_PROMOTER	GO_REGULATION_OF_TRANSCRIPTION_ELONGATION_FROM_RNA_POLYMERASE_II_PROMOTER	GO_REGULATION_OF_TRANSCRIPTION_ELONGATION_FROM_RNA_POLYMERASE_II_PROMOTER	27	0.458432	1.48705	0.0424589	0.352932	0.322155	1044	tags=26%, list=16%, signal=22%	57261/69562/58202/107951/76246/69131/20922
GO_RESPONSE_TO_CAMP	GO_RESPONSE_TO_CAMP	GO_RESPONSE_TO_CAMP	32	-0.425806	-1.48222	0.0425022	0.352932	0.322155	1365	tags=47%, list=21%, signal=37%	16476/20787/12192/14281/19252/18626/99982/19229/16477/16828/16478/107746/11898/14828/18102
GO_REGULATION_OF_NEURON_PROJECTION_DEVELOPMENT	GO_REGULATION_OF_NEURON_PROJECTION_DEVELOPMENT	GO_REGULATION_OF_NEURON_PROJECTION_DEVELOPMENT	161	-0.27242	-1.28786	0.0427124	0.354026	0.323153	917	tags=21%, list=14%, signal=19%	16183/20955/70083/74187/19230/22368/56376/12492/338362/56294/19735/192662/14265/64138/216344/19229/17999/64294/12929/18024/225348/13385/107746/22215/14828/21838/20320/14228/18080/11816/16852/18102/259277/22352
BIOCARTA_ECM_PATHWAY	BIOCARTA_ECM_PATHWAY	BIOCARTA_ECM_PATHWAY	17	0.534961	1.53356	0.0430595	0.356248	0.325181	883	tags=35%, list=13%, signal=31%	21894/18643/16412/18706/14360/26417
GO_REGULATION_OF_ACTIN_FILAMENT_BUNDLE_ASSEMBLY	GO_REGULATION_OF_ACTIN_FILAMENT_BUNDLE_ASSEMBLY	GO_REGULATION_OF_ACTIN_FILAMENT_BUNDLE_ASSEMBLY	35	0.427612	1.46991	0.0433408	0.357919	0.326706	1400	tags=37%, list=21%, signal=29%	56193/20194/18186/18643/12540/11853/13609/19353/14744/20947/19062/16423/11848
REACTOME_AUTOPHAGY	REACTOME_AUTOPHAGY	REACTOME_AUTOPHAGY	95	-0.311974	-1.35517	0.0434683	0.358316	0.327068	588	tags=18%, list=9%, signal=17%	11793/13424/83409/66734/11920/28185/57320/72543/68097/22186/93765/68512/15516/22145/15519/66905/22352
GO_PURINE_NUCLEOSIDE_BIOSYNTHETIC_PROCESS	GO_PURINE_NUCLEOSIDE_BIOSYNTHETIC_PROCESS	GO_PURINE_NUCLEOSIDE_BIOSYNTHETIC_PROCESS	10	-0.616318	-1.55471	0.0436763	0.359373	0.328033	62	tags=30%, list=1%, signal=30%	11821/23918/18102
GO_POSITIVE_REGULATION_OF_CHEMOTAXIS	GO_POSITIVE_REGULATION_OF_CHEMOTAXIS	GO_POSITIVE_REGULATION_OF_CHEMOTAXIS	42	0.404129	1.44832	0.043813	0.359397	0.328055	528	tags=26%, list=8%, signal=24%	20303/20302/20304/16170/18186/18591/15289/19354/16149/13609/193385
GO_BODY_FLUID_SECRETION	GO_BODY_FLUID_SECRETION	GO_BODY_FLUID_SECRETION	27	-0.452256	-1.50476	0.0438386	0.359397	0.328055	1303	tags=37%, list=20%, signal=30%	17827/20602/20851/63959/14719/11793/216233/11821/16534/18102
GO_CYTOPLASMIC_TRANSLATIONAL_INITIATION	GO_CYTOPLASMIC_TRANSLATIONAL_INITIATION	GO_CYTOPLASMIC_TRANSLATIONAL_INITIATION	27	-0.450636	-1.49937	0.0442748	0.361494	0.32997	1208	tags=37%, list=18%, signal=30%	54709/73830/26905/53356/13685/217869/56347/68995/13682/13681
PID_ATF2_PATHWAY	PID_ATF2_PATHWAY	PID_ATF2_PATHWAY	27	-0.450715	-1.49963	0.0442748	0.361494	0.32997	1574	tags=41%, list=24%, signal=31%	15978/12048/16476/14281/19252/26413/16477/16478/26554/12702/12043
GO_RESPONSE_TO_TEMPERATURE_STIMULUS	GO_RESPONSE_TO_TEMPERATURE_STIMULUS	GO_RESPONSE_TO_TEMPERATURE_STIMULUS	112	-0.297498	-1.32648	0.044335	0.361494	0.32997	1072	tags=24%, list=16%, signal=21%	56458/56445/15502/107939/68275/193116/108067/72508/18141/22368/26413/108989/15505/11920/11938/56354/14828/15939/100037258/14228/245688/11370/15516/15519/15526/56351/67972
REACTOME_CELL_CELL_COMMUNICATION	REACTOME_CELL_CELL_COMMUNICATION	REACTOME_CELL_CELL_COMMUNICATION	35	0.426554	1.46627	0.0446429	0.361807	0.330255	1364	tags=46%, list=21%, signal=36%	11465/16202/17973/11461/109711/16412/18706/19247/14360/22323/110829/23880/60595/20163/16423/29875
GO_POSITIVE_REGULATION_OF_DEVELOPMENTAL_PROCESS	GO_POSITIVE_REGULATION_OF_DEVELOPMENTAL_PROCESS	GO_POSITIVE_REGULATION_OF_DEVELOPMENTAL_PROCESS	418	-0.227883	-1.20221	0.0446478	0.361807	0.330255	917	tags=19%, list=14%, signal=18%	16183/72508/20955/192986/70083/330814/20866/64010/67154/17685/74187/19230/22368/20656/26413/11518/66143/12492/17129/17258/110651/13011/72108/12387/19735/233552/18129/192662/14265/216344/19229/16190/11546/20683/14256/18033/12929/16653/21929/18024/16477/21803/11835/50930/226551/18712/16478/13385/107746/22346/50722/14828/66362/16331/54411/52690/14727/12702/12317/20320/13051/70450/56336/15516/67596/1…
GO_REGULATION_OF_LEUKOCYTE_MEDIATED_CYTOTOXICITY	GO_REGULATION_OF_LEUKOCYTE_MEDIATED_CYTOTOXICITY	GO_REGULATION_OF_LEUKOCYTE_MEDIATED_CYTOTOXICITY	35	-0.41397	-1.47002	0.0447471	0.361807	0.330255	69	tags=20%, list=1%, signal=20%	22324/225825/52118/14132/56532/54215/16963
GO_POSITIVE_REGULATION_OF_PROTEIN_DEPOLYMERIZATION	GO_POSITIVE_REGULATION_OF_PROTEIN_DEPOLYMERIZATION	GO_POSITIVE_REGULATION_OF_PROTEIN_DEPOLYMERIZATION	12	0.586642	1.5231	0.0448964	0.361807	0.330255	129	tags=25%, list=2%, signal=25%	12631/56193/22388
GO_NEGATIVE_REGULATION_OF_NEURON_PROJECTION_DEVELOPMENT	GO_NEGATIVE_REGULATION_OF_NEURON_PROJECTION_DEVELOPMENT	GO_NEGATIVE_REGULATION_OF_NEURON_PROJECTION_DEVELOPMENT	49	-0.374101	-1.43166	0.0450055	0.361807	0.330255	653	tags=22%, list=10%, signal=20%	56294/192662/64138/64294/22215/21838/14228/11816/16852/259277/22352
GO_LYMPHOCYTE_MIGRATION	GO_LYMPHOCYTE_MIGRATION	GO_LYMPHOCYTE_MIGRATION	46	0.393117	1.43543	0.0450632	0.361807	0.330255	528	tags=22%, list=8%, signal=20%	20303/20302/16401/20304/76088/12766/321019/22637/13609/193385
GO_POSITIVE_REGULATION_OF_INTRACELLULAR_SIGNAL_TRANSDUCTION	GO_POSITIVE_REGULATION_OF_INTRACELLULAR_SIGNAL_TRANSDUCTION	GO_POSITIVE_REGULATION_OF_INTRACELLULAR_SIGNAL_TRANSDUCTION	388	0.242242	1.22474	0.0450903	0.361807	0.330255	1474	tags=30%, list=22%, signal=25%	20303/20302/20304/23900/12487/57261/17210/12421/19245/21672/16202/14225/16818/319817/18186/17973/18591/233328/12501/12028/24105/15289/20198/26411/66940/66508/80985/109905/19354/17969/66437/100072/80280/16412/240672/12540/18706/321019/17188/19247/19106/18569/16149/22637/68943/12034/11853/14360/67168/54167/21940/15357/68652/53378/72162/18762/26921/216965/171285/15163/18751/22190/319236/19353/26398/…
REACTOME_NUCLEOBASE_BIOSYNTHESIS	REACTOME_NUCLEOBASE_BIOSYNTHESIS	REACTOME_NUCLEOBASE_BIOSYNTHESIS	10	-0.614125	-1.54918	0.0451252	0.361807	0.330255	745	tags=40%, list=11%, signal=36%	67054/14450/11564/23918
GO_NEGATIVE_REGULATION_OF_LEUKOCYTE_PROLIFERATION	GO_NEGATIVE_REGULATION_OF_LEUKOCYTE_PROLIFERATION	GO_NEGATIVE_REGULATION_OF_LEUKOCYTE_PROLIFERATION	27	-0.448987	-1.49388	0.0451472	0.361807	0.330255	975	tags=30%, list=15%, signal=25%	19084/58205/16183/11920/21929/16331/14870/16963
GO_EXECUTION_PHASE_OF_APOPTOSIS	GO_EXECUTION_PHASE_OF_APOPTOSIS	GO_EXECUTION_PHASE_OF_APOPTOSIS	36	0.420946	1.45714	0.0451757	0.361807	0.330255	1546	tags=36%, list=23%, signal=28%	12028/12367/15289/80280/216965/64383/223255/97165/80751/16211/12368/21973/230738
GO_REGULATION_OF_ADAPTIVE_IMMUNE_RESPONSE	GO_REGULATION_OF_ADAPTIVE_IMMUNE_RESPONSE	GO_REGULATION_OF_ADAPTIVE_IMMUNE_RESPONSE	72	-0.33327	-1.37664	0.0455263	0.362824	0.331184	419	tags=17%, list=6%, signal=16%	225825/16190/21929/21803/52118/66362/21938/19720/14132/56532/54215/16963
GO_INTERLEUKIN_6_MEDIATED_SIGNALING_PATHWAY	GO_INTERLEUKIN_6_MEDIATED_SIGNALING_PATHWAY	GO_INTERLEUKIN_6_MEDIATED_SIGNALING_PATHWAY	11	0.598572	1.51797	0.0456384	0.362824	0.331184	392	tags=36%, list=6%, signal=34%	20846/14581/19247/17128
GO_NEURON_MATURATION	GO_NEURON_MATURATION	GO_NEURON_MATURATION	11	-0.598177	-1.54571	0.0457476	0.362824	0.331184	1577	tags=55%, list=24%, signal=42%	74143/18693/67161/99982/56336/12043
GO_REGULATION_OF_DEFENSE_RESPONSE_TO_VIRUS_BY_HOST	GO_REGULATION_OF_DEFENSE_RESPONSE_TO_VIRUS_BY_HOST	GO_REGULATION_OF_DEFENSE_RESPONSE_TO_VIRUS_BY_HOST	19	0.514157	1.51418	0.0458733	0.362824	0.331184	1945	tags=63%, list=29%, signal=45%	20846/80985/80285/108086/230073/209200/80795/230738/68350/13211/103213/21357
GO_REGULATION_OF_SPINDLE_ASSEMBLY	GO_REGULATION_OF_SPINDLE_ASSEMBLY	GO_REGULATION_OF_SPINDLE_ASSEMBLY	19	0.513781	1.51308	0.0458733	0.362824	0.331184	1246	tags=47%, list=19%, signal=39%	215351/68953/24061/20479/67064/13494/234852/75608/20842
GO_NEGATIVE_REGULATION_OF_EPITHELIAL_CELL_DIFFERENTIATION	GO_NEGATIVE_REGULATION_OF_EPITHELIAL_CELL_DIFFERENTIATION	GO_NEGATIVE_REGULATION_OF_EPITHELIAL_CELL_DIFFERENTIATION	10	0.617245	1.51982	0.0460259	0.362824	0.331184	989	tags=40%, list=15%, signal=34%	20846/56637/67996/606496
REACTOME_FGFR2_MUTANT_RECEPTOR_ACTIVATION	REACTOME_FGFR2_MUTANT_RECEPTOR_ACTIVATION	REACTOME_FGFR2_MUTANT_RECEPTOR_ACTIVATION	16	-0.530903	-1.52448	0.0461083	0.362824	0.331184	1119	tags=38%, list=17%, signal=31%	433702/69920/68092/98053/20020/17749
REACTOME_SIGNALING_BY_FGFR2_IIIA_TM	REACTOME_SIGNALING_BY_FGFR2_IIIA_TM	REACTOME_SIGNALING_BY_FGFR2_IIIA_TM	16	-0.530903	-1.52448	0.0461083	0.362824	0.331184	1119	tags=38%, list=17%, signal=31%	433702/69920/68092/98053/20020/17749
GO_CHAPERONE_COFACTOR_DEPENDENT_PROTEIN_REFOLDING	GO_CHAPERONE_COFACTOR_DEPENDENT_PROTEIN_REFOLDING	GO_CHAPERONE_COFACTOR_DEPENDENT_PROTEIN_REFOLDING	19	-0.500718	-1.51358	0.0461243	0.362824	0.331184	977	tags=42%, list=15%, signal=36%	69387/30931/15505/56354/14828/15526/15528/56351
GO_RESPONSE_TO_HEAT	GO_RESPONSE_TO_HEAT	GO_RESPONSE_TO_HEAT	90	-0.313678	-1.34994	0.0462099	0.362824	0.331184	1048	tags=26%, list=16%, signal=22%	56445/15502/107939/68275/193116/108067/72508/18141/22368/26413/108989/15505/11920/11938/56354/14828/15939/14228/245688/15516/15519/15526/56351
PID_PTP1B_PATHWAY	PID_PTP1B_PATHWAY	PID_PTP1B_PATHWAY	23	0.481096	1.48719	0.0462859	0.362824	0.331184	817	tags=30%, list=12%, signal=27%	16818/18591/18706/22608/12333/14360/54721
GO_POSITIVE_REGULATION_OF_B_CELL_MEDIATED_IMMUNITY	GO_POSITIVE_REGULATION_OF_B_CELL_MEDIATED_IMMUNITY	GO_POSITIVE_REGULATION_OF_B_CELL_MEDIATED_IMMUNITY	16	-0.530253	-1.52262	0.0463198	0.362824	0.331184	1460	tags=56%, list=22%, signal=44%	71890/27223/56708/16183/17685/225825/21803/66362/16963
GO_ACETYL_COA_BIOSYNTHETIC_PROCESS	GO_ACETYL_COA_BIOSYNTHETIC_PROCESS	GO_ACETYL_COA_BIOSYNTHETIC_PROCESS	14	-0.555495	-1.54227	0.0463799	0.362824	0.331184	1434	tags=43%, list=22%, signal=34%	70456/228026/60525/55951/110446/18597
GO_POSITIVE_REGULATION_OF_CYTOKINE_BIOSYNTHETIC_PROCESS	GO_POSITIVE_REGULATION_OF_CYTOKINE_BIOSYNTHETIC_PROCESS	GO_POSITIVE_REGULATION_OF_CYTOKINE_BIOSYNTHETIC_PROCESS	25	0.466539	1.47805	0.0464292	0.362824	0.331184	1240	tags=32%, list=19%, signal=26%	12487/12501/16362/16149/16994/12524/12042/18761
PID_CASPASE_PATHWAY	PID_CASPASE_PATHWAY	PID_CASPASE_PATHWAY	37	-0.406203	-1.45812	0.0465167	0.362878	0.331233	9	tags=8%, list=0%, signal=8%	22352/14939/12043
GO_CELLULAR_RESPONSE_TO_HEAT	GO_CELLULAR_RESPONSE_TO_HEAT	GO_CELLULAR_RESPONSE_TO_HEAT	73	-0.332256	-1.37389	0.0468538	0.36354	0.331837	979	tags=25%, list=15%, signal=21%	107939/68275/193116/18141/26413/108989/15505/11920/11938/56354/14828/15939/14228/245688/15516/15519/15526/56351
REACTOME_PIWI_INTERACTING_RNA_PIRNA_BIOGENESIS	REACTOME_PIWI_INTERACTING_RNA_PIRNA_BIOGENESIS	REACTOME_PIWI_INTERACTING_RNA_PIRNA_BIOGENESIS	13	-0.568643	-1.54596	0.0468717	0.36354	0.331837	280	tags=69%, list=4%, signal=66%	69241/69833/20021/20022/231329/69920/20020/17749/15519
REACTOME_MUSCLE_CONTRACTION	REACTOME_MUSCLE_CONTRACTION	REACTOME_MUSCLE_CONTRACTION	39	-0.401779	-1.46163	0.0469361	0.36354	0.331837	674	tags=28%, list=10%, signal=25%	20866/16440/59069/18519/381290/11938/19303/16529/67972/109700/22352
GO_VIRAL_BUDDING	GO_VIRAL_BUDDING	GO_VIRAL_BUDDING	20	0.50146	1.49302	0.047019	0.36354	0.331837	1811	tags=55%, list=27%, signal=40%	68953/20479/73711/116733/67064/52348/234852/75608/27681/68942/22088
GO_REGULATION_OF_NITRIC_OXIDE_BIOSYNTHETIC_PROCESS	GO_REGULATION_OF_NITRIC_OXIDE_BIOSYNTHETIC_PROCESS	GO_REGULATION_OF_NITRIC_OXIDE_BIOSYNTHETIC_PROCESS	22	-0.479185	-1.50878	0.0470639	0.36354	0.331837	560	tags=27%, list=8%, signal=25%	19229/381290/11898/13051/15516/15519
GO_POSITIVE_REGULATION_OF_GTPASE_ACTIVITY	GO_POSITIVE_REGULATION_OF_GTPASE_ACTIVITY	GO_POSITIVE_REGULATION_OF_GTPASE_ACTIVITY	170	0.28313	1.29527	0.047157	0.36354	0.331837	905	tags=22%, list=14%, signal=19%	20303/20302/20304/20194/98366/76088/11544/67865/18186/70719/16801/26431/109905/14569/13196/17925/16412/56637/51791/12549/13609/216445/66687/26921/100855/23988/57915/19395/110829/67231/329260/231821/66691/108995/218397/232227/74155
GO_LIPID_TRANSLOCATION	GO_LIPID_TRANSLOCATION	GO_LIPID_TRANSLOCATION	16	-0.529634	-1.52084	0.0471658	0.36354	0.331837	1688	tags=56%, list=26%, signal=42%	11980/76295/22038/11305/18671/66943/11982/17250/16534
GO_REGULATION_OF_CELL_DEATH	GO_REGULATION_OF_CELL_DEATH	GO_REGULATION_OF_CELL_DEATH	709	-0.210919	-1.16499	0.0473831	0.363991	0.332249	797	tags=16%, list=12%, signal=16%	17685/109801/66073/74187/15937/108888/105675/54401/11747/20656/66143/66642/14775/13194/110651/12018/23837/12387/22324/66629/64136/24068/20115/68077/18129/192662/72567/64138/11793/78304/19229/22780/56428/71770/19826/11546/103742/14256/18033/11920/64294/16653/109934/12211/21929/19156/18024/12505/26754/21803/11835/16828/50930/12774/66443/57320/20091/12444/14827/12581/66922/22186/18712/14605/22346/50…
GO_DEFENSE_RESPONSE_TO_VIRUS	GO_DEFENSE_RESPONSE_TO_VIRUS	GO_DEFENSE_RESPONSE_TO_VIRUS	128	-0.286701	-1.30882	0.0474947	0.363991	0.332249	452	tags=10%, list=7%, signal=10%	16155/68048/21929/69550/22230/100037258/67040/70450/15976/12043/80876/66141/68713
GO_MULTIVESICULAR_BODY_SORTING_PATHWAY	GO_MULTIVESICULAR_BODY_SORTING_PATHWAY	GO_MULTIVESICULAR_BODY_SORTING_PATHWAY	23	0.479959	1.48367	0.0475924	0.363991	0.332249	1863	tags=48%, list=28%, signal=34%	71817/68953/20479/73711/67064/52348/234852/27681/68942/68192/70160
PID_TGFBR_PATHWAY	PID_TGFBR_PATHWAY	PID_TGFBR_PATHWAY	35	0.423444	1.45558	0.047619	0.363991	0.332249	1712	tags=49%, list=26%, signal=36%	14225/22627/17128/17131/68652/21813/11798/19045/93836/71978/11848/17126/18854/13163/20742/17872/19052
GO_REGULATION_OF_CHROMOSOME_SEPARATION	GO_REGULATION_OF_CHROMOSOME_SEPARATION	GO_REGULATION_OF_CHROMOSOME_SEPARATION	31	-0.424594	-1.46669	0.0476501	0.363991	0.332249	1979	tags=55%, list=30%, signal=39%	75430/68501/66440/101706/107047/71890/217232/19252/12995/11789/108989/17222/67177/11920/59008/26554/30939
GO_REGULATION_OF_UBIQUITIN_PROTEIN_LIGASE_ACTIVITY	GO_REGULATION_OF_UBIQUITIN_PROTEIN_LIGASE_ACTIVITY	GO_REGULATION_OF_UBIQUITIN_PROTEIN_LIGASE_ACTIVITY	13	-0.567788	-1.54363	0.0477087	0.363991	0.332249	1460	tags=54%, list=22%, signal=42%	71890/67025/218294/20115/65019/100503670/68612
GO_TUBE_DEVELOPMENT	GO_TUBE_DEVELOPMENT	GO_TUBE_DEVELOPMENT	280	0.256373	1.25036	0.0482046	0.366692	0.334715	914	tags=20%, list=14%, signal=18%	20846/20684/11983/22589/12631/16202/16842/12766/319817/18186/18643/12028/56233/12367/19883/27371/20481/109905/14886/16414/16412/23871/12540/18706/112405/17128/53415/17131/12034/13609/14561/22323/66549/13684/24071/53614/229700/12394/227290/15257/21813/16410/19045/18751/17886/16411/14595/672511/67996/99683/67231/338366/16598/26417/218397/74155/20229
GO_FEAR_RESPONSE	GO_FEAR_RESPONSE	GO_FEAR_RESPONSE	12	-0.579571	-1.53754	0.0482255	0.366692	0.334715	84	tags=25%, list=1%, signal=25%	72508/11816/12043
GO_MEMBRANE_LIPID_METABOLIC_PROCESS	GO_MEMBRANE_LIPID_METABOLIC_PROCESS	GO_MEMBRANE_LIPID_METABOLIC_PROCESS	90	0.328447	1.36371	0.0483152	0.366756	0.334773	553	tags=18%, list=8%, signal=17%	20447/54613/211666/54325/56491/14421/18201/52635/12028/75292/23943/13244/106529/15212/56176/19025
GO_REGULATION_OF_CYTOSKELETON_ORGANIZATION	GO_REGULATION_OF_CYTOSKELETON_ORGANIZATION	GO_REGULATION_OF_CYTOSKELETON_ORGANIZATION	219	0.268237	1.27019	0.0485566	0.36797	0.335881	1209	tags=24%, list=18%, signal=20%	67771/63986/72042/12631/56193/20194/74117/215351/16202/68953/260409/22388/24061/18186/100986/17973/18643/20479/19354/12540/56637/17128/11840/11853/13609/12721/22323/56378/56289/216965/101497/15163/68089/19353/12568/26417/218397/67064/606496/13494/23912/29816/381921/63985/23991/234852/14744/18637/75608/20947/11857/18753/18472
GO_ANTIGEN_RECEPTOR_MEDIATED_SIGNALING_PATHWAY	GO_ANTIGEN_RECEPTOR_MEDIATED_SIGNALING_PATHWAY	GO_ANTIGEN_RECEPTOR_MEDIATED_SIGNALING_PATHWAY	155	0.28815	1.30287	0.0492645	0.372088	0.33964	852	tags=23%, list=13%, signal=20%	16071/100125263/100125262/16019/12487/12503/16912/16818/319817/17973/12500/12501/12028/24105/57296/18706/238871/22637/78473/239743/12477/14360/210757/107321/243910/68652/12394/18578/18751/240754/226422/16151/329260/13667/76438
REACTOME_ERYTHROPOIETIN_ACTIVATES_RAS	REACTOME_ERYTHROPOIETIN_ACTIVATES_RAS	REACTOME_ERYTHROPOIETIN_ACTIVATES_RAS	10	-0.609676	-1.53796	0.0492652	0.372088	0.33964	667	tags=50%, list=10%, signal=45%	20662/22324/12929/16653/107746
GO_RESPONSE_TO_MISFOLDED_PROTEIN	GO_RESPONSE_TO_MISFOLDED_PROTEIN	GO_RESPONSE_TO_MISFOLDED_PROTEIN	14	-0.551175	-1.53027	0.0495278	0.373446	0.34088	1527	tags=50%, list=23%, signal=39%	269523/54197/30931/67819/64136/22230/26554
GO_REGULATION_OF_TRANSPORT	GO_REGULATION_OF_TRANSPORT	GO_REGULATION_OF_TRANSPORT	614	0.225452	1.18233	0.0498269	0.375074	0.342366	928	tags=18%, list=14%, signal=17%	20303/20302/20304/20684/11983/54208/16170/11928/69178/28146/72828/229521/22631/14683/98366/66810/14225/68953/22388/106347/269587/22627/18186/68039/100986/22248/66177/68020/18591/67903/11739/20479/12028/15289/11461/17246/75785/12856/66508/110355/109905/19354/66437/12608/16414/66383/12540/56637/238871/235442/70790/56398/19247/16149/17128/83671/11840/68943/58799/12034/12333/14360/19712/12721/100017/…
BIOCARTA_SM_PATHWAY	BIOCARTA_SM_PATHWAY	BIOCARTA_SM_PATHWAY	14	-0.550666	-1.52886	0.0501574	0.376799	0.34394	1806	tags=79%, list=27%, signal=57%	20643/108121/68981/20641/20630/20638/20639/67332/20382/69878/53607
GO_VIRAL_LIFE_CYCLE	GO_VIRAL_LIFE_CYCLE	GO_VIRAL_LIFE_CYCLE	177	-0.263822	-1.26062	0.0502821	0.376799	0.34394	754	tags=15%, list=11%, signal=14%	224020/84505/12492/13194/108989/14265/11793/93679/268373/16785/68048/69550/12774/20587/72543/52118/22186/19358/67738/15516/11816/19720/16852/12043/80876/66141/68713
GO_OSTEOBLAST_DIFFERENTIATION	GO_OSTEOBLAST_DIFFERENTIATION	GO_OSTEOBLAST_DIFFERENTIATION	77	-0.32451	-1.35672	0.0505234	0.376799	0.34394	774	tags=22%, list=12%, signal=20%	67163/56403/14113/17129/12387/15078/11947/16477/27060/226551/66922/16478/54411/18673/15528/15902/68713
KEGG_JAK_STAT_SIGNALING_PATHWAY	KEGG_JAK_STAT_SIGNALING_PATHWAY	KEGG_JAK_STAT_SIGNALING_PATHWAY	59	-0.351249	-1.39264	0.0505391	0.376799	0.34394	592	tags=20%, list=9%, signal=19%	16186/16190/16155/12444/18712/16185/12445/12702/216233/15976/12703/12700
GO_POSITIVE_REGULATION_OF_CELL_CYCLE_PHASE_TRANSITION	GO_POSITIVE_REGULATION_OF_CELL_CYCLE_PHASE_TRANSITION	GO_POSITIVE_REGULATION_OF_CELL_CYCLE_PHASE_TRANSITION	42	-0.38874	-1.43181	0.0505828	0.376799	0.34394	503	tags=21%, list=8%, signal=20%	67177/12444/77006/59008/26554/12445/18148/68612/108911
GO_IMMUNOGLOBULIN_PRODUCTION_INVOLVED_IN_IMMUNOGLOBULIN_MEDIATED_IMMUNE_RESPONSE	GO_IMMUNOGLOBULIN_PRODUCTION_INVOLVED_IN_IMMUNOGLOBULIN_MEDIATED_IMMUNE_RESPONSE	GO_IMMUNOGLOBULIN_PRODUCTION_INVOLVED_IN_IMMUNOGLOBULIN_MEDIATED_IMMUNE_RESPONSE	27	-0.442992	-1.47394	0.0505998	0.376799	0.34394	1550	tags=44%, list=23%, signal=34%	225160/71890/27223/56708/50931/14961/16183/14190/17685/21803/66362/16963
GO_NEGATIVE_REGULATION_OF_LYMPHOCYTE_MEDIATED_IMMUNITY	GO_NEGATIVE_REGULATION_OF_LYMPHOCYTE_MEDIATED_IMMUNITY	GO_NEGATIVE_REGULATION_OF_LYMPHOCYTE_MEDIATED_IMMUNITY	18	-0.505214	-1.49948	0.050641	0.376799	0.34394	3	tags=11%, list=0%, signal=11%	225160/16963
GO_POSITIVE_REGULATION_OF_SECRETION	GO_POSITIVE_REGULATION_OF_SECRETION	GO_POSITIVE_REGULATION_OF_SECRETION	130	0.298058	1.31437	0.050792	0.3773	0.344397	883	tags=24%, list=13%, signal=21%	20302/69178/28146/68953/106347/68039/20479/15289/110355/16414/235442/19247/17128/83671/11840/68943/12481/67041/53378/230073/15979/72162/18762/171285/15040/19353/69146/116733/12568/80795/26417
GO_RESPONSE_TO_CALCIUM_ION	GO_RESPONSE_TO_CALCIUM_ION	GO_RESPONSE_TO_CALCIUM_ION	45	-0.379788	-1.41968	0.0509147	0.377589	0.344661	1515	tags=42%, list=23%, signal=33%	11991/69162/16476/14281/19252/229709/20866/105675/11747/11518/17258/16440/19229/17999/16477/16478/14828/12301/70568
GO_POSITIVE_REGULATION_OF_T_CELL_MEDIATED_IMMUNITY	GO_POSITIVE_REGULATION_OF_T_CELL_MEDIATED_IMMUNITY	GO_POSITIVE_REGULATION_OF_T_CELL_MEDIATED_IMMUNITY	22	-0.475133	-1.49602	0.0511658	0.378271	0.345283	321	tags=14%, list=5%, signal=13%	52118/14132/16963
REACTOME_CLASS_I_PEROXISOMAL_MEMBRANE_PROTEIN_IMPORT	REACTOME_CLASS_I_PEROXISOMAL_MEMBRANE_PROTEIN_IMPORT	REACTOME_CLASS_I_PEROXISOMAL_MEMBRANE_PROTEIN_IMPORT	14	0.553962	1.50709	0.0511743	0.378271	0.345283	2149	tags=50%, list=33%, signal=34%	20524/66437/11666/18633/19298/74159/56535
GO_POSITIVE_REGULATION_OF_PROTEIN_CONTAINING_COMPLEX_ASSEMBLY	GO_POSITIVE_REGULATION_OF_PROTEIN_CONTAINING_COMPLEX_ASSEMBLY	GO_POSITIVE_REGULATION_OF_PROTEIN_CONTAINING_COMPLEX_ASSEMBLY	125	0.301156	1.31789	0.0520815	0.384346	0.350829	759	tags=19%, list=11%, signal=17%	67771/63986/19891/56193/74117/260409/100986/17973/18643/12028/15925/13196/56637/11840/78473/68943/11853/12721/22323/56378/22590/68089/14884/19353
GO_REGULATION_OF_VASCULAR_SMOOTH_MUSCLE_CELL_PROLIFERATION	GO_REGULATION_OF_VASCULAR_SMOOTH_MUSCLE_CELL_PROLIFERATION	GO_REGULATION_OF_VASCULAR_SMOOTH_MUSCLE_CELL_PROLIFERATION	17	0.525869	1.50749	0.0525024	0.386819	0.353086	1117	tags=47%, list=17%, signal=39%	17261/18591/17246/18569/100017/14678/19211/14679
PID_TRKR_PATHWAY	PID_TRKR_PATHWAY	PID_TRKR_PATHWAY	34	0.421688	1.44094	0.0526316	0.387138	0.353378	895	tags=32%, list=14%, signal=28%	140580/67903/109905/12540/18706/19247/56470/18762/19353/26417/218397
GO_INTEGRIN_MEDIATED_SIGNALING_PATHWAY	GO_INTEGRIN_MEDIATED_SIGNALING_PATHWAY	GO_INTEGRIN_MEDIATED_SIGNALING_PATHWAY	37	0.411859	1.43413	0.0527881	0.387657	0.353851	801	tags=41%, list=12%, signal=36%	16401/56193/16202/21894/18186/108101/16414/16412/12540/19247/100038882/16410/17886/16411/110829
REACTOME_SEMA4D_INDUCED_CELL_MIGRATION_AND_GROWTH_CONE_COLLAPSE	REACTOME_SEMA4D_INDUCED_CELL_MIGRATION_AND_GROWTH_CONE_COLLAPSE	REACTOME_SEMA4D_INDUCED_CELL_MIGRATION_AND_GROWTH_CONE_COLLAPSE	10	0.6095	1.50075	0.0531812	0.389876	0.355877	1802	tags=60%, list=27%, signal=44%	11853/17886/20354/67938/11848/16886
GO_POSITIVE_REGULATION_OF_DNA_TEMPLATED_TRANSCRIPTION_ELONGATION	GO_POSITIVE_REGULATION_OF_DNA_TEMPLATED_TRANSCRIPTION_ELONGATION	GO_POSITIVE_REGULATION_OF_DNA_TEMPLATED_TRANSCRIPTION_ELONGATION	28	0.44327	1.44952	0.0533037	0.389876	0.355877	1044	tags=25%, list=16%, signal=21%	57261/69562/72949/107951/76246/69131/20922
GO_ADAPTIVE_IMMUNE_RESPONSE_BASED_ON_SOMATIC_RECOMBINATION_OF_IMMUNE_RECEPTORS_BUILT_FROM_IMMUNOGLOBULIN_SUPERFAMILY_DOMAINS	GO_ADAPTIVE_IMMUNE_RESPONSE_BASED_ON_SOMATIC_RECOMBINATION_OF_IMMUNE_RECEPTORS_BUILT_FROM_IMMUNOGLOBULIN_SUPERFAMILY_DOMAINS	GO_ADAPTIVE_IMMUNE_RESPONSE_BASED_ON_SOMATIC_RECOMBINATION_OF_IMMUNE_RECEPTORS_BUILT_FROM_IMMUNOGLOBULIN_SUPERFAMILY_DOMAINS	111	0.310506	1.33528	0.0534125	0.389876	0.355877	637	tags=18%, list=10%, signal=17%	16071/100125263/100125262/16019/30925/12487/16842/319817/15452/15289/19883/18987/16149/239743/17131/268564/21940/243910/18762/171285
GO_FEMALE_GAMETE_GENERATION	GO_FEMALE_GAMETE_GENERATION	GO_FEMALE_GAMETE_GENERATION	33	-0.41203	-1.44544	0.0534979	0.389876	0.355877	670	tags=27%, list=10%, signal=25%	12387/19735/19229/16190/11920/15078/328365/20104/12043
GO_REGULATION_OF_CELL_ADHESION_MEDIATED_BY_INTEGRIN	GO_REGULATION_OF_CELL_ADHESION_MEDIATED_BY_INTEGRIN	GO_REGULATION_OF_CELL_ADHESION_MEDIATED_BY_INTEGRIN	19	0.505543	1.48881	0.0535815	0.389876	0.355877	1195	tags=47%, list=18%, signal=39%	20304/12501/108101/19247/78473/107321/23991/13482/20947
GO_REGULATION_OF_EPIDERMAL_GROWTH_FACTOR_ACTIVATED_RECEPTOR_ACTIVITY	GO_REGULATION_OF_EPIDERMAL_GROWTH_FACTOR_ACTIVATED_RECEPTOR_ACTIVITY	GO_REGULATION_OF_EPIDERMAL_GROWTH_FACTOR_ACTIVATED_RECEPTOR_ACTIVITY	13	0.566266	1.50822	0.053609	0.389876	0.355877	2576	tags=85%, list=39%, signal=52%	208650/17969/74155/50754/229007/67296/22088/12402/19164/72183/208092
BIOCARTA_VDR_PATHWAY	BIOCARTA_VDR_PATHWAY	BIOCARTA_VDR_PATHWAY	19	-0.493783	-1.49261	0.0540252	0.39227	0.358062	846	tags=26%, list=13%, signal=23%	22385/56456/18519/20588/15469
GO_STRIATED_MUSCLE_CELL_DIFFERENTIATION	GO_STRIATED_MUSCLE_CELL_DIFFERENTIATION	GO_STRIATED_MUSCLE_CELL_DIFFERENTIATION	79	-0.320079	-1.34433	0.0543182	0.392766	0.358514	830	tags=25%, list=13%, signal=22%	55978/56376/14775/17258/19735/11793/16190/230709/11546/14256/16653/14489/21803/50930/75547/12301/12317/69726/56397/12043
GO_POSITIVE_REGULATION_OF_CELL_JUNCTION_ASSEMBLY	GO_POSITIVE_REGULATION_OF_CELL_JUNCTION_ASSEMBLY	GO_POSITIVE_REGULATION_OF_CELL_JUNCTION_ASSEMBLY	11	0.589545	1.49507	0.0544964	0.392766	0.358514	801	tags=45%, list=12%, signal=40%	20194/18186/26921/19353/110829
GO_CELL_JUNCTION_ORGANIZATION	GO_CELL_JUNCTION_ORGANIZATION	GO_CELL_JUNCTION_ORGANIZATION	92	0.322043	1.34212	0.0545681	0.392766	0.358514	628	tags=24%, list=9%, signal=22%	75909/11465/20194/16202/21894/22388/109333/18186/56233/11461/109905/109711/12527/12540/235442/17131/11853/22323/12394/26921/15257/268980
PID_IL2_1PATHWAY	PID_IL2_1PATHWAY	PID_IL2_1PATHWAY	45	-0.375895	-1.40513	0.0546617	0.392766	0.358514	930	tags=31%, list=14%, signal=27%	20851/21770/16183/26413/16186/19229/22780/16653/16185/12702/216233/12703/12700/12043
GO_INTERLEUKIN_2_BIOSYNTHETIC_PROCESS	GO_INTERLEUKIN_2_BIOSYNTHETIC_PROCESS	GO_INTERLEUKIN_2_BIOSYNTHETIC_PROCESS	10	0.60792	1.49685	0.0547283	0.392766	0.358514	1240	tags=50%, list=19%, signal=41%	12487/16768/12501/12524/18761
KEGG_REGULATION_OF_ACTIN_CYTOSKELETON	KEGG_REGULATION_OF_ACTIN_CYTOSKELETON	KEGG_REGULATION_OF_ACTIN_CYTOSKELETON	99	0.317069	1.33961	0.054862	0.392766	0.358514	759	tags=22%, list=11%, signal=20%	16401/67771/11465/12631/18643/18591/11461/16801/67268/19354/109711/16414/16412/12540/18706/56378/16410/68089/19045/17886/16411/19353
GO_POSITIVE_REGULATION_OF_SIGNALING	GO_POSITIVE_REGULATION_OF_SIGNALING	GO_POSITIVE_REGULATION_OF_SIGNALING	711	0.220103	1.16835	0.0548915	0.392766	0.358514	1133	tags=22%, list=17%, signal=20%	20303/20302/20400/20304/11983/23900/12487/57261/17210/12421/16912/28146/19245/21672/22631/16202/14225/16818/106347/22627/319817/18186/68039/13858/68020/17973/18591/67903/233328/12501/12028/24105/15289/20198/26411/66940/66508/27371/80985/360216/20481/109905/19354/17969/83946/66437/100072/56018/80280/57296/16412/80285/547253/240672/12540/14581/18706/56637/235442/70790/321019/15944/17188/19247/19106…
GO_REGULATION_OF_MYELINATION	GO_REGULATION_OF_MYELINATION	GO_REGULATION_OF_MYELINATION	18	-0.499882	-1.48366	0.0549145	0.392766	0.358514	1108	tags=39%, list=17%, signal=32%	22687/103199/13011/77116/12387/21938/259277
GO_RESPONSE_TO_ORGANOPHOSPHORUS	GO_RESPONSE_TO_ORGANOPHOSPHORUS	GO_RESPONSE_TO_ORGANOPHOSPHORUS	42	-0.384989	-1.418	0.0549813	0.392766	0.358514	1365	tags=43%, list=21%, signal=34%	16476/20787/12192/14281/19252/231637/22027/18626/99982/69263/19229/16477/16828/16478/107746/11898/14828/18102
REACTOME_IKK_COMPLEX_RECRUITMENT_MEDIATED_BY_RIP1	REACTOME_IKK_COMPLEX_RECRUITMENT_MEDIATED_BY_RIP1	REACTOME_IKK_COMPLEX_RECRUITMENT_MEDIATED_BY_RIP1	15	-0.532781	-1.50328	0.0550517	0.392766	0.358514	307	tags=40%, list=5%, signal=38%	12675/78294/22186/93765/16150/56532
REACTOME_TICAM1_RIP1_MEDIATED_IKK_COMPLEX_RECRUITMENT	REACTOME_TICAM1_RIP1_MEDIATED_IKK_COMPLEX_RECRUITMENT	REACTOME_TICAM1_RIP1_MEDIATED_IKK_COMPLEX_RECRUITMENT	15	-0.532781	-1.50328	0.0550517	0.392766	0.358514	307	tags=40%, list=5%, signal=38%	12675/78294/22186/93765/16150/56532
KEGG_ARRHYTHMOGENIC_RIGHT_VENTRICULAR_CARDIOMYOPATHY_ARVC	KEGG_ARRHYTHMOGENIC_RIGHT_VENTRICULAR_CARDIOMYOPATHY_ARVC	KEGG_ARRHYTHMOGENIC_RIGHT_VENTRICULAR_CARDIOMYOPATHY_ARVC	17	0.52425	1.50285	0.0551464	0.39282	0.358564	1089	tags=53%, list=16%, signal=44%	16401/11465/16842/11461/109711/16412/16410/13726/60595
GO_ACTIN_NUCLEATION	GO_ACTIN_NUCLEATION	GO_ACTIN_NUCLEATION	28	0.441394	1.44339	0.0555247	0.394276	0.359892	1101	tags=32%, list=17%, signal=27%	67771/63986/74117/11840/12721/56378/68089/29816/63985
GO_REGULATION_OF_HORMONE_SECRETION	GO_REGULATION_OF_HORMONE_SECRETION	GO_REGULATION_OF_HORMONE_SECRETION	72	0.341274	1.35932	0.0555256	0.394276	0.359892	557	tags=18%, list=8%, signal=17%	20304/28146/14683/106347/68039/11739/109905/235442/19247/17128/19712/15357/67041
GO_POSITIVE_REGULATION_OF_NERVOUS_SYSTEM_DEVELOPMENT	GO_POSITIVE_REGULATION_OF_NERVOUS_SYSTEM_DEVELOPMENT	GO_POSITIVE_REGULATION_OF_NERVOUS_SYSTEM_DEVELOPMENT	157	-0.268739	-1.26381	0.0560657	0.397485	0.362822	1250	tags=29%, list=19%, signal=24%	17158/71175/56708/104318/22596/108100/52513/20807/70620/99982/103199/27374/16183/20955/192986/70083/330814/74187/19230/22368/12492/13011/12387/19735/233552/192662/14265/216344/19229/12929/18024/21803/13385/107746/14828/20320/13051/21938/18080/11816/216233/21858/18102/15902/12043
GO_MUSCLE_SYSTEM_PROCESS	GO_MUSCLE_SYSTEM_PROCESS	GO_MUSCLE_SYSTEM_PROCESS	110	-0.292803	-1.30259	0.0562984	0.398016	0.363307	926	tags=22%, list=14%, signal=19%	11674/54196/72508/83997/56376/17129/17258/14873/59069/19735/381290/11546/14489/11938/22288/19303/75547/52690/21938/67972/14062/109700/16523/22352
GO_HOMEOSTASIS_OF_NUMBER_OF_CELLS_WITHIN_A_TISSUE	GO_HOMEOSTASIS_OF_NUMBER_OF_CELLS_WITHIN_A_TISSUE	GO_HOMEOSTASIS_OF_NUMBER_OF_CELLS_WITHIN_A_TISSUE	15	-0.531596	-1.49994	0.0563172	0.398016	0.363307	1010	tags=47%, list=15%, signal=40%	245944/227331/11518/14256/16653/14062/12043
GO_REGULATION_OF_PEPTIDYL_TYROSINE_PHOSPHORYLATION	GO_REGULATION_OF_PEPTIDYL_TYROSINE_PHOSPHORYLATION	GO_REGULATION_OF_PEPTIDYL_TYROSINE_PHOSPHORYLATION	80	0.331458	1.34821	0.0566845	0.399656	0.364804	698	tags=21%, list=11%, signal=19%	20304/208650/18186/22248/18591/233328/12501/17969/16414/80285/547253/19247/16149/14360/18762/15163/217039
GO_CELL_GROWTH	GO_CELL_GROWTH	GO_CELL_GROWTH	180	-0.260668	-1.24824	0.0567675	0.399656	0.364804	811	tags=19%, list=12%, signal=18%	50911/108888/22368/56376/110651/12387/19735/13663/67155/216344/19229/70925/11546/83409/68465/12929/15078/76884/14489/69550/21803/225348/214585/12581/75547/18673/18148/245688/15516/18080/11816/15519/216233/12700/12043
GO_TELOMERASE_RNA_LOCALIZATION	GO_TELOMERASE_RNA_LOCALIZATION	GO_TELOMERASE_RNA_LOCALIZATION	16	-0.520146	-1.49359	0.0568951	0.399656	0.364804	1086	tags=56%, list=16%, signal=47%	50912/12464/66181/12462/12465/56505/52530/12469/21454
REACTOME_SIGNALING_BY_TGF_BETA_RECEPTOR_COMPLEX	REACTOME_SIGNALING_BY_TGF_BETA_RECEPTOR_COMPLEX	REACTOME_SIGNALING_BY_TGF_BETA_RECEPTOR_COMPLEX	56	0.364863	1.38731	0.0569563	0.399656	0.364804	1539	tags=38%, list=23%, signal=29%	14225/20481/21815/17128/17131/104394/72949/18762/21813/19045/22190/93836/107951/66354/14479/102098/19047/51813/11848/17126/18550
GO_NEGATIVE_REGULATION_OF_SMALL_GTPASE_MEDIATED_SIGNAL_TRANSDUCTION	GO_NEGATIVE_REGULATION_OF_SMALL_GTPASE_MEDIATED_SIGNAL_TRANSDUCTION	GO_NEGATIVE_REGULATION_OF_SMALL_GTPASE_MEDIATED_SIGNAL_TRANSDUCTION	23	-0.461516	-1.47272	0.0570629	0.399656	0.364804	532	tags=26%, list=8%, signal=24%	66863/20401/107746/26554/16765/21858
GO_PROTEIN_O_LINKED_GLYCOSYLATION	GO_PROTEIN_O_LINKED_GLYCOSYLATION	GO_PROTEIN_O_LINKED_GLYCOSYLATION	34	-0.405152	-1.42973	0.0570811	0.399656	0.364804	1617	tags=35%, list=24%, signal=27%	17305/68273/22340/68563/14423/207839/117592/20448/224143/13481/64136/56336
BIOCARTA_CSK_PATHWAY	BIOCARTA_CSK_PATHWAY	BIOCARTA_CSK_PATHWAY	14	0.548032	1.49096	0.0574757	0.401646	0.36662	412	tags=36%, list=6%, signal=34%	12503/16818/12500/12501/22637
GO_ERBB2_SIGNALING_PATHWAY	GO_ERBB2_SIGNALING_PATHWAY	GO_ERBB2_SIGNALING_PATHWAY	13	-0.556968	-1.51422	0.0575434	0.401646	0.36662	130	tags=23%, list=2%, signal=23%	59079/70568/15519
GO_NEGATIVE_REGULATION_OF_LEUKOCYTE_MEDIATED_IMMUNITY	GO_NEGATIVE_REGULATION_OF_LEUKOCYTE_MEDIATED_IMMUNITY	GO_NEGATIVE_REGULATION_OF_LEUKOCYTE_MEDIATED_IMMUNITY	23	-0.461145	-1.47154	0.0577089	0.401826	0.366784	432	tags=13%, list=7%, signal=12%	109934/69550/16963
GO_REGULATION_OF_CELL_KILLING	GO_REGULATION_OF_CELL_KILLING	GO_REGULATION_OF_CELL_KILLING	45	-0.372688	-1.39314	0.0577474	0.401826	0.366784	108	tags=13%, list=2%, signal=13%	52118/15516/14132/56532/54215/16963
GO_ESTABLISHMENT_OF_RNA_LOCALIZATION	GO_ESTABLISHMENT_OF_RNA_LOCALIZATION	GO_ESTABLISHMENT_OF_RNA_LOCALIZATION	149	-0.27021	-1.26161	0.0578493	0.401914	0.366865	1210	tags=27%, list=18%, signal=22%	66874/103677/60365/433702/66118/66069/12626/20383/71514/107939/15382/193116/54196/18141/22185/17149/68188/229512/94230/432508/108989/68092/233789/14265/226747/20382/68134/19826/68040/11920/54387/64340/54451/68045/192170/20384/68278/276770/353258/18148
BIOCARTA_MTA3_PATHWAY	BIOCARTA_MTA3_PATHWAY	BIOCARTA_MTA3_PATHWAY	10	-0.601198	-1.51657	0.058166	0.402894	0.367759	85	tags=70%, list=1%, signal=69%	116870/14433/433759/17192/11674/22145/12550
PID_BMP_PATHWAY	PID_BMP_PATHWAY	PID_BMP_PATHWAY	16	0.528983	1.48878	0.0582101	0.402894	0.367759	694	tags=44%, list=10%, signal=39%	20481/56637/17128/17131/68652/11798/19045
GO_AMINE_TRANSPORT	GO_AMINE_TRANSPORT	GO_AMINE_TRANSPORT	11	0.586048	1.48621	0.0583478	0.402894	0.367759	424	tags=36%, list=6%, signal=34%	54208/229521/110355/68943
PID_EPHB_FWD_PATHWAY	PID_EPHB_FWD_PATHWAY	PID_EPHB_FWD_PATHWAY	23	0.471071	1.4562	0.0584173	0.402894	0.367759	1178	tags=39%, list=18%, signal=32%	17973/109905/12540/18706/26921/19353/26417/218397/18176
GO_CD4_POSITIVE_ALPHA_BETA_T_CELL_DIFFERENTIATION	GO_CD4_POSITIVE_ALPHA_BETA_T_CELL_DIFFERENTIATION	GO_CD4_POSITIVE_ALPHA_BETA_T_CELL_DIFFERENTIATION	43	0.387689	1.39713	0.0585116	0.402894	0.367759	602	tags=26%, list=9%, signal=23%	30925/12399/16842/319817/15289/19883/321019/17131/243910/12394/18762
PID_PI3KCI_PATHWAY	PID_PI3KCI_PATHWAY	PID_PI3KCI_PATHWAY	29	0.436634	1.43869	0.0587255	0.402894	0.367759	1400	tags=48%, list=21%, signal=38%	16818/109905/83436/18706/11840/22637/14360/19353/231821/19211/19157/18176/18707/11848
GO_GLIAL_CELL_ACTIVATION	GO_GLIAL_CELL_ACTIVATION	GO_GLIAL_CELL_ACTIVATION	15	0.534133	1.47987	0.0587341	0.402894	0.367759	594	tags=27%, list=9%, signal=24%	20302/229521/16414/15979
GO_NERVE_DEVELOPMENT	GO_NERVE_DEVELOPMENT	GO_NERVE_DEVELOPMENT	10	0.605052	1.48979	0.0587894	0.402894	0.367759	155	tags=30%, list=2%, signal=29%	16401/16202/18186
GO_B_CELL_DIFFERENTIATION	GO_B_CELL_DIFFERENTIATION	GO_B_CELL_DIFFERENTIATION	63	-0.339769	-1.37034	0.0588235	0.402894	0.367759	1047	tags=33%, list=16%, signal=28%	20851/105855/19255/19090/240354/16969/17685/76022/12018/18129/19229/22780/11920/27060/54672/321006/23849/16331/16852/15902/12043
GO_CELL_CELL_JUNCTION_ASSEMBLY	GO_CELL_CELL_JUNCTION_ASSEMBLY	GO_CELL_CELL_JUNCTION_ASSEMBLY	35	0.412217	1.41699	0.0589658	0.402894	0.367759	628	tags=29%, list=9%, signal=26%	21894/22388/109333/56233/12527/17131/11853/12394/15257/268980
REACTOME_ESR_MEDIATED_SIGNALING	REACTOME_ESR_MEDIATED_SIGNALING	REACTOME_ESR_MEDIATED_SIGNALING	105	-0.295215	-1.30634	0.0589732	0.402894	0.367759	621	tags=25%, list=9%, signal=23%	14281/14710/20807/55960/239528/99982/14702/69920/26413/18519/21887/20683/98053/16653/15078/16478/20020/77605/67738/14228/17749/15516/15469/15519/56351/12043
PID_WNT_CANONICAL_PATHWAY	PID_WNT_CANONICAL_PATHWAY	PID_WNT_CANONICAL_PATHWAY	14	-0.542599	-1.50646	0.0593914	0.405137	0.369807	1114	tags=57%, list=17%, signal=48%	16974/11789/71810/12387/84095/226849/214897/26554
GO_MATERNAL_PROCESS_INVOLVED_IN_FEMALE_PREGNANCY	GO_MATERNAL_PROCESS_INVOLVED_IN_FEMALE_PREGNANCY	GO_MATERNAL_PROCESS_INVOLVED_IN_FEMALE_PREGNANCY	22	-0.465911	-1.46699	0.0598014	0.407318	0.371797	746	tags=27%, list=11%, signal=24%	26413/19735/16477/11835/22209/56334
GO_MODIFICATION_OF_MORPHOLOGY_OR_PHYSIOLOGY_OF_OTHER_ORGANISM	GO_MODIFICATION_OF_MORPHOLOGY_OR_PHYSIOLOGY_OF_OTHER_ORGANISM	GO_MODIFICATION_OF_MORPHOLOGY_OR_PHYSIOLOGY_OF_OTHER_ORGANISM	73	0.336339	1.3436	0.0599928	0.408006	0.372425	847	tags=21%, list=13%, signal=18%	20303/20302/20304/21946/12631/56491/16842/15944/19106/19712/16410/57757/69146/67231/66354
GO_REGULATION_OF_PROTEIN_OLIGOMERIZATION	GO_REGULATION_OF_PROTEIN_OLIGOMERIZATION	GO_REGULATION_OF_PROTEIN_OLIGOMERIZATION	16	0.527543	1.48473	0.0601062	0.408161	0.372567	450	tags=25%, list=7%, signal=23%	12028/15925/58799/11853
GO_FIBROBLAST_GROWTH_FACTOR_RECEPTOR_SIGNALING_PATHWAY	GO_FIBROBLAST_GROWTH_FACTOR_RECEPTOR_SIGNALING_PATHWAY	GO_FIBROBLAST_GROWTH_FACTOR_RECEPTOR_SIGNALING_PATHWAY	41	-0.384148	-1.41009	0.060307	0.408909	0.37325	1119	tags=34%, list=17%, signal=29%	433702/69920/15382/19205/56392/26413/12387/68092/98053/12929/20020/20320/17749/59013
GO_POSITIVE_REGULATION_OF_LOCOMOTION	GO_POSITIVE_REGULATION_OF_LOCOMOTION	GO_POSITIVE_REGULATION_OF_LOCOMOTION	188	0.271655	1.26288	0.0606719	0.410765	0.374944	900	tags=22%, list=14%, signal=20%	20303/20302/16401/20304/16170/16202/68953/76088/16842/18186/18643/18591/20479/56233/15289/17246/19354/108101/16412/23871/17188/16149/11853/13609/12721/193385/53378/227290/26921/21813/16410/16411/19353/116733/67500/26397/338366/106512/71609/80795/26417/232227
GO_MUSCLE_CONTRACTION	GO_MUSCLE_CONTRACTION	GO_MUSCLE_CONTRACTION	75	-0.320723	-1.33443	0.0608322	0.410969	0.37513	926	tags=24%, list=14%, signal=21%	11674/54196/72508/83997/17129/14873/59069/19735/381290/11938/22288/19303/52690/67972/14062/109700/16523/22352
PID_CDC42_PATHWAY	PID_CDC42_PATHWAY	PID_CDC42_PATHWAY	46	0.380379	1.38892	0.0610002	0.410969	0.37513	883	tags=28%, list=13%, signal=25%	67771/12631/74117/12540/18706/56637/56378/18762/68089/19353/26398/26397/26417
GO_LEUKOCYTE_ACTIVATION_INVOLVED_IN_INFLAMMATORY_RESPONSE	GO_LEUKOCYTE_ACTIVATION_INVOLVED_IN_INFLAMMATORY_RESPONSE	GO_LEUKOCYTE_ACTIVATION_INVOLVED_IN_INFLAMMATORY_RESPONSE	13	0.558666	1.48798	0.061076	0.410969	0.37513	594	tags=31%, list=9%, signal=28%	20302/229521/16414/15979
GO_REGULATION_OF_DNA_BIOSYNTHETIC_PROCESS	GO_REGULATION_OF_DNA_BIOSYNTHETIC_PROCESS	GO_REGULATION_OF_DNA_BIOSYNTHETIC_PROCESS	66	-0.332179	-1.34745	0.0611511	0.410969	0.37513	1244	tags=32%, list=19%, signal=26%	19252/22596/103677/12462/69263/15382/106344/229512/12465/26413/68964/12387/19229/11920/59125/12469/59047/15516/15519/56351/21454
GO_POSITIVE_REGULATION_OF_CELL_DIVISION	GO_POSITIVE_REGULATION_OF_CELL_DIVISION	GO_POSITIVE_REGULATION_OF_CELL_DIVISION	23	0.470038	1.453	0.0612169	0.410969	0.37513	378	tags=30%, list=6%, signal=29%	12531/109333/18591/67903/77889/12540/22608
REACTOME_PROGRAMMED_CELL_DEATH	REACTOME_PROGRAMMED_CELL_DEATH	REACTOME_PROGRAMMED_CELL_DEATH	129	-0.281491	-1.2867	0.0612488	0.410969	0.37513	1669	tags=33%, list=25%, signal=25%	19173/12015/19167/13368/56455/74143/59029/19181/19057/78514/12048/14958/20230/78294/19184/14272/13063/67013/11789/26441/18810/54401/19177/26413/11518/21762/12018/12387/103554/19172/19171/68097/22186/13143/23996/22630/19182/56532/12550/22352/14939/12043
REACTOME_BMAL1_CLOCK_NPAS2_ACTIVATES_CIRCADIAN_GENE_EXPRESSION	REACTOME_BMAL1_CLOCK_NPAS2_ACTIVATES_CIRCADIAN_GENE_EXPRESSION	REACTOME_BMAL1_CLOCK_NPAS2_ACTIVATES_CIRCADIAN_GENE_EXPRESSION	14	0.545576	1.48428	0.0616765	0.41267	0.376683	1687	tags=57%, list=26%, signal=43%	21372/109151/116940/59027/20893/81004/17978/17977
GO_REGULATION_OF_IMMUNOGLOBULIN_PRODUCTION	GO_REGULATION_OF_IMMUNOGLOBULIN_PRODUCTION	GO_REGULATION_OF_IMMUNOGLOBULIN_PRODUCTION	29	-0.423681	-1.43772	0.0616855	0.41267	0.376683	1550	tags=41%, list=23%, signal=32%	225160/71890/27223/56708/50931/19090/16183/17685/16190/21803/66362/16963
GO_NEGATIVE_REGULATION_OF_PROTEOLYSIS_INVOLVED_IN_CELLULAR_PROTEIN_CATABOLIC_PROCESS	GO_NEGATIVE_REGULATION_OF_PROTEOLYSIS_INVOLVED_IN_CELLULAR_PROTEIN_CATABOLIC_PROCESS	GO_NEGATIVE_REGULATION_OF_PROTEOLYSIS_INVOLVED_IN_CELLULAR_PROTEIN_CATABOLIC_PROCESS	48	-0.363997	-1.3846	0.0620478	0.41317	0.377139	1324	tags=33%, list=20%, signal=27%	102122/67025/116891/59025/12995/93739/226418/20115/68077/20588/57320/65019/77006/15516/100503670/24086
GO_LONG_CHAIN_FATTY_ACYL_COA_METABOLIC_PROCESS	GO_LONG_CHAIN_FATTY_ACYL_COA_METABOLIC_PROCESS	GO_LONG_CHAIN_FATTY_ACYL_COA_METABOLIC_PROCESS	11	0.583508	1.47976	0.0621991	0.41317	0.377139	825	tags=45%, list=12%, signal=40%	54325/94180/106529/70025/13350
GO_MUSCLE_ORGAN_DEVELOPMENT	GO_MUSCLE_ORGAN_DEVELOPMENT	GO_MUSCLE_ORGAN_DEVELOPMENT	108	0.306775	1.3144	0.0622486	0.41317	0.377139	1064	tags=27%, list=16%, signal=23%	28146/17261/14225/16842/57784/20481/80288/13629/244059/17128/67367/17131/13609/53620/193385/15357/12227/72949/21813/23988/64383/19009/22632/12568/16468/13207/606496/13726/19211
GO_REGULATION_OF_COFACTOR_METABOLIC_PROCESS	GO_REGULATION_OF_COFACTOR_METABOLIC_PROCESS	GO_REGULATION_OF_COFACTOR_METABOLIC_PROCESS	12	0.56811	1.47499	0.0623561	0.41317	0.377139	759	tags=42%, list=11%, signal=37%	21672/19354/68943/14360/19353
HALLMARK_XENOBIOTIC_METABOLISM	HALLMARK_XENOBIOTIC_METABOLISM	HALLMARK_XENOBIOTIC_METABOLISM	69	-0.32674	-1.33916	0.0623733	0.41317	0.377139	1432	tags=35%, list=22%, signal=28%	80911/18081/11430/52585/53328/66054/15900/15483/11431/223455/108037/109672/56376/14873/14450/19171/66397/76884/11938/85305/11429/11816/56351/15902
REACTOME_MITOCHONDRIAL_PROTEIN_IMPORT	REACTOME_MITOCHONDRIAL_PROTEIN_IMPORT	REACTOME_MITOCHONDRIAL_PROTEIN_IMPORT	59	-0.344849	-1.36726	0.0624438	0.41317	0.377139	983	tags=24%, list=15%, signal=20%	11692/66445/66525/15929/30059/66865/11951/11947/28185/30057/21854/68512/11429/15526
GO_NEGATIVE_REGULATION_OF_VIRAL_PROCESS	GO_NEGATIVE_REGULATION_OF_VIRAL_PROCESS	GO_NEGATIVE_REGULATION_OF_VIRAL_PROCESS	54	-0.35204	-1.3736	0.0624722	0.41317	0.377139	76	tags=9%, list=1%, signal=9%	19720/19182/80876/66141/68713
GO_RESPONSE_TO_TOXIC_SUBSTANCE	GO_RESPONSE_TO_TOXIC_SUBSTANCE	GO_RESPONSE_TO_TOXIC_SUBSTANCE	190	0.270725	1.25942	0.0625417	0.41317	0.377139	883	tags=20%, list=13%, signal=18%	20303/20302/20304/20846/211666/24127/21672/67865/15452/18591/330260/12028/12367/11461/17246/66680/69367/66437/23871/13629/269254/108014/56470/68943/14360/21940/13885/15357/67041/320495/22590/104184/110198/223255/109815/16598/12892/26417
REACTOME_TP53_REGULATES_METABOLIC_GENES	REACTOME_TP53_REGULATES_METABOLIC_GENES	REACTOME_TP53_REGULATES_METABOLIC_GENES	62	0.349425	1.35563	0.0625907	0.41317	0.377139	1419	tags=34%, list=21%, signal=27%	21672/22631/22627/66142/12867/66508/233833/22629/74747/69802/19082/19211/110323/56692/54683/14660/17992/12857/14751/268706/50493
GO_POSITIVE_REGULATION_OF_CELL_SUBSTRATE_ADHESION	GO_POSITIVE_REGULATION_OF_CELL_SUBSTRATE_ADHESION	GO_POSITIVE_REGULATION_OF_CELL_SUBSTRATE_ADHESION	41	0.392625	1.39834	0.0628445	0.41317	0.377139	1110	tags=37%, list=17%, signal=31%	20194/16202/18186/12501/83436/12540/56637/78473/18762/26921/19353/110829/12571/20163/23991
GO_T_CELL_HOMEOSTASIS	GO_T_CELL_HOMEOSTASIS	GO_T_CELL_HOMEOSTASIS	25	-0.441563	-1.44033	0.0629446	0.41317	0.377139	392	tags=36%, list=6%, signal=34%	20851/105855/16183/27060/50930/14605/20104/56532/12043
GO_RESPONSE_TO_GAMMA_RADIATION	GO_RESPONSE_TO_GAMMA_RADIATION	GO_RESPONSE_TO_GAMMA_RADIATION	36	-0.395242	-1.41183	0.0629461	0.41317	0.377139	1064	tags=31%, list=16%, signal=26%	22596/99982/19090/14775/12018/230709/11920/14828/19941/24086/12043
GO_MUSCLE_STRUCTURE_DEVELOPMENT	GO_MUSCLE_STRUCTURE_DEVELOPMENT	GO_MUSCLE_STRUCTURE_DEVELOPMENT	201	0.267564	1.25357	0.0630525	0.41317	0.377139	1064	tags=25%, list=16%, signal=22%	11465/18018/28146/16202/17261/14225/22388/16842/18591/21423/12367/19883/57784/20481/80288/12527/16412/13629/12540/244059/22608/18569/17128/67367/17131/19712/13831/13609/53620/193385/15357/12227/72949/21813/23988/64383/19009/17886/22632/107951/26398/12568/14200/16468/13207/15081/606496/17691/56190/13726/19211
GO_POSITIVE_REGULATION_OF_PROTEIN_CONTAINING_COMPLEX_DISASSEMBLY	GO_POSITIVE_REGULATION_OF_PROTEIN_CONTAINING_COMPLEX_DISASSEMBLY	GO_POSITIVE_REGULATION_OF_PROTEIN_CONTAINING_COMPLEX_DISASSEMBLY	18	0.504721	1.46814	0.0631342	0.41317	0.377139	388	tags=28%, list=6%, signal=26%	12631/56193/22388/15944/269254
GO_CELLULAR_COMPONENT_ASSEMBLY_INVOLVED_IN_MORPHOGENESIS	GO_CELLULAR_COMPONENT_ASSEMBLY_INVOLVED_IN_MORPHOGENESIS	GO_CELLULAR_COMPONENT_ASSEMBLY_INVOLVED_IN_MORPHOGENESIS	27	0.440393	1.42853	0.0631346	0.41317	0.377139	807	tags=30%, list=12%, signal=26%	11465/16202/22388/12527/16412/17128/237336/67231
GO_CORTICOSTEROID_RECEPTOR_SIGNALING_PATHWAY	GO_CORTICOSTEROID_RECEPTOR_SIGNALING_PATHWAY	GO_CORTICOSTEROID_RECEPTOR_SIGNALING_PATHWAY	12	-0.562658	-1.49267	0.0632568	0.413369	0.377321	456	tags=42%, list=7%, signal=39%	18626/17999/14815/18673/12317
GO_REGULATION_OF_B_CELL_DIFFERENTIATION	GO_REGULATION_OF_B_CELL_DIFFERENTIATION	GO_REGULATION_OF_B_CELL_DIFFERENTIATION	15	-0.524654	-1.48035	0.0639106	0.417037	0.380669	1764	tags=60%, list=27%, signal=44%	74256/108723/12015/12192/20851/105855/22780/16331/15902
PID_ARF_3PATHWAY	PID_ARF_3PATHWAY	PID_ARF_3PATHWAY	16	0.52464	1.47656	0.064088	0.417591	0.381174	1067	tags=44%, list=16%, signal=37%	13196/11840/56494/19353/107338/11773/12757
GO_REGULATION_OF_FIBROBLAST_MIGRATION	GO_REGULATION_OF_FIBROBLAST_MIGRATION	GO_REGULATION_OF_FIBROBLAST_MIGRATION	11	-0.577166	-1.49142	0.0642545	0.417656	0.381234	365	tags=64%, list=6%, signal=60%	23942/72993/54126/11651/23790/21803/108911
GO_ARTERY_DEVELOPMENT	GO_ARTERY_DEVELOPMENT	GO_ARTERY_DEVELOPMENT	16	-0.511573	-1.46898	0.0642978	0.417656	0.381234	599	tags=38%, list=9%, signal=34%	266781/71770/207304/59288/11816/328365
GO_WALKING_BEHAVIOR	GO_WALKING_BEHAVIOR	GO_WALKING_BEHAVIOR	10	-0.59304	-1.49599	0.0643759	0.417656	0.381234	540	tags=50%, list=8%, signal=46%	76192/15258/230709/19156/214585
GO_NEGATIVE_REGULATION_OF_TOLL_LIKE_RECEPTOR_SIGNALING_PATHWAY	GO_NEGATIVE_REGULATION_OF_TOLL_LIKE_RECEPTOR_SIGNALING_PATHWAY	GO_NEGATIVE_REGULATION_OF_TOLL_LIKE_RECEPTOR_SIGNALING_PATHWAY	12	-0.561404	-1.48935	0.0645094	0.417921	0.381476	419	tags=25%, list=6%, signal=23%	21929/52065/223752
GO_REGULATION_OF_T_CELL_CYTOKINE_PRODUCTION	GO_REGULATION_OF_T_CELL_CYTOKINE_PRODUCTION	GO_REGULATION_OF_T_CELL_CYTOKINE_PRODUCTION	13	-0.547452	-1.48835	0.0646579	0.418282	0.381805	97	tags=15%, list=1%, signal=15%	21938/16963
GO_ACTIN_FILAMENT_ORGANIZATION	GO_ACTIN_FILAMENT_ORGANIZATION	GO_ACTIN_FILAMENT_ORGANIZATION	149	0.282899	1.27324	0.0647704	0.418409	0.381922	1351	tags=28%, list=20%, signal=23%	67771/63986/72042/12631/56193/20194/74117/260409/22388/18186/17973/18643/57784/19354/109711/12540/58194/11840/11853/13609/12721/22323/56378/101497/15163/68089/23969/19353/12331/218397/27361/23912/29816/60595/63985/14744/20947/18753/19062/74569/67282/16423
GO_REGULATION_OF_MYOTUBE_DIFFERENTIATION	GO_REGULATION_OF_MYOTUBE_DIFFERENTIATION	GO_REGULATION_OF_MYOTUBE_DIFFERENTIATION	19	-0.484312	-1.46398	0.0649157	0.418748	0.382231	558	tags=21%, list=8%, signal=19%	16190/14256/50930/12043
GO_POSITIVE_REGULATION_OF_P38MAPK_CASCADE	GO_POSITIVE_REGULATION_OF_P38MAPK_CASCADE	GO_POSITIVE_REGULATION_OF_P38MAPK_CASCADE	12	-0.560667	-1.48739	0.0651357	0.419456	0.382877	249	tags=42%, list=4%, signal=40%	17873/23882/52065/85305/15469
PID_ECADHERIN_NASCENT_AJ_PATHWAY	PID_ECADHERIN_NASCENT_AJ_PATHWAY	PID_ECADHERIN_NASCENT_AJ_PATHWAY	28	-0.425456	-1.42875	0.0652316	0.419456	0.382877	400	tags=25%, list=6%, signal=24%	12387/76884/11767/107746/12550/18102/16407
GO_APOPTOTIC_DNA_FRAGMENTATION	GO_APOPTOTIC_DNA_FRAGMENTATION	GO_APOPTOTIC_DNA_FRAGMENTATION	14	0.542218	1.47514	0.0653046	0.419456	0.382877	1075	tags=36%, list=16%, signal=30%	12028/12367/15289/97165/16211
GO_POSITIVE_REGULATION_OF_INTERFERON_ALPHA_PRODUCTION	GO_POSITIVE_REGULATION_OF_INTERFERON_ALPHA_PRODUCTION	GO_POSITIVE_REGULATION_OF_INTERFERON_ALPHA_PRODUCTION	12	0.565081	1.46713	0.0656178	0.420572	0.383896	599	tags=33%, list=9%, signal=30%	20846/15289/230073/72162
GO_SPHINGOLIPID_METABOLIC_PROCESS	GO_SPHINGOLIPID_METABOLIC_PROCESS	GO_SPHINGOLIPID_METABOLIC_PROCESS	67	0.339172	1.33857	0.0657918	0.420572	0.383896	390	tags=18%, list=6%, signal=17%	20447/54325/56491/14421/18201/52635/12028/75292/23943/13244/106529/15212
GO_CHROMATIN_REMODELING_AT_CENTROMERE	GO_CHROMATIN_REMODELING_AT_CENTROMERE	GO_CHROMATIN_REMODELING_AT_CENTROMERE	17	-0.496977	-1.45239	0.0658594	0.420572	0.383896	1391	tags=71%, list=21%, signal=56%	83815/66311/233532/20892/12615/381280/66578/93762/56505/15078/18148/245688
GO_REGULATION_OF_SPINDLE_ORGANIZATION	GO_REGULATION_OF_SPINDLE_ORGANIZATION	GO_REGULATION_OF_SPINDLE_ORGANIZATION	26	0.44256	1.41904	0.0659361	0.420572	0.383896	1920	tags=54%, list=29%, signal=38%	215351/68953/24061/20479/67064/13494/234852/75608/20842/68942/235587/18226/74201/19822
GO_POSITIVE_REGULATION_OF_CELL_SUBSTRATE_JUNCTION_ORGANIZATION	GO_POSITIVE_REGULATION_OF_CELL_SUBSTRATE_JUNCTION_ORGANIZATION	GO_POSITIVE_REGULATION_OF_CELL_SUBSTRATE_JUNCTION_ORGANIZATION	10	0.5959	1.46726	0.0659447	0.420572	0.383896	801	tags=50%, list=12%, signal=44%	20194/18186/26921/19353/110829
GO_PROTEIN_DNA_COMPLEX_SUBUNIT_ORGANIZATION	GO_PROTEIN_DNA_COMPLEX_SUBUNIT_ORGANIZATION	GO_PROTEIN_DNA_COMPLEX_SUBUNIT_ORGANIZATION	140	-0.272613	-1.26292	0.0666826	0.424678	0.387643	694	tags=18%, list=10%, signal=16%	13194/103554/101685/170644/107435/93762/104248/67177/56505/54387/15078/20588/72931/20587/65019/22186/23996/22591/101612/18148/217449/245688/69726/19182/19231
GO_CYTOLYSIS	GO_CYTOLYSIS	GO_CYTOLYSIS	12	-0.558879	-1.48265	0.0668058	0.424863	0.387812	365	tags=33%, list=6%, signal=32%	21803/14940/14938/14939
GO_TYPE_I_INTERFERON_PRODUCTION	GO_TYPE_I_INTERFERON_PRODUCTION	GO_TYPE_I_INTERFERON_PRODUCTION	86	0.321187	1.32716	0.0670085	0.424983	0.387922	1039	tags=27%, list=16%, signal=23%	20846/15289/384309/16362/19247/18521/54644/108086/100038882/230073/72162/67664/23988/171285/67065/22632/20821/217069/67005/56490/16978/70408/97165
REACTOME_SIGNAL_TRANSDUCTION_BY_L1	REACTOME_SIGNAL_TRANSDUCTION_BY_L1	REACTOME_SIGNAL_TRANSDUCTION_BY_L1	11	0.578035	1.46589	0.0670133	0.424983	0.387922	926	tags=55%, list=14%, signal=47%	18186/16412/16410/19353/26417/13000
GO_TRANSMEMBRANE_RECEPTOR_PROTEIN_SERINE_THREONINE_KINASE_SIGNALING_PATHWAY	GO_TRANSMEMBRANE_RECEPTOR_PROTEIN_SERINE_THREONINE_KINASE_SIGNALING_PATHWAY	GO_TRANSMEMBRANE_RECEPTOR_PROTEIN_SERINE_THREONINE_KINASE_SIGNALING_PATHWAY	101	0.310038	1.31512	0.0674847	0.425085	0.388015	988	tags=26%, list=15%, signal=22%	20024/16202/14225/16842/67903/20481/80288/18569/17128/17131/14561/53378/18762/21813/23988/11798/22190/93836/14718/66354/14479/26417/329506/13207/20869/98403
GO_NEGATIVE_REGULATION_OF_IMMUNE_EFFECTOR_PROCESS	GO_NEGATIVE_REGULATION_OF_IMMUNE_EFFECTOR_PROCESS	GO_NEGATIVE_REGULATION_OF_IMMUNE_EFFECTOR_PROCESS	53	-0.351528	-1.36234	0.0675615	0.425085	0.388015	558	tags=17%, list=8%, signal=16%	16190/67116/109934/69550/21803/22230/20085/16854/16963
GO_MYELOID_DENDRITIC_CELL_ACTIVATION	GO_MYELOID_DENDRITIC_CELL_ACTIVATION	GO_MYELOID_DENDRITIC_CELL_ACTIVATION	13	0.553033	1.47297	0.0675857	0.425085	0.388015	637	tags=38%, list=10%, signal=35%	15289/12481/12326/21813/171285
GO_CELL_VOLUME_HOMEOSTASIS	GO_CELL_VOLUME_HOMEOSTASIS	GO_CELL_VOLUME_HOMEOSTASIS	12	-0.55738	-1.47867	0.0676409	0.425085	0.388015	740	tags=42%, list=11%, signal=37%	11518/12725/20499/18148/16534
GO_PTERIDINE_CONTAINING_COMPOUND_METABOLIC_PROCESS	GO_PTERIDINE_CONTAINING_COMPOUND_METABOLIC_PROCESS	GO_PTERIDINE_CONTAINING_COMPOUND_METABOLIC_PROCESS	12	-0.557117	-1.47797	0.0676409	0.425085	0.388015	1254	tags=42%, list=19%, signal=34%	20751/108037/14450/72562/17768
GO_ACTIN_POLYMERIZATION_OR_DEPOLYMERIZATION	GO_ACTIN_POLYMERIZATION_OR_DEPOLYMERIZATION	GO_ACTIN_POLYMERIZATION_OR_DEPOLYMERIZATION	95	0.313305	1.31175	0.0676612	0.425085	0.388015	1201	tags=26%, list=18%, signal=22%	67771/63986/72042/12631/56193/74117/260409/22388/17973/18643/11840/12721/22323/56378/101497/15163/68089/19353/12331/218397/27361/29816/63985/20947/18753
GO_REGULATION_OF_GTPASE_ACTIVITY	GO_REGULATION_OF_GTPASE_ACTIVITY	GO_REGULATION_OF_GTPASE_ACTIVITY	197	0.267071	1.24757	0.0676892	0.425085	0.388015	905	tags=20%, list=14%, signal=18%	20303/20302/20304/74734/20194/98366/76088/11544/67865/18186/70719/16801/26431/109905/14569/13196/17925/16412/56637/51791/12549/13609/216445/66687/26921/100855/23988/18582/57912/57915/19395/110829/67231/329260/231821/66691/108995/218397/232227/74155
GO_POSITIVE_REGULATION_OF_IMMUNOGLOBULIN_PRODUCTION	GO_POSITIVE_REGULATION_OF_IMMUNOGLOBULIN_PRODUCTION	GO_POSITIVE_REGULATION_OF_IMMUNOGLOBULIN_PRODUCTION	20	-0.475707	-1.46249	0.0678762	0.425666	0.388545	1460	tags=45%, list=22%, signal=35%	71890/27223/56708/16183/17685/16190/21803/66362/16963
GO_POSITIVE_REGULATION_OF_PROTEIN_POLYMERIZATION	GO_POSITIVE_REGULATION_OF_PROTEIN_POLYMERIZATION	GO_POSITIVE_REGULATION_OF_PROTEIN_POLYMERIZATION	64	0.343566	1.34114	0.0681653	0.426885	0.389659	759	tags=22%, list=11%, signal=20%	67771/63986/74117/260409/100986/17973/18643/11840/68943/12721/22323/56378/68089/19353
GO_AORTA_DEVELOPMENT	GO_AORTA_DEVELOPMENT	GO_AORTA_DEVELOPMENT	11	-0.572523	-1.47942	0.0686213	0.428781	0.391389	1189	tags=45%, list=18%, signal=37%	20807/266781/71770/207304/59288
GO_RESPONSE_TO_INORGANIC_SUBSTANCE	GO_RESPONSE_TO_INORGANIC_SUBSTANCE	GO_RESPONSE_TO_INORGANIC_SUBSTANCE	199	-0.252229	-1.22377	0.0687593	0.428781	0.391389	837	tags=20%, list=13%, signal=18%	20866/69048/109672/105675/11747/20656/26413/11518/14775/17258/66408/14450/12018/16440/14265/19229/381290/66734/17999/21929/19156/18024/16477/27060/16828/57320/16478/13385/192170/22215/11898/14828/12301/12317/67675/70568/56532/12550/15902/12043
GO_POSITIVE_REGULATION_OF_VIRAL_LIFE_CYCLE	GO_POSITIVE_REGULATION_OF_VIRAL_LIFE_CYCLE	GO_POSITIVE_REGULATION_OF_VIRAL_LIFE_CYCLE	45	0.37696	1.37241	0.0688015	0.428781	0.391389	1177	tags=29%, list=18%, signal=24%	20304/12487/56491/68953/109333/20479/16149/116733/20821/67231/98415/75608/19035
GO_REGULATION_OF_RELEASE_OF_SEQUESTERED_CALCIUM_ION_INTO_CYTOSOL	GO_REGULATION_OF_RELEASE_OF_SEQUESTERED_CALCIUM_ION_INTO_CYTOSOL	GO_REGULATION_OF_RELEASE_OF_SEQUESTERED_CALCIUM_ION_INTO_CYTOSOL	26	-0.433755	-1.42889	0.068861	0.428781	0.391389	681	tags=23%, list=10%, signal=21%	14873/11793/19229/21838/14062/16963
GO_PROTEIN_INSERTION_INTO_MITOCHONDRIAL_MEMBRANE_INVOLVED_IN_APOPTOTIC_SIGNALING_PATHWAY	GO_PROTEIN_INSERTION_INTO_MITOCHONDRIAL_MEMBRANE_INVOLVED_IN_APOPTOTIC_SIGNALING_PATHWAY	GO_PROTEIN_INSERTION_INTO_MITOCHONDRIAL_MEMBRANE_INVOLVED_IN_APOPTOTIC_SIGNALING_PATHWAY	20	-0.473906	-1.45696	0.0689434	0.428781	0.391389	133	tags=15%, list=2%, signal=15%	22630/14939/12043
GO_LAMELLIPODIUM_ORGANIZATION	GO_LAMELLIPODIUM_ORGANIZATION	GO_LAMELLIPODIUM_ORGANIZATION	35	0.405445	1.39371	0.0691964	0.429536	0.392078	759	tags=26%, list=11%, signal=23%	67771/17973/57784/19354/16412/12540/13609/219140/19353
REACTOME_SIGNALING_BY_INTERLEUKINS	REACTOME_SIGNALING_BY_INTERLEUKINS	REACTOME_SIGNALING_BY_INTERLEUKINS	241	-0.243744	-1.21453	0.0692597	0.429536	0.392078	1096	tags=24%, list=17%, signal=21%	60504/56458/235584/20851/67603/19255/26441/103583/21770/16183/20955/24058/12330/19177/20656/26413/20849/21762/17258/110651/14873/22324/103554/19172/56294/19171/16186/19229/16190/18033/268373/16155/12929/16477/16172/21803/12774/22186/18712/93765/107746/16331/16185/23996/12702/102626/16150/21938/15519/15526/26410/216233/19182/21454/12703/22352/12700/12043
GO_PROTEIN_STABILIZATION	GO_PROTEIN_STABILIZATION	GO_PROTEIN_STABILIZATION	101	-0.295278	-1.29315	0.0693507	0.429536	0.392078	636	tags=19%, list=10%, signal=17%	20115/224824/68077/108123/57320/65019/21376/18712/22346/18673/12469/12317/18148/15516/100503670/15519/56351/21454/18715
GO_DIVALENT_INORGANIC_CATION_TRANSPORT	GO_DIVALENT_INORGANIC_CATION_TRANSPORT	GO_DIVALENT_INORGANIC_CATION_TRANSPORT	150	-0.26639	-1.24478	0.0697954	0.43046	0.392922	837	tags=20%, list=13%, signal=18%	20866/69048/11747/22368/108837/14873/12018/16440/12387/14265/11793/19229/66500/381290/230709/66865/12774/11938/69806/18673/21838/66395/19720/27967/67972/16534/14062/16854/12043/16963
GO_CELLULAR_POLYSACCHARIDE_CATABOLIC_PROCESS	GO_CELLULAR_POLYSACCHARIDE_CATABOLIC_PROCESS	GO_CELLULAR_POLYSACCHARIDE_CATABOLIC_PROCESS	10	0.591094	1.45542	0.0698124	0.43046	0.392922	694	tags=40%, list=10%, signal=36%	12421/72157/110078/19045
GO_POLYSACCHARIDE_CATABOLIC_PROCESS	GO_POLYSACCHARIDE_CATABOLIC_PROCESS	GO_POLYSACCHARIDE_CATABOLIC_PROCESS	10	0.591094	1.45542	0.0698124	0.43046	0.392922	694	tags=40%, list=10%, signal=36%	12421/72157/110078/19045
BIOCARTA_EDG1_PATHWAY	BIOCARTA_EDG1_PATHWAY	BIOCARTA_EDG1_PATHWAY	14	0.537032	1.46103	0.0698873	0.43046	0.392922	883	tags=43%, list=13%, signal=37%	18706/13609/16410/18751/19353/26417
GO_POSITIVE_REGULATION_OF_NITRIC_OXIDE_METABOLIC_PROCESS	GO_POSITIVE_REGULATION_OF_NITRIC_OXIDE_METABOLIC_PROCESS	GO_POSITIVE_REGULATION_OF_NITRIC_OXIDE_METABOLIC_PROCESS	13	-0.541075	-1.47101	0.0700983	0.43046	0.392922	560	tags=31%, list=8%, signal=28%	19229/11898/15516/15519
GO_POSITIVE_REGULATION_OF_MAPK_CASCADE	GO_POSITIVE_REGULATION_OF_MAPK_CASCADE	GO_POSITIVE_REGULATION_OF_MAPK_CASCADE	168	-0.259672	-1.23226	0.070265	0.43046	0.392922	443	tags=15%, list=7%, signal=14%	12929/16653/19156/12505/21803/11835/22186/93765/107746/23882/16543/52065/54411/75547/18673/102626/20320/85305/15469/11816/26410/21858/14062/109700/16963
GO_DEOXYRIBONUCLEOTIDE_METABOLIC_PROCESS	GO_DEOXYRIBONUCLEOTIDE_METABOLIC_PROCESS	GO_DEOXYRIBONUCLEOTIDE_METABOLIC_PROCESS	20	0.479968	1.42903	0.0703404	0.43046	0.392922	750	tags=25%, list=11%, signal=22%	11534/237336/75686/56045/103850
GO_MODIFICATION_OF_MORPHOLOGY_OR_PHYSIOLOGY_OF_OTHER_ORGANISM_INVOLVED_IN_SYMBIOTIC_INTERACTION	GO_MODIFICATION_OF_MORPHOLOGY_OR_PHYSIOLOGY_OF_OTHER_ORGANISM_INVOLVED_IN_SYMBIOTIC_INTERACTION	GO_MODIFICATION_OF_MORPHOLOGY_OR_PHYSIOLOGY_OF_OTHER_ORGANISM_INVOLVED_IN_SYMBIOTIC_INTERACTION	63	0.344009	1.33853	0.070402	0.43046	0.392922	470	tags=14%, list=7%, signal=13%	20303/20302/20304/12631/56491/16842/15944/19106/19712
GO_POSITIVE_REGULATION_OF_PHOSPHATASE_ACTIVITY	GO_POSITIVE_REGULATION_OF_PHOSPHATASE_ACTIVITY	GO_POSITIVE_REGULATION_OF_PHOSPHATASE_ACTIVITY	16	-0.50556	-1.45171	0.0704315	0.43046	0.392922	108	tags=19%, list=2%, signal=18%	15516/56532/109700
GO_SIGNAL_RELEASE	GO_SIGNAL_RELEASE	GO_SIGNAL_RELEASE	121	0.295778	1.28821	0.0704545	0.43046	0.392922	877	tags=19%, list=13%, signal=17%	20304/28146/229521/14683/106347/68039/67903/11739/109905/70093/56637/235442/19247/17128/19712/15357/67041/18751/19353/223527/12568/19326/108124
GO_INTRACELLULAR_RECEPTOR_SIGNALING_PATHWAY	GO_INTRACELLULAR_RECEPTOR_SIGNALING_PATHWAY	GO_INTRACELLULAR_RECEPTOR_SIGNALING_PATHWAY	147	-0.266734	-1.24249	0.0708964	0.432574	0.394851	456	tags=17%, list=7%, signal=16%	224903/56404/12387/68077/17999/12929/21929/11835/57320/22186/18712/14815/93765/22230/22215/234594/77006/18673/67040/12317/14228/59079/18600/11863/108655
GO_CHONDROCYTE_DIFFERENTIATION	GO_CHONDROCYTE_DIFFERENTIATION	GO_CHONDROCYTE_DIFFERENTIATION	21	0.472693	1.42699	0.0710821	0.43312	0.39535	631	tags=29%, list=10%, signal=26%	12399/17261/12394/83925/21813/109181
GO_THYMUS_DEVELOPMENT	GO_THYMUS_DEVELOPMENT	GO_THYMUS_DEVELOPMENT	24	-0.440288	-1.42103	0.0717838	0.435427	0.397456	746	tags=42%, list=11%, signal=37%	20807/19090/26413/68964/12387/230709/11920/12929/56532/12043
GO_REGULATION_OF_PROTEIN_MODIFICATION_BY_SMALL_PROTEIN_CONJUGATION_OR_REMOVAL	GO_REGULATION_OF_PROTEIN_MODIFICATION_BY_SMALL_PROTEIN_CONJUGATION_OR_REMOVAL	GO_REGULATION_OF_PROTEIN_MODIFICATION_BY_SMALL_PROTEIN_CONJUGATION_OR_REMOVAL	153	-0.264702	-1.24148	0.0718563	0.435427	0.397456	709	tags=16%, list=11%, signal=15%	17846/12387/20115/68077/11793/59026/21929/57320/65019/93765/22215/14828/26554/117198/66867/18148/66245/15516/16898/11863/100503670/15519/71974/68612/76863
GO_DNA_REPLICATION_INDEPENDENT_NUCLEOSOME_ORGANIZATION	GO_DNA_REPLICATION_INDEPENDENT_NUCLEOSOME_ORGANIZATION	GO_DNA_REPLICATION_INDEPENDENT_NUCLEOSOME_ORGANIZATION	22	-0.455149	-1.4331	0.0718912	0.435427	0.397456	641	tags=36%, list=10%, signal=33%	170644/107435/93762/104248/56505/15078/18148/245688
GO_RESPONSE_TO_HORMONE	GO_RESPONSE_TO_HORMONE	GO_RESPONSE_TO_HORMONE	378	-0.224729	-1.17524	0.0719113	0.435427	0.397456	1259	tags=24%, list=19%, signal=20%	14281/19252/229709/108100/329877/224045/97212/353187/20807/12988/20602/16974/18626/17187/56458/50523/20851/11789/14702/19255/19090/217124/11305/16969/15502/19084/104263/14719/78894/66445/108067/72508/75747/11747/20849/224903/231207/56404/19087/12387/18519/19229/381290/20683/20525/18033/68465/17999/12929/16653/15078/20588/18024/16477/27060/110446/21803/11835/57320/13685/16478/14815/20384/22215/118…
GO_ALPHA_BETA_T_CELL_DIFFERENTIATION	GO_ALPHA_BETA_T_CELL_DIFFERENTIATION	GO_ALPHA_BETA_T_CELL_DIFFERENTIATION	59	0.350147	1.34765	0.0720721	0.435427	0.397456	621	tags=27%, list=9%, signal=25%	30925/12399/16842/319817/15289/19883/16362/321019/22637/17131/11774/243910/12394/58208/18762/21813
GO_CELLULAR_PROTEIN_CONTAINING_COMPLEX_ASSEMBLY	GO_CELLULAR_PROTEIN_CONTAINING_COMPLEX_ASSEMBLY	GO_CELLULAR_PROTEIN_CONTAINING_COMPLEX_ASSEMBLY	574	-0.210751	-1.14275	0.0720909	0.435427	0.397456	1269	tags=23%, list=19%, signal=21%	110816/54169/20901/20630/407785/104318/67025/78885/78294/230101/20815/108100/20638/67941/67465/54709/83679/19184/12340/66464/73830/66359/68342/229906/56046/66928/433702/233489/12332/66069/74318/13417/56443/239528/27050/66578/75565/105855/27374/27367/26905/68988/68275/66978/193116/53356/13367/20955/66495/67267/22668/20044/19230/67048/11518/76826/544963/66603/68332/259279/69702/13194/432508/101685/…
GO_PROTEIN_DNA_COMPLEX_DISASSEMBLY	GO_PROTEIN_DNA_COMPLEX_DISASSEMBLY	GO_PROTEIN_DNA_COMPLEX_DISASSEMBLY	15	-0.517217	-1.45937	0.0721367	0.435427	0.397456	438	tags=53%, list=7%, signal=50%	57376/68094/56086/17869/20588/20587/65019/101612
GO_INTERFERON_GAMMA_PRODUCTION	GO_INTERFERON_GAMMA_PRODUCTION	GO_INTERFERON_GAMMA_PRODUCTION	51	-0.352556	-1.35529	0.0724315	0.436622	0.398546	76	tags=10%, list=1%, signal=10%	19720/16428/56532/54215/16963
GO_NEGATIVE_REGULATION_OF_INTERLEUKIN_2_PRODUCTION	GO_NEGATIVE_REGULATION_OF_INTERLEUKIN_2_PRODUCTION	GO_NEGATIVE_REGULATION_OF_INTERLEUKIN_2_PRODUCTION	12	-0.55318	-1.46753	0.0726514	0.437363	0.399223	419	tags=25%, list=6%, signal=23%	21929/19720/16963
REACTOME_LATE_ENDOSOMAL_MICROAUTOPHAGY	REACTOME_LATE_ENDOSOMAL_MICROAUTOPHAGY	REACTOME_LATE_ENDOSOMAL_MICROAUTOPHAGY	22	-0.453805	-1.42887	0.0727547	0.437402	0.399258	340	tags=23%, list=5%, signal=22%	57320/72543/22186/66905/22352
GO_RESPONSE_TO_MECHANICAL_STIMULUS	GO_RESPONSE_TO_MECHANICAL_STIMULUS	GO_RESPONSE_TO_MECHANICAL_STIMULUS	68	0.334854	1.32338	0.0730307	0.438476	0.400238	883	tags=25%, list=13%, signal=22%	20846/12798/11928/16362/23871/19247/12363/14360/193385/12227/21813/22590/17191/14718/19353/26398/26417
GO_MYOFIBRIL_ASSEMBLY	GO_MYOFIBRIL_ASSEMBLY	GO_MYOFIBRIL_ASSEMBLY	14	0.533886	1.45247	0.0733244	0.438964	0.400684	392	tags=29%, list=6%, signal=27%	11465/22388/16412/17128
REACTOME_ION_CHANNEL_TRANSPORT	REACTOME_ION_CHANNEL_TRANSPORT	REACTOME_ION_CHANNEL_TRANSPORT	53	-0.347888	-1.34823	0.0733781	0.438964	0.400684	759	tags=23%, list=11%, signal=20%	22368/232341/381290/27060/12725/11982/11938/22186/14605/54411/67972/56532
GO_RESPONSE_TO_INTERLEUKIN_15	GO_RESPONSE_TO_INTERLEUKIN_15	GO_RESPONSE_TO_INTERLEUKIN_15	11	-0.566783	-1.46459	0.073404	0.438964	0.400684	1047	tags=36%, list=16%, signal=31%	20851/16186/50790/16185
GO_GLIAL_CELL_PROLIFERATION	GO_GLIAL_CELL_PROLIFERATION	GO_GLIAL_CELL_PROLIFERATION	13	0.548206	1.46012	0.0737124	0.440224	0.401834	1435	tags=54%, list=22%, signal=42%	20481/13629/12257/18755/19047/269951/76893
GO_TUMOR_NECROSIS_FACTOR_SECRETION	GO_TUMOR_NECROSIS_FACTOR_SECRETION	GO_TUMOR_NECROSIS_FACTOR_SECRETION	13	0.547569	1.45842	0.0740953	0.441926	0.403387	637	tags=38%, list=10%, signal=35%	229521/15289/230073/15979/171285
GO_REGULATION_OF_CELL_MIGRATION_INVOLVED_IN_SPROUTING_ANGIOGENESIS	GO_REGULATION_OF_CELL_MIGRATION_INVOLVED_IN_SPROUTING_ANGIOGENESIS	GO_REGULATION_OF_CELL_MIGRATION_INVOLVED_IN_SPROUTING_ANGIOGENESIS	13	0.546741	1.45622	0.0744783	0.443369	0.404705	2510	tags=85%, list=38%, signal=53%	18186/56233/50754/23991/11848/23938/21390/56426/16413/26406/18704
GO_T_CELL_MIGRATION	GO_T_CELL_MIGRATION	GO_T_CELL_MIGRATION	34	0.407182	1.39137	0.0745769	0.443369	0.404705	528	tags=26%, list=8%, signal=24%	20302/16401/20304/76088/12766/321019/22637/13609/193385
REACTOME_TP53_REGULATES_TRANSCRIPTION_OF_GENES_INVOLVED_IN_G2_CELL_CYCLE_ARREST	REACTOME_TP53_REGULATES_TRANSCRIPTION_OF_GENES_INVOLVED_IN_G2_CELL_CYCLE_ARREST	REACTOME_TP53_REGULATES_TRANSCRIPTION_OF_GENES_INVOLVED_IN_G2_CELL_CYCLE_ARREST	10	0.587253	1.44597	0.0746471	0.443369	0.404705	457	tags=30%, list=7%, signal=28%	19651/12028/104394
REACTOME_APC_C_CDH1_MEDIATED_DEGRADATION_OF_CDC20_AND_OTHER_APC_C_CDH1_TARGETED_PROTEINS_IN_LATE_MITOSIS_EARLY_G1	REACTOME_APC_C_CDH1_MEDIATED_DEGRADATION_OF_CDC20_AND_OTHER_APC_C_CDH1_TARGETED_PROTEINS_IN_LATE_MITOSIS_EARLY_G1	REACTOME_APC_C_CDH1_MEDIATED_DEGRADATION_OF_CDC20_AND_OTHER_APC_C_CDH1_TARGETED_PROTEINS_IN_LATE_MITOSIS_EARLY_G1	65	-0.32854	-1.32948	0.0747307	0.443369	0.404705	2029	tags=43%, list=31%, signal=30%	26445/19192/75430/20422/26443/66440/19173/19167/59029/56317/19181/217232/78294/19184/26441/68999/19177/21762/103554/19172/19171/17222/22186/59008/23996/30939/68612/19182
GO_T_CELL_DIFFERENTIATION_INVOLVED_IN_IMMUNE_RESPONSE	GO_T_CELL_DIFFERENTIATION_INVOLVED_IN_IMMUNE_RESPONSE	GO_T_CELL_DIFFERENTIATION_INVOLVED_IN_IMMUNE_RESPONSE	37	0.395933	1.37867	0.0749071	0.443382	0.404716	602	tags=24%, list=9%, signal=22%	30925/16842/319817/15289/19883/321019/17131/243910/18762
GO_REGULATION_OF_PHOSPHOLIPID_METABOLIC_PROCESS	GO_REGULATION_OF_PHOSPHOLIPID_METABOLIC_PROCESS	GO_REGULATION_OF_PHOSPHOLIPID_METABOLIC_PROCESS	27	-0.422427	-1.40551	0.0750273	0.443382	0.404716	672	tags=37%, list=10%, signal=33%	75669/216505/11305/77116/19229/21803/12702/216233/12703/12700
REACTOME_SEMAPHORIN_INTERACTIONS	REACTOME_SEMAPHORIN_INTERACTIONS	REACTOME_SEMAPHORIN_INTERACTIONS	29	0.42532	1.40141	0.0750278	0.443382	0.404716	1207	tags=45%, list=18%, signal=37%	12631/21894/18186/16412/56637/11853/14360/17886/19353/12568/20354/12933/67938
HALLMARK_ALLOGRAFT_REJECTION	HALLMARK_ALLOGRAFT_REJECTION	HALLMARK_ALLOGRAFT_REJECTION	120	-0.27896	-1.26212	0.0751809	0.443705	0.405012	427	tags=18%, list=6%, signal=17%	20005/12516/21803/12774/76846/20091/12444/93765/276770/16185/12445/21838/18148/16150/20085/15976/16428/12703/18102/14062/14938/14939
GO_AUTOPHAGY_OF_MITOCHONDRION	GO_AUTOPHAGY_OF_MITOCHONDRION	GO_AUTOPHAGY_OF_MITOCHONDRION	46	0.370799	1.35394	0.0756549	0.445919	0.407032	2178	tags=50%, list=33%, signal=34%	11983/12421/67006/66437/68943/56486/66169/67526/13000/606496/50754/12257/14466/67391/74244/68350/18412/67443/230895/56208/15194/22333/69754
REACTOME_LEISHMANIA_INFECTION	REACTOME_LEISHMANIA_INFECTION	REACTOME_LEISHMANIA_INFECTION	82	0.321096	1.3133	0.0757656	0.445988	0.407096	1117	tags=24%, list=17%, signal=21%	67771/11465/12503/140580/14683/74117/17973/11461/17925/12540/14360/14707/56378/68089/17886/19353/26417/14678/12502/14679
GO_MOLTING_CYCLE	GO_MOLTING_CYCLE	GO_MOLTING_CYCLE	27	-0.421651	-1.40293	0.0758997	0.446195	0.407284	1977	tags=56%, list=30%, signal=39%	18194/433759/11865/20643/101706/12614/20662/71175/18626/433864/64010/12387/230709/16825/12043
GO_POST_TRANSLATIONAL_PROTEIN_MODIFICATION	GO_POST_TRANSLATIONAL_PROTEIN_MODIFICATION	GO_POST_TRANSLATIONAL_PROTEIN_MODIFICATION	179	-0.255341	-1.22287	0.0763171	0.446971	0.407993	1204	tags=23%, list=18%, signal=20%	19184/12662/50868/242418/22027/74646/104799/71745/11305/71991/26441/103583/101358/53312/98193/269181/19177/21762/22134/17846/13194/103554/19172/19171/11793/30050/19823/68292/56453/26754/22346/100037258/71853/26554/23996/12702/245688/11816/216233/16852/19182/12700
GO_RHO_PROTEIN_SIGNAL_TRANSDUCTION	GO_RHO_PROTEIN_SIGNAL_TRANSDUCTION	GO_RHO_PROTEIN_SIGNAL_TRANSDUCTION	68	0.333309	1.31728	0.07644	0.446971	0.407993	1252	tags=35%, list=19%, signal=29%	12631/74734/260409/18186/71704/16801/19354/17925/16412/12540/11853/67168/193385/219140/24071/101497/57912/19353/213439/23912/14744/102098/11857/110168
PID_IL8_CXCR2_PATHWAY	PID_IL8_CXCR2_PATHWAY	PID_IL8_CXCR2_PATHWAY	21	0.468808	1.41526	0.0764925	0.446971	0.407993	2326	tags=62%, list=35%, signal=40%	140580/19354/22323/18751/14678/19349/14688/19052/53869/14676/51792/12402/18750
GO_CELLULAR_RESPONSE_TO_XENOBIOTIC_STIMULUS	GO_CELLULAR_RESPONSE_TO_XENOBIOTIC_STIMULUS	GO_CELLULAR_RESPONSE_TO_XENOBIOTIC_STIMULUS	42	-0.369678	-1.3616	0.076534	0.446971	0.407993	1072	tags=31%, list=16%, signal=26%	56458/20851/217124/72508/14873/13685/14815/11898/14870/15516/11863/56351/69726
GO_REGULATION_OF_CELL_CYCLE_PHASE_TRANSITION	GO_REGULATION_OF_CELL_CYCLE_PHASE_TRANSITION	GO_REGULATION_OF_CELL_CYCLE_PHASE_TRANSITION	255	-0.238687	-1.19664	0.0766709	0.446971	0.407993	720	tags=15%, list=11%, signal=13%	21762/68964/13194/103554/19172/53621/108989/52468/68077/19171/13424/17222/381290/67177/78893/11920/214552/12444/12581/234594/77006/59008/69654/26554/19941/12445/23996/22591/18148/15469/22145/15519/68612/108911/19182/15902/12043
GO_REGULATION_OF_LONG_TERM_SYNAPTIC_POTENTIATION	GO_REGULATION_OF_LONG_TERM_SYNAPTIC_POTENTIATION	GO_REGULATION_OF_LONG_TERM_SYNAPTIC_POTENTIATION	11	-0.562399	-1.45326	0.0767311	0.446971	0.407993	149	tags=27%, list=2%, signal=27%	20320/13051/11816
GO_REGULATION_OF_ION_TRANSPORT	GO_REGULATION_OF_ION_TRANSPORT	GO_REGULATION_OF_ION_TRANSPORT	173	0.271419	1.24388	0.0768183	0.446971	0.407993	518	tags=18%, list=8%, signal=17%	20303/20302/20304/54208/16170/11928/72828/229521/14225/22388/269587/22627/100986/68020/18591/12028/75785/12856/12608/66383/238871/56398/11840/68943/58799/12034/12333/14360/12721/66894/22629
GO_RESPONSE_TO_KETONE	GO_RESPONSE_TO_KETONE	GO_RESPONSE_TO_KETONE	75	-0.313923	-1.30614	0.0768883	0.446971	0.407993	365	tags=35%, list=6%, signal=33%	93759/12015/13001/74143/11991/56399/12048/20787/14281/19252/56458/14702/217124/78894/72508/21803/11835/57320/13685/14815/22215/11898/12317/69726/67972/18102
GO_REGULATION_OF_CELL_CYCLE_G1_S_PHASE_TRANSITION	GO_REGULATION_OF_CELL_CYCLE_G1_S_PHASE_TRANSITION	GO_REGULATION_OF_CELL_CYCLE_G1_S_PHASE_TRANSITION	90	-0.300176	-1.29183	0.0769406	0.446971	0.407993	654	tags=16%, list=10%, signal=14%	53621/52468/381290/78893/11920/12444/12581/234594/77006/19941/12445/15469/15902/12043
GO_LOCALIZATION_WITHIN_MEMBRANE	GO_LOCALIZATION_WITHIN_MEMBRANE	GO_LOCALIZATION_WITHIN_MEMBRANE	40	0.38658	1.36771	0.077023	0.446971	0.407993	1014	tags=30%, list=15%, signal=26%	16401/80291/16414/12481/24071/19353/99683/67231/338366/12568/76438/27054
GO_ENDODERM_FORMATION	GO_ENDODERM_FORMATION	GO_ENDODERM_FORMATION	14	0.529647	1.44094	0.0773344	0.448034	0.408963	1637	tags=43%, list=25%, signal=32%	16401/16414/16410/76246/17126/68196
REACTOME_METABOLISM_OF_VITAMINS_AND_COFACTORS	REACTOME_METABOLISM_OF_VITAMINS_AND_COFACTORS	REACTOME_METABOLISM_OF_VITAMINS_AND_COFACTORS	53	-0.346282	-1.34201	0.0774049	0.448034	0.408963	1540	tags=38%, list=23%, signal=29%	225994/67618/216134/671535/20751/54219/52552/69225/108037/27973/109672/14873/20525/17434/192185/52064/17250/11816/15519/17768
GO_PEPTIDYL_SERINE_DEPHOSPHORYLATION	GO_PEPTIDYL_SERINE_DEPHOSPHORYLATION	GO_PEPTIDYL_SERINE_DEPHOSPHORYLATION	17	0.501909	1.43881	0.0776204	0.448528	0.409413	1877	tags=65%, list=28%, signal=46%	22627/17973/52432/19045/20947/71978/320717/19055/17872/19052/19053
GO_ANAPHASE_PROMOTING_COMPLEX_DEPENDENT_CATABOLIC_PROCESS	GO_ANAPHASE_PROMOTING_COMPLEX_DEPENDENT_CATABOLIC_PROCESS	GO_ANAPHASE_PROMOTING_COMPLEX_DEPENDENT_CATABOLIC_PROCESS	68	-0.321074	-1.31136	0.0778957	0.448528	0.409413	2034	tags=44%, list=31%, signal=31%	76454/26445/19192/75430/77891/26443/66440/19173/19167/59029/56317/19181/217232/78294/19184/26441/68999/19177/21762/103554/19172/19171/17222/22186/59008/26554/23996/30939/68612/19182
GO_TUMOR_NECROSIS_FACTOR_SUPERFAMILY_CYTOKINE_PRODUCTION	GO_TUMOR_NECROSIS_FACTOR_SUPERFAMILY_CYTOKINE_PRODUCTION	GO_TUMOR_NECROSIS_FACTOR_SUPERFAMILY_CYTOKINE_PRODUCTION	67	0.333915	1.31782	0.0780155	0.448528	0.409413	1560	tags=37%, list=24%, signal=29%	20302/229521/15289/19247/12481/230073/15979/171285/15040/109815/80795/56490/74155/12524/13202/12042/12257/74131/110168/27215/67581/16423/19401/230738/19260
GO_NEGATIVE_REGULATION_OF_CELLULAR_PROTEIN_CATABOLIC_PROCESS	GO_NEGATIVE_REGULATION_OF_CELLULAR_PROTEIN_CATABOLIC_PROCESS	GO_NEGATIVE_REGULATION_OF_CELLULAR_PROTEIN_CATABOLIC_PROCESS	54	-0.344017	-1.34229	0.0780347	0.448528	0.409413	1324	tags=33%, list=20%, signal=27%	102122/65114/67025/116891/59025/12995/381629/93739/226418/20115/68077/20588/57320/65019/77006/15516/100503670/24086
GO_POSITIVE_REGULATION_OF_EPITHELIAL_TO_MESENCHYMAL_TRANSITION	GO_POSITIVE_REGULATION_OF_EPITHELIAL_TO_MESENCHYMAL_TRANSITION	GO_POSITIVE_REGULATION_OF_EPITHELIAL_TO_MESENCHYMAL_TRANSITION	13	0.543846	1.4485	0.078116	0.448528	0.409413	621	tags=38%, list=9%, signal=35%	16842/80288/17128/53378/21813
GO_SMOOTH_MUSCLE_CELL_PROLIFERATION	GO_SMOOTH_MUSCLE_CELL_PROLIFERATION	GO_SMOOTH_MUSCLE_CELL_PROLIFERATION	45	0.371458	1.35237	0.0783166	0.448528	0.409413	1117	tags=33%, list=17%, signal=28%	20304/20846/16202/17261/18591/17246/18569/13609/100017/15357/21813/14678/59027/19211/14679
GO_POSITIVE_REGULATION_OF_CELLULAR_RESPONSE_TO_TRANSFORMING_GROWTH_FACTOR_BETA_STIMULUS	GO_POSITIVE_REGULATION_OF_CELLULAR_RESPONSE_TO_TRANSFORMING_GROWTH_FACTOR_BETA_STIMULUS	GO_POSITIVE_REGULATION_OF_CELLULAR_RESPONSE_TO_TRANSFORMING_GROWTH_FACTOR_BETA_STIMULUS	16	0.512229	1.44163	0.0784983	0.448528	0.409413	948	tags=44%, list=14%, signal=38%	67903/17128/53378/93836/14718/66354/20869
GO_REGULATION_OF_ALPHA_BETA_T_CELL_DIFFERENTIATION	GO_REGULATION_OF_ALPHA_BETA_T_CELL_DIFFERENTIATION	GO_REGULATION_OF_ALPHA_BETA_T_CELL_DIFFERENTIATION	33	0.408009	1.38401	0.0785515	0.448528	0.409413	621	tags=30%, list=9%, signal=28%	12399/319817/15289/22637/17131/11774/243910/12394/18762/21813
GO_REGULATION_OF_COLLAGEN_METABOLIC_PROCESS	GO_REGULATION_OF_COLLAGEN_METABOLIC_PROCESS	GO_REGULATION_OF_COLLAGEN_METABOLIC_PROCESS	13	-0.531358	-1.44459	0.0786775	0.448528	0.409413	365	tags=31%, list=6%, signal=29%	21803/226551/14062/22352
GO_LOCOMOTORY_BEHAVIOR	GO_LOCOMOTORY_BEHAVIOR	GO_LOCOMOTORY_BEHAVIOR	52	-0.347363	-1.34043	0.0786819	0.448528	0.409413	1013	tags=27%, list=15%, signal=23%	103199/11305/27801/227331/60315/72108/230709/19156/57320/214585/13385/13014/11816/15902
GO_REGULATION_OF_PROTEIN_TARGETING_TO_MITOCHONDRION	GO_REGULATION_OF_PROTEIN_TARGETING_TO_MITOCHONDRION	GO_REGULATION_OF_PROTEIN_TARGETING_TO_MITOCHONDRION	30	0.417584	1.38743	0.0787183	0.448528	0.409413	1260	tags=30%, list=19%, signal=24%	11983/66177/19354/68943/66169/13000/606496/50754/70361
PID_IL6_7_PATHWAY	PID_IL6_7_PATHWAY	PID_IL6_7_PATHWAY	30	0.41786	1.38834	0.0787183	0.448528	0.409413	817	tags=30%, list=12%, signal=26%	20846/17210/16362/12608/18706/19247/19353/26398/54721
REACTOME_MITOTIC_SPINDLE_CHECKPOINT	REACTOME_MITOTIC_SPINDLE_CHECKPOINT	REACTOME_MITOTIC_SPINDLE_CHECKPOINT	59	-0.335145	-1.32879	0.078841	0.448528	0.409413	930	tags=22%, list=14%, signal=19%	21770/68999/67037/226747/13424/17222/232987/226849/68097/59008/18221/68612/108911
REACTOME_CLASS_A_1_RHODOPSIN_LIKE_RECEPTORS	REACTOME_CLASS_A_1_RHODOPSIN_LIKE_RECEPTORS	REACTOME_CLASS_A_1_RHODOPSIN_LIKE_RECEPTORS	29	0.423183	1.39437	0.0789181	0.448528	0.409413	487	tags=31%, list=7%, signal=29%	20303/20302/20304/13611/12766/68039/321019/67168/13609
GO_GROWTH	GO_GROWTH	GO_GROWTH	339	-0.226939	-1.17357	0.0789822	0.448528	0.409413	1119	tags=22%, list=17%, signal=19%	433702/12995/16974/67778/22687/50523/20851/67603/245944/19090/217124/19084/16183/72508/211064/64010/50911/227331/108888/22368/56376/26413/11518/56456/224903/68964/14775/110651/12387/19735/13663/67155/18129/216344/19229/433375/70925/230709/11546/83409/11920/68465/56505/12929/15078/19156/76884/14489/69550/21803/11835/225348/321006/214585/12581/18712/20397/68995/22215/75547/18673/56334/12702/18148/2…
GO_EMBRYONIC_HEART_TUBE_DEVELOPMENT	GO_EMBRYONIC_HEART_TUBE_DEVELOPMENT	GO_EMBRYONIC_HEART_TUBE_DEVELOPMENT	18	-0.478868	-1.42129	0.0792735	0.449615	0.410406	1189	tags=39%, list=18%, signal=32%	20807/74019/225164/239122/12387/18129/56334
PID_ANGIOPOIETIN_RECEPTOR_PATHWAY	PID_ANGIOPOIETIN_RECEPTOR_PATHWAY	PID_ANGIOPOIETIN_RECEPTOR_PATHWAY	26	0.434105	1.39192	0.0794948	0.450304	0.411035	895	tags=35%, list=14%, signal=30%	17973/16412/23871/18706/19247/14360/19353/26417/218397
REACTOME_SEPARATION_OF_SISTER_CHROMATIDS	REACTOME_SEPARATION_OF_SISTER_CHROMATIDS	REACTOME_SEPARATION_OF_SISTER_CHROMATIDS	121	-0.277312	-1.25636	0.0796357	0.450536	0.411247	956	tags=20%, list=14%, signal=17%	26441/21770/68999/67037/19177/21762/103554/19172/19171/226747/13424/17222/232987/226849/68097/22186/59008/23996/18221/30939/22145/68612/108911/19182
GO_RESPONSE_TO_BACTERIUM	GO_RESPONSE_TO_BACTERIUM	GO_RESPONSE_TO_BACTERIUM	195	0.264371	1.23424	0.0797801	0.450788	0.411477	1402	tags=28%, list=21%, signal=23%	16071/20302/100125263/20304/100125262/16019/21946/211666/229521/21672/231507/12367/15289/12608/14581/238871/15944/18569/239743/54644/68652/100038882/171285/64383/18578/57757/15040/433470/319236/226422/69146/109815/19704/26417/12514/12524/192159/97165/213993/53892/12042/81702/18786/12257/18753/13136/12846/79464/68365/67245/55932/12799/16423/11848/54131
GO_POSITIVE_REGULATION_OF_LEUKOCYTE_MEDIATED_CYTOTOXICITY	GO_POSITIVE_REGULATION_OF_LEUKOCYTE_MEDIATED_CYTOTOXICITY	GO_POSITIVE_REGULATION_OF_LEUKOCYTE_MEDIATED_CYTOTOXICITY	26	-0.423578	-1.39536	0.0805544	0.452428	0.412974	667	tags=23%, list=10%, signal=21%	22324/225825/52118/14132/54215/16963
REACTOME_MRNA_DECAY_BY_3_TO_5_EXORIBONUCLEASE	REACTOME_MRNA_DECAY_BY_3_TO_5_EXORIBONUCLEASE	REACTOME_MRNA_DECAY_BY_3_TO_5_EXORIBONUCLEASE	13	-0.529412	-1.4393	0.0805608	0.452428	0.412974	1242	tags=38%, list=19%, signal=31%	109075/27998/108077/50911/66362
GO_REGULATION_OF_PHOSPHATIDYLINOSITOL_3_KINASE_SIGNALING	GO_REGULATION_OF_PHOSPHATIDYLINOSITOL_3_KINASE_SIGNALING	GO_REGULATION_OF_PHOSPHATIDYLINOSITOL_3_KINASE_SIGNALING	46	0.367501	1.3419	0.0806008	0.452428	0.412974	1119	tags=30%, list=17%, signal=25%	20304/23900/12487/18591/17969/18706/17188/14360/15163/19732/26417/19249/19211/20354
GO_POSITIVE_REGULATION_OF_STRESS_FIBER_ASSEMBLY	GO_POSITIVE_REGULATION_OF_STRESS_FIBER_ASSEMBLY	GO_POSITIVE_REGULATION_OF_STRESS_FIBER_ASSEMBLY	18	0.488975	1.42234	0.0806088	0.452428	0.412974	1400	tags=44%, list=21%, signal=35%	20194/18186/12540/11853/19353/14744/16423/11848
GO_ARP2_3_COMPLEX_MEDIATED_ACTIN_NUCLEATION	GO_ARP2_3_COMPLEX_MEDIATED_ACTIN_NUCLEATION	GO_ARP2_3_COMPLEX_MEDIATED_ACTIN_NUCLEATION	25	0.439985	1.39393	0.0807384	0.452428	0.412974	1101	tags=32%, list=17%, signal=27%	67771/63986/74117/11840/56378/68089/29816/63985
GO_LYMPHOCYTE_HOMEOSTASIS	GO_LYMPHOCYTE_HOMEOSTASIS	GO_LYMPHOCYTE_HOMEOSTASIS	37	-0.38238	-1.37261	0.0809174	0.452428	0.412974	1047	tags=30%, list=16%, signal=25%	20851/105855/16183/12018/21929/27060/50930/14605/20104/56532/12043
GO_TRANSMEMBRANE_RECEPTOR_PROTEIN_TYROSINE_KINASE_SIGNALING_PATHWAY	GO_TRANSMEMBRANE_RECEPTOR_PROTEIN_TYROSINE_KINASE_SIGNALING_PATHWAY	GO_TRANSMEMBRANE_RECEPTOR_PROTEIN_TYROSINE_KINASE_SIGNALING_PATHWAY	263	0.250272	1.21015	0.0809249	0.452428	0.412974	1305	tags=29%, list=20%, signal=24%	67771/11465/69178/72828/19245/140580/208650/74117/16818/11777/18186/13858/17973/18591/12501/12367/15925/11461/27371/17969/83946/12540/18706/56637/73711/19247/269254/58194/20491/192192/51791/14360/227333/56378/53378/18762/66144/16410/68089/75717/64383/18751/19353/74747/13859/71609/114143/26417/218397/232910/74155/237542/73834/606496/98415/11773/11974/50754/71690/14678/29816/19211/59287/12526/23534…
GO_POSITIVE_REGULATION_OF_NEURON_DIFFERENTIATION	GO_POSITIVE_REGULATION_OF_NEURON_DIFFERENTIATION	GO_POSITIVE_REGULATION_OF_NEURON_DIFFERENTIATION	118	-0.279411	-1.259	0.0809669	0.452428	0.412974	1250	tags=27%, list=19%, signal=22%	104318/108100/52513/20807/70620/99982/103199/16183/20955/192986/70083/74187/19230/22368/12492/19735/233552/192662/14265/216344/19229/18024/13385/107746/14828/20320/18080/11816/216233/21858/18102/12043
GO_RNA_EXPORT_FROM_NUCLEUS	GO_RNA_EXPORT_FROM_NUCLEUS	GO_RNA_EXPORT_FROM_NUCLEUS	111	-0.283949	-1.26513	0.0809736	0.452428	0.412974	1203	tags=29%, list=18%, signal=24%	103677/60365/433702/66118/20383/107939/15382/193116/54196/18141/22185/17149/68188/229512/94230/432508/108989/68092/233789/20382/68134/19826/68040/54387/64340/54451/192170/20384/68278/276770/353258/18148
REACTOME_RHO_GTPASES_ACTIVATE_NADPH_OXIDASES	REACTOME_RHO_GTPASES_ACTIVATE_NADPH_OXIDASES	REACTOME_RHO_GTPASES_ACTIVATE_NADPH_OXIDASES	15	0.517104	1.43269	0.0813534	0.453477	0.413931	1201	tags=53%, list=18%, signal=44%	19354/17969/18762/23988/18751/19353/26417/18753
REACTOME_DEADENYLATION_OF_MRNA	REACTOME_DEADENYLATION_OF_MRNA	REACTOME_DEADENYLATION_OF_MRNA	20	-0.463192	-1.42402	0.0815368	0.453477	0.413931	969	tags=35%, list=15%, signal=30%	72587/53621/78893/192170/13682/234594/13681
GO_CELLULAR_COMPONENT_DISASSEMBLY_INVOLVED_IN_EXECUTION_PHASE_OF_APOPTOSIS	GO_CELLULAR_COMPONENT_DISASSEMBLY_INVOLVED_IN_EXECUTION_PHASE_OF_APOPTOSIS	GO_CELLULAR_COMPONENT_DISASSEMBLY_INVOLVED_IN_EXECUTION_PHASE_OF_APOPTOSIS	19	0.481682	1.41854	0.0815943	0.453477	0.413931	1075	tags=32%, list=16%, signal=27%	12028/12367/15289/80280/97165/16211
GO_REGULATION_OF_CD8_POSITIVE_ALPHA_BETA_T_CELL_ACTIVATION	GO_REGULATION_OF_CD8_POSITIVE_ALPHA_BETA_T_CELL_ACTIVATION	GO_REGULATION_OF_CD8_POSITIVE_ALPHA_BETA_T_CELL_ACTIVATION	10	-0.575794	-1.45249	0.0817636	0.453477	0.413931	30	tags=20%, list=0%, signal=20%	12703/16963
GO_REGULATION_OF_REACTIVE_OXYGEN_SPECIES_METABOLIC_PROCESS	GO_REGULATION_OF_REACTIVE_OXYGEN_SPECIES_METABOLIC_PROCESS	GO_REGULATION_OF_REACTIVE_OXYGEN_SPECIES_METABOLIC_PROCESS	75	-0.31165	-1.29668	0.0818634	0.453477	0.413931	588	tags=17%, list=9%, signal=16%	11793/19229/381290/18024/21803/57320/11898/14870/13051/15516/15519/56532/12043
GO_NEGATIVE_REGULATION_OF_RECEPTOR_SIGNALING_PATHWAY_VIA_JAK_STAT	GO_NEGATIVE_REGULATION_OF_RECEPTOR_SIGNALING_PATHWAY_VIA_JAK_STAT	GO_NEGATIVE_REGULATION_OF_RECEPTOR_SIGNALING_PATHWAY_VIA_JAK_STAT	12	-0.542619	-1.43951	0.0820459	0.453477	0.413931	263	tags=33%, list=4%, signal=32%	22346/12702/216233/12703
GO_NEGATIVE_REGULATION_OF_RECEPTOR_SIGNALING_PATHWAY_VIA_STAT	GO_NEGATIVE_REGULATION_OF_RECEPTOR_SIGNALING_PATHWAY_VIA_STAT	GO_NEGATIVE_REGULATION_OF_RECEPTOR_SIGNALING_PATHWAY_VIA_STAT	12	-0.542619	-1.43951	0.0820459	0.453477	0.413931	263	tags=33%, list=4%, signal=32%	22346/12702/216233/12703
REACTOME_SIGNALING_BY_TGF_BETA_FAMILY_MEMBERS	REACTOME_SIGNALING_BY_TGF_BETA_FAMILY_MEMBERS	REACTOME_SIGNALING_BY_TGF_BETA_FAMILY_MEMBERS	58	0.345994	1.32634	0.0820531	0.453477	0.413931	1539	tags=36%, list=23%, signal=28%	14225/20481/21815/17128/17131/104394/72949/18762/21813/19045/22190/93836/107951/66354/14479/102098/19047/51813/11848/17126/18550
GO_PROTEIN_HETEROOLIGOMERIZATION	GO_PROTEIN_HETEROOLIGOMERIZATION	GO_PROTEIN_HETEROOLIGOMERIZATION	46	0.366958	1.33992	0.0820663	0.453477	0.413931	1128	tags=28%, list=17%, signal=24%	20194/16202/68953/15925/16149/269061/83925/18762/71609/22030/269113/52398/12042
GO_PLACENTA_BLOOD_VESSEL_DEVELOPMENT	GO_PLACENTA_BLOOD_VESSEL_DEVELOPMENT	GO_PLACENTA_BLOOD_VESSEL_DEVELOPMENT	13	-0.5274	-1.43383	0.082444	0.454134	0.414531	746	tags=38%, list=11%, signal=34%	26413/18129/16477/56334/12702
GO_NEGATIVE_REGULATION_OF_PROTEASOMAL_UBIQUITIN_DEPENDENT_PROTEIN_CATABOLIC_PROCESS	GO_NEGATIVE_REGULATION_OF_PROTEASOMAL_UBIQUITIN_DEPENDENT_PROTEIN_CATABOLIC_PROCESS	GO_NEGATIVE_REGULATION_OF_PROTEASOMAL_UBIQUITIN_DEPENDENT_PROTEIN_CATABOLIC_PROCESS	22	-0.448209	-1.41125	0.0824698	0.454134	0.414531	623	tags=36%, list=9%, signal=33%	67025/59025/68077/20588/57320/77006/15516/24086
GO_POSITIVE_REGULATION_OF_CYTOKINE_PRODUCTION_INVOLVED_IN_IMMUNE_RESPONSE	GO_POSITIVE_REGULATION_OF_CYTOKINE_PRODUCTION_INVOLVED_IN_IMMUNE_RESPONSE	GO_POSITIVE_REGULATION_OF_CYTOKINE_PRODUCTION_INVOLVED_IN_IMMUNE_RESPONSE	25	-0.427386	-1.39409	0.0827765	0.454134	0.414531	118	tags=12%, list=2%, signal=12%	85305/54215/16963
HALLMARK_ESTROGEN_RESPONSE_EARLY	HALLMARK_ESTROGEN_RESPONSE_EARLY	HALLMARK_ESTROGEN_RESPONSE_EARLY	60	-0.331514	-1.32189	0.0829062	0.454134	0.414531	569	tags=30%, list=9%, signal=28%	12614/24056/17869/18432/193796/14281/76199/56350/20602/105675/98952/20525/12505/11835/14228/16529/12700/12043
GO_REGULATION_OF_LYMPHOCYTE_MIGRATION	GO_REGULATION_OF_LYMPHOCYTE_MIGRATION	GO_REGULATION_OF_LYMPHOCYTE_MIGRATION	33	0.405231	1.37459	0.0830084	0.454134	0.414531	131	tags=15%, list=2%, signal=15%	20303/20302/16401/20304/76088
GO_LIMBIC_SYSTEM_DEVELOPMENT	GO_LIMBIC_SYSTEM_DEVELOPMENT	GO_LIMBIC_SYSTEM_DEVELOPMENT	36	0.394682	1.36623	0.0831009	0.454134	0.414531	1064	tags=36%, list=16%, signal=30%	67771/16842/22627/18186/12028/12367/23871/56637/12227/22594/12568/12571/19211
GO_DRUG_TRANSPORT	GO_DRUG_TRANSPORT	GO_DRUG_TRANSPORT	32	0.406887	1.37204	0.0831178	0.454134	0.414531	961	tags=34%, list=15%, signal=30%	54208/229521/11739/20524/19247/68421/68943/320495/24074/20514/208638
GO_METAL_ION_TRANSPORT	GO_METAL_ION_TRANSPORT	GO_METAL_ION_TRANSPORT	245	-0.239422	-1.19308	0.0832702	0.454134	0.414531	765	tags=17%, list=12%, signal=16%	11747/22368/83997/108837/17846/232341/14873/12018/16440/12387/20530/14265/11793/19229/66500/381290/230709/66865/17999/27060/12774/20499/11938/69806/22288/14057/72055/54411/18673/21838/14228/16529/66395/19720/27967/67972/16534/14062/16523/16854/12043/16963
GO_ERK1_AND_ERK2_CASCADE	GO_ERK1_AND_ERK2_CASCADE	GO_ERK1_AND_ERK2_CASCADE	96	0.306688	1.28731	0.0834512	0.454134	0.414531	1110	tags=30%, list=17%, signal=26%	20303/20302/20304/18186/18591/15289/109905/321019/19247/16149/17128/51791/12034/15357/24071/18762/16410/23988/171285/66259/108995/101568/26417/74155/13202/50754/14678/19211/23991
GO_HORMONE_TRANSPORT	GO_HORMONE_TRANSPORT	GO_HORMONE_TRANSPORT	84	0.315919	1.29745	0.0836299	0.454134	0.414531	863	tags=20%, list=13%, signal=18%	20304/28146/14683/106347/68039/11739/109905/70093/235442/19247/17128/19712/15357/67041/19353/223527/19326
GO_LATE_ENDOSOME_TO_VACUOLE_TRANSPORT	GO_LATE_ENDOSOME_TO_VACUOLE_TRANSPORT	GO_LATE_ENDOSOME_TO_VACUOLE_TRANSPORT	14	0.523367	1.42386	0.0838266	0.454134	0.414531	1863	tags=57%, list=28%, signal=41%	71817/68953/67064/234852/27681/68942/68192/70160
GO_POSITIVE_REGULATION_OF_HISTONE_METHYLATION	GO_POSITIVE_REGULATION_OF_HISTONE_METHYLATION	GO_POSITIVE_REGULATION_OF_HISTONE_METHYLATION	24	0.445538	1.39546	0.0838758	0.454134	0.414531	1444	tags=38%, list=22%, signal=29%	57261/17765/17128/67367/66354/16468/76246/108155/109331
GO_SMOOTH_MUSCLE_CELL_MIGRATION	GO_SMOOTH_MUSCLE_CELL_MIGRATION	GO_SMOOTH_MUSCLE_CELL_MIGRATION	20	0.471708	1.40444	0.0838819	0.454134	0.414531	233	tags=30%, list=4%, signal=29%	20304/67771/16202/18186/18591/17246
PID_RXR_VDR_PATHWAY	PID_RXR_VDR_PATHWAY	PID_RXR_VDR_PATHWAY	12	-0.540451	-1.43376	0.0839248	0.454134	0.414531	1359	tags=42%, list=21%, signal=33%	20787/20602/72508/21803/12043
GO_REGULATION_OF_NERVOUS_SYSTEM_DEVELOPMENT	GO_REGULATION_OF_NERVOUS_SYSTEM_DEVELOPMENT	GO_REGULATION_OF_NERVOUS_SYSTEM_DEVELOPMENT	270	-0.234894	-1.18739	0.0839249	0.454134	0.414531	1358	tags=26%, list=21%, signal=21%	17158/71175/56708/12010/65114/15903/104318/22596/108100/237847/52513/20807/74019/70620/22687/99982/225164/103199/27374/18536/16183/20955/192986/70083/330814/74187/19230/22368/56376/12492/13011/338362/77116/12387/56294/19735/233552/192662/14265/64138/216344/19229/17999/64294/12929/18024/21803/225348/13385/107746/22215/14828/21838/12317/66867/20320/14228/13051/21938/18080/14270/11816/216233/16852/2…
GO_POSITIVE_REGULATION_OF_INTERLEUKIN_12_PRODUCTION	GO_POSITIVE_REGULATION_OF_INTERLEUKIN_12_PRODUCTION	GO_POSITIVE_REGULATION_OF_INTERLEUKIN_12_PRODUCTION	10	0.580692	1.42981	0.084123	0.454134	0.414531	418	tags=30%, list=6%, signal=28%	15289/16362/16994
GO_RESPONSE_TO_ENDOGENOUS_STIMULUS	GO_RESPONSE_TO_ENDOGENOUS_STIMULUS	GO_RESPONSE_TO_ENDOGENOUS_STIMULUS	602	-0.208015	-1.13308	0.084154	0.454134	0.414531	1259	tags=22%, list=19%, signal=20%	14281/20901/19252/229709/78294/108100/329877/224045/231637/97212/14272/353187/20807/12988/22027/20602/433702/16974/22687/18626/17187/56458/50523/99982/20851/11789/14702/69920/19255/27374/19090/217124/11305/16969/15502/19084/104263/15382/14719/11911/78894/66445/108067/13367/19205/72508/108037/56392/75747/11747/26413/20849/224903/15466/231207/17129/56404/94245/19087/12387/108989/68092/18519/18129/1…
GO_REGULATION_OF_TELOMERASE_ACTIVITY	GO_REGULATION_OF_TELOMERASE_ACTIVITY	GO_REGULATION_OF_TELOMERASE_ACTIVITY	32	-0.396093	-1.37879	0.0843505	0.454134	0.414531	233	tags=25%, list=4%, signal=24%	26413/12387/59125/59047/15516/15519/56351/21454
GO_CYTOKINE_METABOLIC_PROCESS	GO_CYTOKINE_METABOLIC_PROCESS	GO_CYTOKINE_METABOLIC_PROCESS	43	0.373223	1.345	0.0844761	0.454134	0.414531	1530	tags=40%, list=23%, signal=31%	12487/16768/12501/16362/12608/16149/16994/26397/74155/12524/12042/18761/217410/54131/64685/23938/21841
GO_PROTEIN_NEDDYLATION	GO_PROTEIN_NEDDYLATION	GO_PROTEIN_NEDDYLATION	12	-0.539353	-1.43085	0.0845511	0.454134	0.414531	477	tags=33%, list=7%, signal=31%	67025/19823/100503670/76863
REACTOME_SENESCENCE_ASSOCIATED_SECRETORY_PHENOTYPE_SASP	REACTOME_SENESCENCE_ASSOCIATED_SECRETORY_PHENOTYPE_SASP	REACTOME_SENESCENCE_ASSOCIATED_SECRETORY_PHENOTYPE_SASP	44	-0.35923	-1.33561	0.0846035	0.454134	0.414531	1537	tags=36%, list=23%, signal=28%	56317/217232/16476/14281/78294/68999/26413/110651/17222/18033/15078/12581/22186/77605/59008/68612
GO_REGULATION_OF_ACTIN_FILAMENT_BASED_MOVEMENT	GO_REGULATION_OF_ACTIN_FILAMENT_BASED_MOVEMENT	GO_REGULATION_OF_ACTIN_FILAMENT_BASED_MOVEMENT	12	0.548868	1.42503	0.0846124	0.454134	0.414531	690	tags=33%, list=10%, signal=30%	11928/100986/238871/18578
REACTOME_STIMULI_SENSING_CHANNELS	REACTOME_STIMULI_SENSING_CHANNELS	REACTOME_STIMULI_SENSING_CHANNELS	21	-0.452327	-1.40697	0.0846618	0.454134	0.414531	759	tags=29%, list=11%, signal=25%	22368/232341/12725/22186/14605/56532
GO_LEUKOCYTE_TETHERING_OR_ROLLING	GO_LEUKOCYTE_TETHERING_OR_ROLLING	GO_LEUKOCYTE_TETHERING_OR_ROLLING	10	0.579516	1.42692	0.0847032	0.454134	0.414531	771	tags=40%, list=12%, signal=35%	16401/20345/16412/20343
GO_NUCLEOSIDE_CATABOLIC_PROCESS	GO_NUCLEOSIDE_CATABOLIC_PROCESS	GO_NUCLEOSIDE_CATABOLIC_PROCESS	10	0.579356	1.42652	0.0847032	0.454134	0.414531	750	tags=30%, list=11%, signal=27%	80287/15452/103850
GO_POSITIVE_REGULATION_OF_CELL_DEVELOPMENT	GO_POSITIVE_REGULATION_OF_CELL_DEVELOPMENT	GO_POSITIVE_REGULATION_OF_CELL_DEVELOPMENT	176	-0.25327	-1.21079	0.0853301	0.455849	0.416096	917	tags=20%, list=14%, signal=18%	16183/20955/192986/70083/74187/19230/22368/11518/12492/12387/19735/233552/192662/14265/216344/19229/11546/12929/18024/21803/13385/107746/14828/54411/12317/20320/13051/70450/21938/18080/11816/216233/21858/18102/15902/12043
REACTOME_SIGNALING_BY_PDGFR_IN_DISEASE	REACTOME_SIGNALING_BY_PDGFR_IN_DISEASE	REACTOME_SIGNALING_BY_PDGFR_IN_DISEASE	14	0.522244	1.4208	0.0853542	0.455849	0.416096	1275	tags=43%, list=19%, signal=35%	20846/66899/18706/268980/18176/54214
GO_INTERACTION_WITH_SYMBIONT	GO_INTERACTION_WITH_SYMBIONT	GO_INTERACTION_WITH_SYMBIONT	41	0.378446	1.34785	0.0854465	0.455849	0.416096	145	tags=12%, list=2%, signal=12%	20303/20302/20304/12631/16842
GO_NEGATIVE_REGULATION_OF_ION_TRANSPORT	GO_NEGATIVE_REGULATION_OF_ION_TRANSPORT	GO_NEGATIVE_REGULATION_OF_ION_TRANSPORT	41	-0.366926	-1.34687	0.0855263	0.455849	0.416096	778	tags=29%, list=12%, signal=26%	11911/105675/17846/232341/14873/19735/14265/19229/17999/22630/19720/12043
GO_REGULATION_OF_PROTEIN_CONTAINING_COMPLEX_ASSEMBLY	GO_REGULATION_OF_PROTEIN_CONTAINING_COMPLEX_ASSEMBLY	GO_REGULATION_OF_PROTEIN_CONTAINING_COMPLEX_ASSEMBLY	217	0.257873	1.22016	0.0855285	0.455849	0.416096	707	tags=18%, list=11%, signal=16%	67771/63986/19891/72042/56193/74117/215351/260409/100986/17973/18643/12028/15289/15925/54343/13196/12540/56637/15944/19247/19106/11840/78473/68943/58799/11853/12721/22323/13486/56378/18762/101497/22590/15163/68089/68558/64383/14884
GO_POSITIVE_REGULATION_OF_PRODUCTION_OF_MOLECULAR_MEDIATOR_OF_IMMUNE_RESPONSE	GO_POSITIVE_REGULATION_OF_PRODUCTION_OF_MOLECULAR_MEDIATOR_OF_IMMUNE_RESPONSE	GO_POSITIVE_REGULATION_OF_PRODUCTION_OF_MOLECULAR_MEDIATOR_OF_IMMUNE_RESPONSE	42	-0.365064	-1.34461	0.0857708	0.456601	0.416782	1460	tags=38%, list=22%, signal=30%	71890/27223/56708/12010/56200/15275/240354/16183/17685/225825/16190/21803/66362/85305/54215/16963
GO_RECEPTOR_INTERNALIZATION	GO_RECEPTOR_INTERNALIZATION	GO_RECEPTOR_INTERNALIZATION	33	0.402526	1.36541	0.0859796	0.456752	0.416921	567	tags=24%, list=9%, signal=22%	13858/110355/12527/16414/16412/11840/100017/53378
GO_APPENDAGE_MORPHOGENESIS	GO_APPENDAGE_MORPHOGENESIS	GO_APPENDAGE_MORPHOGENESIS	32	0.40402	1.36237	0.0860731	0.456752	0.416921	566	tags=22%, list=9%, signal=20%	22589/14683/16842/12028/20481/17128/53614
GO_REGULATION_OF_HISTONE_MODIFICATION	GO_REGULATION_OF_HISTONE_MODIFICATION	GO_REGULATION_OF_HISTONE_MODIFICATION	86	0.312819	1.29258	0.0861033	0.456752	0.416921	988	tags=23%, list=15%, signal=20%	22589/57261/18193/20481/17765/14581/70790/17128/67367/68943/13018/24074/57741/107951/66354/26417/76804/16468/76246/98403
GO_RESPONSE_TO_COLD	GO_RESPONSE_TO_COLD	GO_RESPONSE_TO_COLD	19	-0.465996	-1.40862	0.0862695	0.457096	0.417235	222	tags=21%, list=3%, signal=20%	100037258/11370/15519/67972
GO_POSITIVE_REGULATION_OF_UBIQUITIN_PROTEIN_TRANSFERASE_ACTIVITY	GO_POSITIVE_REGULATION_OF_UBIQUITIN_PROTEIN_TRANSFERASE_ACTIVITY	GO_POSITIVE_REGULATION_OF_UBIQUITIN_PROTEIN_TRANSFERASE_ACTIVITY	18	-0.473087	-1.40413	0.0865385	0.457983	0.418045	290	tags=22%, list=4%, signal=21%	93765/16898/68612/76863
GO_REGULATION_OF_SUPRAMOLECULAR_FIBER_ORGANIZATION	GO_REGULATION_OF_SUPRAMOLECULAR_FIBER_ORGANIZATION	GO_REGULATION_OF_SUPRAMOLECULAR_FIBER_ORGANIZATION	148	0.277055	1.24648	0.0869119	0.458797	0.418787	660	tags=17%, list=10%, signal=16%	67771/63986/72042/12631/56193/20194/74117/260409/22388/18186/100986/17973/18643/12540/17128/11840/11853/13609/12721/22323/56378/216965/101497/15163/68089
GO_CELL_CHEMOTAXIS	GO_CELL_CHEMOTAXIS	GO_CELL_CHEMOTAXIS	86	-0.300588	-1.28013	0.0869765	0.458797	0.418787	443	tags=19%, list=7%, signal=18%	12929/16172/50930/12774/13143/17250/14870/12317/13051/85305/20085/18600/109700/270152/16854/16963
GO_POSITIVE_REGULATION_OF_INTERFERON_BETA_PRODUCTION	GO_POSITIVE_REGULATION_OF_INTERFERON_BETA_PRODUCTION	GO_POSITIVE_REGULATION_OF_INTERFERON_BETA_PRODUCTION	18	0.484599	1.40961	0.0869974	0.458797	0.418787	1039	tags=39%, list=16%, signal=33%	16362/19247/230073/67065/56490/70408/97165
GO_MULTI_ORGANISM_REPRODUCTIVE_PROCESS	GO_MULTI_ORGANISM_REPRODUCTIVE_PROCESS	GO_MULTI_ORGANISM_REPRODUCTIVE_PROCESS	270	-0.233951	-1.18263	0.0872211	0.459116	0.419078	1086	tags=21%, list=16%, signal=19%	12462/104799/239528/20851/22691/70231/217124/15502/19084/104263/14719/227615/11674/72508/55978/12465/17685/26413/259279/17129/12387/103554/19735/67155/19229/16190/381290/20525/11920/68465/56505/50790/12929/16653/15078/13854/16477/23885/319448/11835/22209/26934/57320/20397/50722/22215/56334/12469/13046/12317/14228/30939/80517/328365/19720/20104/21454/12043
GO_ORGAN_GROWTH	GO_ORGAN_GROWTH	GO_ORGAN_GROWTH	48	-0.348759	-1.32663	0.0872616	0.459116	0.419078	1069	tags=31%, list=16%, signal=26%	50523/67603/19084/64010/56376/26413/19735/230709/11546/19156/11835/18712/22215/75547/12043
GO_POSITIVE_REGULATION_OF_PROTEIN_MODIFICATION_PROCESS	GO_POSITIVE_REGULATION_OF_PROTEIN_MODIFICATION_PROCESS	GO_POSITIVE_REGULATION_OF_PROTEIN_MODIFICATION_PROCESS	460	-0.21595	-1.14756	0.0876993	0.460881	0.42069	560	tags=13%, list=8%, signal=12%	19229/381290/59026/14256/83409/11920/12929/16653/74022/19156/56040/12505/226849/21803/11835/57320/20587/12444/22186/93765/13385/107746/98732/22215/23882/16543/14828/52065/77006/54411/75547/26554/18673/12445/12702/102626/18148/20320/13051/66245/85305/15516/16898/15469/11863/11816/15519/26410/69726/21858/68612/56532/12703/76863/14062/109700/12043/16963
GO_T_CELL_MEDIATED_IMMUNITY	GO_T_CELL_MEDIATED_IMMUNITY	GO_T_CELL_MEDIATED_IMMUNITY	46	-0.354256	-1.33248	0.0878274	0.461017	0.420814	484	tags=13%, list=7%, signal=12%	68137/52118/21938/14132/56532/16963
GARGALOVIC_RESPONSE_TO_OXIDIZED_PHOSPHOLIPIDS_CYAN_UP	GARGALOVIC_RESPONSE_TO_OXIDIZED_PHOSPHOLIPIDS_CYAN_UP	GARGALOVIC_RESPONSE_TO_OXIDIZED_PHOSPHOLIPIDS_CYAN_UP	14	-0.515	-1.42984	0.0881427	0.461795	0.421524	1372	tags=43%, list=21%, signal=34%	11491/72895/14674/22217/11987/19243
GO_PEPTIDYL_LYSINE_DIMETHYLATION	GO_PEPTIDYL_LYSINE_DIMETHYLATION	GO_PEPTIDYL_LYSINE_DIMETHYLATION	10	-0.569247	-1.43597	0.0881805	0.461795	0.421524	1599	tags=60%, list=24%, signal=46%	77683/235626/73251/104263/20587/52690
GO_POSITIVE_REGULATION_OF_VASCULATURE_DEVELOPMENT	GO_POSITIVE_REGULATION_OF_VASCULATURE_DEVELOPMENT	GO_POSITIVE_REGULATION_OF_VASCULATURE_DEVELOPMENT	51	0.354246	1.32333	0.0884859	0.462857	0.422494	722	tags=25%, list=11%, signal=23%	18186/18591/56233/109905/16414/16412/23871/66549/12394/15257/21813/18751/16411
GO_NEGATIVE_REGULATION_OF_CYTOKINE_PRODUCTION	GO_NEGATIVE_REGULATION_OF_CYTOKINE_PRODUCTION	GO_NEGATIVE_REGULATION_OF_CYTOKINE_PRODUCTION	112	-0.280351	-1.25002	0.08867	0.463283	0.422882	475	tags=15%, list=7%, signal=14%	18033/67116/21929/20226/69550/21803/268857/22230/16331/14870/20320/13051/59079/15516/19720/67972/16963
REACTOME_RAP1_SIGNALLING	REACTOME_RAP1_SIGNALLING	REACTOME_RAP1_SIGNALLING	10	0.575748	1.41764	0.089151	0.465257	0.424684	1882	tags=70%, list=28%, signal=50%	22631/109905/19395/18747/20469/18749/110157
GO_MESENCHYMAL_CELL_DIFFERENTIATION	GO_MESENCHYMAL_CELL_DIFFERENTIATION	GO_MESENCHYMAL_CELL_DIFFERENTIATION	56	0.345621	1.31415	0.089425	0.466097	0.42545	621	tags=23%, list=9%, signal=21%	20846/12631/16842/18186/20198/80288/56637/18569/21453/17128/17131/53378/21813
GO_POSITIVE_REGULATION_OF_CATALYTIC_ACTIVITY	GO_POSITIVE_REGULATION_OF_CATALYTIC_ACTIVITY	GO_POSITIVE_REGULATION_OF_CATALYTIC_ACTIVITY	599	0.218903	1.14698	0.0895187	0.466097	0.42545	1241	tags=23%, list=19%, signal=21%	20303/20302/20304/12531/63986/211666/56193/21672/20194/208263/14683/16202/98366/16818/76088/13611/67905/11544/18201/67865/18186/104418/22248/70719/68020/18643/18591/12028/12367/15289/26411/16801/12856/26431/109905/17969/14569/66437/108671/16414/13196/68145/66383/17925/16412/240672/12540/18706/56637/18567/15944/19247/19106/16149/12363/11840/68943/106021/51791/12549/11853/14360/19712/13609/432763/2…
GO_DNA_LIGATION	GO_DNA_LIGATION	GO_DNA_LIGATION	11	0.556882	1.41224	0.0901213	0.468693	0.42782	1890	tags=73%, list=29%, signal=52%	15289/227622/22594/97165/21973/235587/18970/14375
REACTOME_ATF6_ATF6_ALPHA_ACTIVATES_CHAPERONES	REACTOME_ATF6_ATF6_ALPHA_ACTIVATES_CHAPERONES	REACTOME_ATF6_ATF6_ALPHA_ACTIVATES_CHAPERONES	11	-0.549016	-1.41868	0.0902475	0.468808	0.427926	1155	tags=45%, list=17%, signal=38%	22027/11911/56453/14828/12317
GO_LYMPHOCYTE_COSTIMULATION	GO_LYMPHOCYTE_COSTIMULATION	GO_LYMPHOCYTE_COSTIMULATION	32	0.401455	1.35372	0.0906908	0.469994	0.429008	927	tags=41%, list=14%, signal=35%	12487/16818/12507/12501/12540/18706/19247/12477/14360/54167/18566/19353/12524
GO_NEGATIVE_REGULATION_OF_BLOOD_VESSEL_DIAMETER	GO_NEGATIVE_REGULATION_OF_BLOOD_VESSEL_DIAMETER	GO_NEGATIVE_REGULATION_OF_BLOOD_VESSEL_DIAMETER	12	-0.534114	-1.41695	0.0908142	0.469994	0.429008	43	tags=25%, list=1%, signal=25%	15466/67972/14062
GO_CHAPERONE_MEDIATED_PROTEIN_COMPLEX_ASSEMBLY	GO_CHAPERONE_MEDIATED_PROTEIN_COMPLEX_ASSEMBLY	GO_CHAPERONE_MEDIATED_PROTEIN_COMPLEX_ASSEMBLY	10	-0.567313	-1.4311	0.0910785	0.469994	0.429008	108	tags=60%, list=2%, signal=59%	74142/14976/74318/15516/15519/56351
GO_NEURON_DEVELOPMENT	GO_NEURON_DEVELOPMENT	GO_NEURON_DEVELOPMENT	332	-0.22528	-1.16091	0.0912497	0.469994	0.429008	836	tags=17%, list=13%, signal=16%	211064/55978/75420/74187/19230/77945/22368/56376/26413/12492/232341/17258/94245/22272/338362/77116/12387/56294/19735/233552/192662/14265/64138/216344/19229/117197/30941/50790/17999/64294/12929/76884/18024/225348/214585/13385/107746/22215/14828/21838/20320/14228/56336/15516/15469/16765/18080/14270/11816/15519/16852/12550/18102/15902/109700/259277/22352/12043
REACTOME_ESTROGEN_DEPENDENT_NUCLEAR_EVENTS_DOWNSTREAM_OF_ESR_MEMBRANE_SIGNALING	REACTOME_ESTROGEN_DEPENDENT_NUCLEAR_EVENTS_DOWNSTREAM_OF_ESR_MEMBRANE_SIGNALING	REACTOME_ESTROGEN_DEPENDENT_NUCLEAR_EVENTS_DOWNSTREAM_OF_ESR_MEMBRANE_SIGNALING	11	-0.548349	-1.41695	0.0912872	0.469994	0.429008	1259	tags=36%, list=19%, signal=29%	14281/20807/26413/12043
GO_ALPHA_AMINO_ACID_METABOLIC_PROCESS	GO_ALPHA_AMINO_ACID_METABOLIC_PROCESS	GO_ALPHA_AMINO_ACID_METABOLIC_PROCESS	60	-0.326647	-1.30249	0.0913751	0.469994	0.429008	1137	tags=35%, list=17%, signal=29%	67618/14630/67383/58875/66194/12036/68133/14719/108037/20603/14450/66514/18263/381290/52633/109079/69051/110446/20226/57320/11898
GO_CELL_MIGRATION_INVOLVED_IN_SPROUTING_ANGIOGENESIS	GO_CELL_MIGRATION_INVOLVED_IN_SPROUTING_ANGIOGENESIS	GO_CELL_MIGRATION_INVOLVED_IN_SPROUTING_ANGIOGENESIS	17	0.491076	1.40775	0.091407	0.469994	0.429008	1736	tags=53%, list=26%, signal=39%	18186/56233/16412/338366/50754/23991/11848/23938/21390
REACTOME_RNA_POLYMERASE_II_TRANSCRIPTION_TERMINATION	REACTOME_RNA_POLYMERASE_II_TRANSCRIPTION_TERMINATION	REACTOME_RNA_POLYMERASE_II_TRANSCRIPTION_TERMINATION	60	-0.326202	-1.30072	0.0915979	0.469994	0.429008	1223	tags=37%, list=18%, signal=30%	20638/60365/433702/66118/20383/193116/54196/22185/17149/68188/94230/68092/67332/20382/68134/19826/69878/64340/54451/192170/20384/68278
GO_PROTEIN_INSERTION_INTO_MITOCHONDRIAL_INNER_MEMBRANE	GO_PROTEIN_INSERTION_INTO_MITOCHONDRIAL_INNER_MEMBRANE	GO_PROTEIN_INSERTION_INTO_MITOCHONDRIAL_INNER_MEMBRANE	10	-0.566026	-1.42785	0.0916994	0.469994	0.429008	616	tags=40%, list=9%, signal=36%	30056/30059/231430/69923
GO_POSITIVE_REGULATION_OF_VIRAL_GENOME_REPLICATION	GO_POSITIVE_REGULATION_OF_VIRAL_GENOME_REPLICATION	GO_POSITIVE_REGULATION_OF_VIRAL_GENOME_REPLICATION	29	0.412906	1.3605	0.0917006	0.469994	0.429008	151	tags=14%, list=2%, signal=14%	20304/12487/56491/109333
GO_INTERFERON_BETA_PRODUCTION	GO_INTERFERON_BETA_PRODUCTION	GO_INTERFERON_BETA_PRODUCTION	31	0.404299	1.3532	0.0917499	0.469994	0.429008	1436	tags=39%, list=22%, signal=30%	384309/16362/19247/108086/230073/67065/22632/56490/70408/97165/54131/64685
GO_SYNAPSE_ASSEMBLY	GO_SYNAPSE_ASSEMBLY	GO_SYNAPSE_ASSEMBLY	18	-0.46751	-1.38758	0.0918803	0.469994	0.429008	1275	tags=39%, list=19%, signal=31%	65114/70620/330814/56376/12929/20320/12550
GO_ACTIN_CYTOSKELETON_REORGANIZATION	GO_ACTIN_CYTOSKELETON_REORGANIZATION	GO_ACTIN_CYTOSKELETON_REORGANIZATION	38	0.384129	1.34485	0.0919179	0.469994	0.429008	1199	tags=32%, list=18%, signal=26%	63986/56193/18186/12540/13609/15163/17886/12568/64099/235574/14744/11857
GO_ADULT_LOCOMOTORY_BEHAVIOR	GO_ADULT_LOCOMOTORY_BEHAVIOR	GO_ADULT_LOCOMOTORY_BEHAVIOR	21	-0.44673	-1.38956	0.0919862	0.469994	0.429008	804	tags=24%, list=12%, signal=21%	227331/230709/57320/13014/15902
GO_METAPHASE_ANAPHASE_TRANSITION_OF_CELL_CYCLE	GO_METAPHASE_ANAPHASE_TRANSITION_OF_CELL_CYCLE	GO_METAPHASE_ANAPHASE_TRANSITION_OF_CELL_CYCLE	27	-0.411774	-1.37006	0.0920393	0.469994	0.429008	1979	tags=52%, list=30%, signal=36%	75430/68501/66440/107047/71890/217232/19252/11789/108989/17222/67177/11920/59008/26554
REACTOME_SIGNALING_BY_SCF_KIT	REACTOME_SIGNALING_BY_SCF_KIT	REACTOME_SIGNALING_BY_SCF_KIT	23	0.446494	1.38022	0.0923852	0.471118	0.430033	759	tags=30%, list=11%, signal=27%	20846/16818/18706/19247/14360/71520/19353
GO_TISSUE_MIGRATION	GO_TISSUE_MIGRATION	GO_TISSUE_MIGRATION	96	0.303219	1.27275	0.0924682	0.471118	0.430033	1214	tags=29%, list=18%, signal=24%	20684/19245/109333/18186/18643/18591/67903/56233/15289/16414/16412/23871/18706/19247/24071/227290/26921/21813/17886/26397/338366/232227/50754/19211/23991/13482/72674/101540
GO_RESPONSE_TO_LIPID	GO_RESPONSE_TO_LIPID	GO_RESPONSE_TO_LIPID	328	-0.22668	-1.16505	0.0929736	0.473158	0.431896	475	tags=13%, list=7%, signal=13%	18033/11920/17999/16653/109934/21929/12511/16477/21803/11835/12774/57320/13685/11938/12581/18712/16478/14815/22215/11898/234594/77006/75547/18673/14870/67040/102626/12317/14228/13051/245688/59079/18600/21938/216233/108655/69726/67972/18102/14062/22352/12043
GO_MAINTENANCE_OF_LOCATION	GO_MAINTENANCE_OF_LOCATION	GO_MAINTENANCE_OF_LOCATION	144	-0.262529	-1.22133	0.0931232	0.473369	0.432089	786	tags=19%, list=12%, signal=17%	19230/54401/11747/107566/108837/66913/14873/16440/66629/11793/19229/66500/68137/18033/12774/57320/14667/14828/227695/21838/12317/106326/11816/19240/27967/14062/16963
GO_REGULATION_OF_PROTEIN_CATABOLIC_PROCESS	GO_REGULATION_OF_PROTEIN_CATABOLIC_PROCESS	GO_REGULATION_OF_PROTEIN_CATABOLIC_PROCESS	215	-0.24304	-1.19184	0.0933367	0.473369	0.432089	1545	tags=28%, list=23%, signal=22%	59029/93687/19181/269523/19684/67588/66313/71890/22218/218203/23807/102122/65114/104318/67025/116891/59025/50868/70620/12995/381629/56458/30945/93739/11789/11305/226418/53312/67267/106039/21762/17846/14775/13194/20115/68077/14265/18263/19229/17999/20588/21929/75234/18024/23806/57320/65019/22215/77006/19358/18673/23996/66245/15516/21938/100503670/24086/11816/15519/21858/12550
GO_NEGATIVE_REGULATION_OF_CELL_PROJECTION_ORGANIZATION	GO_NEGATIVE_REGULATION_OF_CELL_PROJECTION_ORGANIZATION	GO_NEGATIVE_REGULATION_OF_CELL_PROJECTION_ORGANIZATION	57	-0.330683	-1.30296	0.0933423	0.473369	0.432089	653	tags=19%, list=10%, signal=18%	56294/192662/64138/64294/22215/21838/14228/11816/16852/259277/22352
GO_RESPONSE_TO_MITOCHONDRIAL_DEPOLARISATION	GO_RESPONSE_TO_MITOCHONDRIAL_DEPOLARISATION	GO_RESPONSE_TO_MITOCHONDRIAL_DEPOLARISATION	11	0.554527	1.40627	0.0935875	0.473369	0.432089	1717	tags=55%, list=26%, signal=40%	11983/68943/66169/14466/68350/18412
GO_CALCIUM_ION_TRANSMEMBRANE_IMPORT_INTO_CYTOSOL	GO_CALCIUM_ION_TRANSMEMBRANE_IMPORT_INTO_CYTOSOL	GO_CALCIUM_ION_TRANSMEMBRANE_IMPORT_INTO_CYTOSOL	45	-0.35307	-1.3198	0.0936742	0.473369	0.432089	722	tags=24%, list=11%, signal=22%	108837/14873/16440/11793/19229/381290/12774/21838/27967/14062/16963
GO_NEGATIVE_REGULATION_OF_CARBOHYDRATE_METABOLIC_PROCESS	GO_NEGATIVE_REGULATION_OF_CARBOHYDRATE_METABOLIC_PROCESS	GO_NEGATIVE_REGULATION_OF_CARBOHYDRATE_METABOLIC_PROCESS	23	0.445459	1.37702	0.0936917	0.473369	0.432089	997	tags=35%, list=15%, signal=30%	56193/56637/27999/74747/109815/69802/606496/17691
GO_ERYTHROCYTE_HOMEOSTASIS	GO_ERYTHROCYTE_HOMEOSTASIS	GO_ERYTHROCYTE_HOMEOSTASIS	66	-0.318832	-1.29331	0.09375	0.473369	0.432089	1047	tags=29%, list=16%, signal=24%	20851/105855/19255/16969/20044/11518/17129/16825/20068/14057/52065/16331/20088/20085/15469/11863/15526/20104/15902
GO_REGULATION_OF_NEUTROPHIL_MIGRATION	GO_REGULATION_OF_NEUTROPHIL_MIGRATION	GO_REGULATION_OF_NEUTROPHIL_MIGRATION	11	-0.546816	-1.41299	0.0939904	0.473608	0.432306	216	tags=18%, list=3%, signal=18%	13143/16963
REACTOME_SIGNALING_BY_NTRK2_TRKB	REACTOME_SIGNALING_BY_NTRK2_TRKB	REACTOME_SIGNALING_BY_NTRK2_TRKB	13	0.529315	1.4098	0.0940073	0.473608	0.432306	1178	tags=46%, list=18%, signal=38%	18706/19247/14360/19353/12568/18176
GO_UROGENITAL_SYSTEM_DEVELOPMENT	GO_UROGENITAL_SYSTEM_DEVELOPMENT	GO_UROGENITAL_SYSTEM_DEVELOPMENT	73	-0.308843	-1.27708	0.0941603	0.473849	0.432527	698	tags=22%, list=11%, signal=20%	17129/12387/18129/18263/230709/12929/20588/19156/110446/11835/20397/22215/11898/14228/15902/12043
GO_CELL_SUBSTRATE_ADHESION	GO_CELL_SUBSTRATE_ADHESION	GO_CELL_SUBSTRATE_ADHESION	102	0.298032	1.26541	0.0943198	0.474122	0.432776	1110	tags=30%, list=17%, signal=26%	16401/20194/16202/18186/12501/19354/109711/108101/83436/16414/57373/16412/12540/56637/78473/12721/18762/26921/58800/16410/19353/110829/12568/64099/218397/12571/19211/60595/20163/381921/23991
REACTOME_ROS_AND_RNS_PRODUCTION_IN_PHAGOCYTES	REACTOME_ROS_AND_RNS_PRODUCTION_IN_PHAGOCYTES	REACTOME_ROS_AND_RNS_PRODUCTION_IN_PHAGOCYTES	18	0.478699	1.39244	0.0945133	0.47421	0.432856	1058	tags=39%, list=16%, signal=33%	19354/17969/66144/114143/73834/11974/74096
GO_POSTSYNAPSE_ORGANIZATION	GO_POSTSYNAPSE_ORGANIZATION	GO_POSTSYNAPSE_ORGANIZATION	49	0.356785	1.31814	0.0945475	0.47421	0.432856	1209	tags=31%, list=18%, signal=25%	11465/12631/18186/11461/228880/109711/12540/11840/14360/72162/15163/12568/19211/56724/18472
GO_IMMUNOGLOBULIN_SECRETION	GO_IMMUNOGLOBULIN_SECRETION	GO_IMMUNOGLOBULIN_SECRETION	10	0.570904	1.40571	0.0947592	0.474304	0.432942	1833	tags=70%, list=28%, signal=51%	18987/15040/240754/22030/14751/103213/110213
GO_REPRODUCTIVE_SYSTEM_DEVELOPMENT	GO_REPRODUCTIVE_SYSTEM_DEVELOPMENT	GO_REPRODUCTIVE_SYSTEM_DEVELOPMENT	138	-0.265143	-1.22802	0.0947766	0.474304	0.432942	840	tags=20%, list=13%, signal=17%	22668/211064/17685/26413/12018/12387/73469/18129/11920/12929/15078/20588/12211/19156/16477/319448/11835/20397/22215/14828/56334/12702/14228/15516/11863/20104/12043
GO_CARBOHYDRATE_DERIVATIVE_CATABOLIC_PROCESS	GO_CARBOHYDRATE_DERIVATIVE_CATABOLIC_PROCESS	GO_CARBOHYDRATE_DERIVATIVE_CATABOLIC_PROCESS	68	0.326283	1.28951	0.0951014	0.474878	0.433466	779	tags=25%, list=12%, signal=22%	80287/21946/59007/15452/67980/238871/56398/15212/75686/13010/70025/56045/18578/57757/11666/103850/108687
GO_RESPONSE_TO_ELECTRICAL_STIMULUS	GO_RESPONSE_TO_ELECTRICAL_STIMULUS	GO_RESPONSE_TO_ELECTRICAL_STIMULUS	11	0.553609	1.40394	0.0951281	0.474878	0.433466	1255	tags=55%, list=19%, signal=44%	100986/11566/19712/12227/19211/20196
GO_MOLTING_CYCLE_PROCESS	GO_MOLTING_CYCLE_PROCESS	GO_MOLTING_CYCLE_PROCESS	22	-0.439193	-1.38286	0.0952073	0.474878	0.433466	866	tags=27%, list=13%, signal=24%	433864/64010/12387/230709/16825/12043
GO_REGULATION_OF_RYANODINE_SENSITIVE_CALCIUM_RELEASE_CHANNEL_ACTIVITY	GO_REGULATION_OF_RYANODINE_SENSITIVE_CALCIUM_RELEASE_CHANNEL_ACTIVITY	GO_REGULATION_OF_RYANODINE_SENSITIVE_CALCIUM_RELEASE_CHANNEL_ACTIVITY	10	0.569499	1.40225	0.0953394	0.475011	0.433588	1389	tags=50%, list=21%, signal=40%	14225/238871/12314/18747/12315
PID_IL2_PI3K_PATHWAY	PID_IL2_PI3K_PATHWAY	PID_IL2_PI3K_PATHWAY	27	-0.40895	-1.36067	0.0955289	0.475263	0.433817	917	tags=30%, list=14%, signal=26%	16183/72508/16186/18033/16185/15519/20104/12043
REACTOME_PHOSPHORYLATION_OF_THE_APC_C	REACTOME_PHOSPHORYLATION_OF_THE_APC_C	REACTOME_PHOSPHORYLATION_OF_THE_APC_C	16	-0.48561	-1.39442	0.0956007	0.475263	0.433817	1979	tags=50%, list=30%, signal=35%	75430/66440/56317/217232/68999/17222/59008/68612
GO_REGULATION_OF_METALLOPEPTIDASE_ACTIVITY	GO_REGULATION_OF_METALLOPEPTIDASE_ACTIVITY	GO_REGULATION_OF_METALLOPEPTIDASE_ACTIVITY	10	-0.562632	-1.41929	0.0958394	0.475648	0.434169	1151	tags=50%, list=17%, signal=41%	17196/233489/77006/85305/21858
GO_ACIDIC_AMINO_ACID_TRANSPORT	GO_ACIDIC_AMINO_ACID_TRANSPORT	GO_ACIDIC_AMINO_ACID_TRANSPORT	14	0.514972	1.40102	0.0960474	0.475648	0.434169	1248	tags=29%, list=19%, signal=23%	54208/67903/67760/14660
REACTOME_UNFOLDED_PROTEIN_RESPONSE_UPR	REACTOME_UNFOLDED_PROTEIN_RESPONSE_UPR	REACTOME_UNFOLDED_PROTEIN_RESPONSE_UPR	59	-0.327418	-1.29815	0.0961366	0.475648	0.434169	1442	tags=36%, list=22%, signal=28%	69162/67838/381801/28106/109075/27998/22027/26905/11911/74322/107513/50911/11518/52468/56453/14828/66362/100037258/71853/12317/11370
GO_MESENCHYME_DEVELOPMENT	GO_MESENCHYME_DEVELOPMENT	GO_MESENCHYME_DEVELOPMENT	64	0.330388	1.2897	0.0962654	0.475648	0.434169	621	tags=22%, list=9%, signal=20%	20846/12631/16842/18186/20198/17246/80288/56637/18569/21453/17128/17131/53378/21813
GO_REGULATION_OF_MUSCLE_ORGAN_DEVELOPMENT	GO_REGULATION_OF_MUSCLE_ORGAN_DEVELOPMENT	GO_REGULATION_OF_MUSCLE_ORGAN_DEVELOPMENT	44	-0.354479	-1.31795	0.096311	0.475648	0.434169	942	tags=30%, list=14%, signal=26%	66978/72508/67267/64010/26413/12387/19735/11546/14489/21803/18712/67040/12043
GO_NEGATIVE_REGULATION_OF_CELL_DIFFERENTIATION	GO_NEGATIVE_REGULATION_OF_CELL_DIFFERENTIATION	GO_NEGATIVE_REGULATION_OF_CELL_DIFFERENTIATION	229	0.252258	1.20168	0.0963111	0.475648	0.434169	1209	tags=27%, list=18%, signal=23%	20302/20846/21946/12399/18018/72828/16768/21672/319817/18186/18591/56233/15289/19883/17246/20481/16362/77889/13196/16412/14581/56637/22608/18569/16149/17128/69562/17131/12477/19712/14561/22629/13684/243910/13209/229700/12394/16410/64383/58202/57757/22632/226422/67996/50794/12568/52615/12571/606496/50754/229473/69131/19211/60595/23991/20354/74203/81702/12257/12933/72674/18472
GO_ZINC_ION_TRANSPORT	GO_ZINC_ION_TRANSPORT	GO_ZINC_ION_TRANSPORT	10	-0.561313	-1.41596	0.0966674	0.47643	0.434883	1278	tags=60%, list=19%, signal=48%	106947/72160/210148/69048/66500/69806
REACTOME_THE_ROLE_OF_GTSE1_IN_G2_M_PROGRESSION_AFTER_G2_CHECKPOINT	REACTOME_THE_ROLE_OF_GTSE1_IN_G2_M_PROGRESSION_AFTER_G2_CHECKPOINT	REACTOME_THE_ROLE_OF_GTSE1_IN_G2_M_PROGRESSION_AFTER_G2_CHECKPOINT	56	-0.330592	-1.30158	0.0966808	0.47643	0.434883	761	tags=20%, list=12%, signal=18%	19177/21762/103554/19172/19171/22186/23996/15516/22145/15519/19182
GO_CELLULAR_RESPONSE_TO_CALCIUM_ION	GO_CELLULAR_RESPONSE_TO_CALCIUM_ION	GO_CELLULAR_RESPONSE_TO_CALCIUM_ION	22	-0.437109	-1.3763	0.0969344	0.477158	0.435547	778	tags=36%, list=12%, signal=32%	105675/11518/17258/16477/16478/14828/12301/70568
REACTOME_SIGNALING_BY_VEGF	REACTOME_SIGNALING_BY_VEGF	REACTOME_SIGNALING_BY_VEGF	60	0.335834	1.29581	0.0971895	0.477892	0.436218	759	tags=25%, list=11%, signal=22%	11465/140580/18186/17973/11461/27371/17969/12540/18706/14360/227290/18762/16410/18751/19353
GO_REGULATION_OF_PHOSPHOPROTEIN_PHOSPHATASE_ACTIVITY	GO_REGULATION_OF_PHOSPHOPROTEIN_PHOSPHATASE_ACTIVITY	GO_REGULATION_OF_PHOSPHOPROTEIN_PHOSPHATASE_ACTIVITY	61	-0.322496	-1.29143	0.0975501	0.478616	0.436878	1014	tags=25%, list=15%, signal=21%	105855/217124/76497/21770/18938/70351/56392/243819/104248/226849/269643/16150/15516/109700/16854
GO_B_CELL_MEDIATED_IMMUNITY	GO_B_CELL_MEDIATED_IMMUNITY	GO_B_CELL_MEDIATED_IMMUNITY	48	0.356837	1.31379	0.0975924	0.478616	0.436878	43	tags=10%, list=1%, signal=10%	16071/100125263/100125262/16019/12487
REACTOME_DAP12_INTERACTIONS	REACTOME_DAP12_INTERACTIONS	REACTOME_DAP12_INTERACTIONS	21	0.453732	1.36975	0.0977612	0.478616	0.436878	1261	tags=33%, list=19%, signal=27%	16818/18706/14360/15040/19353/18176/16641
REACTOME_DAP12_SIGNALING	REACTOME_DAP12_SIGNALING	REACTOME_DAP12_SIGNALING	21	0.453732	1.36975	0.0977612	0.478616	0.436878	1261	tags=33%, list=19%, signal=27%	16818/18706/14360/15040/19353/18176/16641
GO_PIGMENT_GRANULE_ORGANIZATION	GO_PIGMENT_GRANULE_ORGANIZATION	GO_PIGMENT_GRANULE_ORGANIZATION	15	-0.493982	-1.39381	0.0978696	0.478627	0.436888	1559	tags=47%, list=24%, signal=36%	24136/17101/11765/94245/117197/11767/12043
GO_CENTROMERE_COMPLEX_ASSEMBLY	GO_CENTROMERE_COMPLEX_ASSEMBLY	GO_CENTROMERE_COMPLEX_ASSEMBLY	21	-0.443184	-1.37853	0.0980181	0.478834	0.437077	608	tags=33%, list=9%, signal=30%	66578/93762/56505/15078/18148/217449/245688
GO_FC_RECEPTOR_SIGNALING_PATHWAY	GO_FC_RECEPTOR_SIGNALING_PATHWAY	GO_FC_RECEPTOR_SIGNALING_PATHWAY	124	0.28429	1.24271	0.0987439	0.481807	0.439791	800	tags=17%, list=12%, signal=15%	16071/67771/11465/12503/16912/18018/140580/74117/17973/11461/109905/57296/12540/18706/14360/56378/68652/68089/19353/26398/16151
PID_INSULIN_GLUCOSE_PATHWAY	PID_INSULIN_GLUCOSE_PATHWAY	PID_INSULIN_GLUCOSE_PATHWAY	15	0.503687	1.39551	0.0988405	0.481807	0.439791	602	tags=33%, list=9%, signal=30%	22631/22627/56637/22629/18762
GO_LONG_TERM_SYNAPTIC_POTENTIATION	GO_LONG_TERM_SYNAPTIC_POTENTIATION	GO_LONG_TERM_SYNAPTIC_POTENTIATION	21	-0.441882	-1.37448	0.0990952	0.482527	0.440448	746	tags=33%, list=11%, signal=30%	26413/16440/19229/67826/20320/13051/11816
GO_POSITIVE_REGULATION_OF_TELOMERE_MAINTENANCE_VIA_TELOMERE_LENGTHENING	GO_POSITIVE_REGULATION_OF_TELOMERE_MAINTENANCE_VIA_TELOMERE_LENGTHENING	GO_POSITIVE_REGULATION_OF_TELOMERE_MAINTENANCE_VIA_TELOMERE_LENGTHENING	27	-0.407361	-1.35538	0.0994547	0.482691	0.440598	1243	tags=41%, list=19%, signal=33%	22596/12462/15382/12465/26413/12387/11920/59125/12469/59047/21454
GO_DENDRITE_DEVELOPMENT	GO_DENDRITE_DEVELOPMENT	GO_DENDRITE_DEVELOPMENT	87	0.307444	1.27231	0.0995042	0.482691	0.440598	1119	tags=28%, list=17%, signal=23%	12631/16202/18186/15452/12501/228880/13196/16412/12540/56637/11840/14360/22629/72162/268980/15163/23969/99152/12568/20869/606496/19211/381921/20354
GO_REGULATION_OF_CELLULAR_COMPONENT_SIZE	GO_REGULATION_OF_CELLULAR_COMPONENT_SIZE	GO_REGULATION_OF_CELLULAR_COMPONENT_SIZE	153	0.27175	1.22566	0.0995366	0.482691	0.440598	1209	tags=24%, list=18%, signal=20%	67771/63986/72042/12421/12631/56193/74117/16202/260409/22388/18186/17973/18643/56637/11840/104394/12721/22323/56378/15441/101497/15163/68089/19045/19353/99152/12568/218397/11773/29816/19211/63985/20354/11750/20947/18753/18472
REACTOME_RHO_GTPASES_ACTIVATE_PAKS	REACTOME_RHO_GTPASES_ACTIVATE_PAKS	REACTOME_RHO_GTPASES_ACTIVATE_PAKS	11	0.550397	1.3958	0.0995571	0.482691	0.440598	1932	tags=55%, list=29%, signal=39%	12540/17886/19353/67938/224105/17931
GO_TAXIS	GO_TAXIS	GO_TAXIS	152	0.271553	1.22473	0.100103	0.484808	0.44253	1252	tags=30%, list=19%, signal=25%	20303/20302/20304/13723/16170/102545/16842/12766/18186/18591/26394/15289/19354/16414/18706/238871/321019/19247/16149/17128/58194/14360/13609/12721/22323/193385/58208/16410/18578/19353/12568/106512/26417/107338/13202/97165/20354/75458/67759/12933/20947/18753/101540/18761/13448/110168
BIOCARTA_41BB_PATHWAY	BIOCARTA_41BB_PATHWAY	BIOCARTA_41BB_PATHWAY	12	-0.526848	-1.39767	0.100209	0.484808	0.44253	1762	tags=58%, list=27%, signal=43%	18035/15978/16476/12675/16183/18033/16150
KEGG_NEUROACTIVE_LIGAND_RECEPTOR_INTERACTION	KEGG_NEUROACTIVE_LIGAND_RECEPTOR_INTERACTION	KEGG_NEUROACTIVE_LIGAND_RECEPTOR_INTERACTION	16	-0.481478	-1.38256	0.100677	0.485856	0.443487	297	tags=31%, list=4%, signal=30%	15466/14815/78826/14062/14938
BIOCARTA_P38MAPK_PATHWAY	BIOCARTA_P38MAPK_PATHWAY	BIOCARTA_P38MAPK_PATHWAY	24	0.435449	1.36386	0.1008	0.485856	0.443487	921	tags=25%, list=14%, signal=22%	20846/12540/19353/26398/71609/22030
GO_REGULATION_OF_ION_TRANSMEMBRANE_TRANSPORT	GO_REGULATION_OF_ION_TRANSMEMBRANE_TRANSPORT	GO_REGULATION_OF_ION_TRANSMEMBRANE_TRANSPORT	118	-0.27381	-1.23376	0.100915	0.485856	0.443487	920	tags=24%, list=14%, signal=21%	13367/18671/20866/69048/105675/83997/17846/232341/14873/19735/20530/14265/11793/19229/381290/230709/17999/27060/57320/13385/22288/21838/22630/16529/66395/14062/16523/16963
GO_CARDIAC_MUSCLE_TISSUE_DEVELOPMENT	GO_CARDIAC_MUSCLE_TISSUE_DEVELOPMENT	GO_CARDIAC_MUSCLE_TISSUE_DEVELOPMENT	58	-0.326048	-1.2894	0.100917	0.485856	0.443487	1051	tags=31%, list=16%, signal=26%	68927/19084/55978/64010/56376/26413/17258/19735/11793/230709/11546/72900/21803/18712/75547/12301/12317/15902
GO_GLYCOSYL_COMPOUND_BIOSYNTHETIC_PROCESS	GO_GLYCOSYL_COMPOUND_BIOSYNTHETIC_PROCESS	GO_GLYCOSYL_COMPOUND_BIOSYNTHETIC_PROCESS	18	-0.461958	-1.3711	0.101068	0.485856	0.443487	62	tags=22%, list=1%, signal=22%	329504/11821/23918/18102
GO_POSTSYNAPTIC_SIGNAL_TRANSDUCTION	GO_POSTSYNAPTIC_SIGNAL_TRANSDUCTION	GO_POSTSYNAPTIC_SIGNAL_TRANSDUCTION	12	0.536468	1.39284	0.101113	0.485856	0.443487	1382	tags=50%, list=21%, signal=40%	67865/110355/432763/14678/14672/14688
GO_REGULATION_OF_MAPK_CASCADE	GO_REGULATION_OF_MAPK_CASCADE	GO_REGULATION_OF_MAPK_CASCADE	251	0.247344	1.19001	0.10118	0.485856	0.443487	1220	tags=25%, list=18%, signal=22%	20303/20302/20304/106504/12421/21672/16202/18186/18591/15289/26411/66508/109905/77889/17969/80280/240672/12540/321019/19247/19106/18569/16149/17128/68943/51791/12034/14561/21940/15357/24071/68652/53378/18762/26921/216965/13537/23988/171285/22190/319236/240754/26398/16151/26397/66259/108995/15183/101568/26417/74155/22030/13202/50754/69131/14678/19211/381921/23991/56692/18753/18472/101540/109880
REACTOME_NEGATIVE_REGULATORS_OF_DDX58_IFIH1_SIGNALING	REACTOME_NEGATIVE_REGULATORS_OF_DDX58_IFIH1_SIGNALING	REACTOME_NEGATIVE_REGULATORS_OF_DDX58_IFIH1_SIGNALING	30	0.403227	1.33973	0.101315	0.485989	0.443608	831	tags=33%, list=13%, signal=29%	18521/54644/108086/100038882/230073/67664/23988/22190/67526/217069
GO_CELLULAR_RESPONSE_TO_MECHANICAL_STIMULUS	GO_CELLULAR_RESPONSE_TO_MECHANICAL_STIMULUS	GO_CELLULAR_RESPONSE_TO_MECHANICAL_STIMULUS	38	0.379148	1.32741	0.10172	0.4869	0.44444	1128	tags=32%, list=17%, signal=26%	12798/11928/16362/19247/12363/193385/14718/19353/26398/26417/67760/12042
KEGG_GLYCOLYSIS_GLUCONEOGENESIS	KEGG_GLYCOLYSIS_GLUCONEOGENESIS	KEGG_GLYCOLYSIS_GLUCONEOGENESIS	25	-0.416037	-1.35707	0.101746	0.4869	0.44444	1319	tags=36%, list=20%, signal=29%	18746/60525/18655/15275/18648/11674/16828/58810/18597
GO_REGULATION_OF_NEUTROPHIL_CHEMOTAXIS	GO_REGULATION_OF_NEUTROPHIL_CHEMOTAXIS	GO_REGULATION_OF_NEUTROPHIL_CHEMOTAXIS	10	-0.558134	-1.40794	0.101842	0.4869	0.44444	216	tags=20%, list=3%, signal=19%	13143/16963
BIOCARTA_PTDINS_PATHWAY	BIOCARTA_PTDINS_PATHWAY	BIOCARTA_PTDINS_PATHWAY	16	0.494298	1.39116	0.102199	0.4869	0.44444	1002	tags=38%, list=15%, signal=32%	56637/11840/18762/19353/606496/11773
GO_MRNA_TRANSPORT	GO_MRNA_TRANSPORT	GO_MRNA_TRANSPORT	112	-0.276601	-1.2333	0.102275	0.4869	0.44444	1210	tags=29%, list=18%, signal=24%	66874/103677/60365/433702/66118/12626/20383/107939/15382/193116/54196/18141/22185/17149/68188/229512/94230/108989/68092/233789/14265/226747/20382/68134/19826/54387/64340/54451/192170/20384/68278/276770
GO_POSITIVE_REGULATION_OF_CHROMOSOME_SEGREGATION	GO_POSITIVE_REGULATION_OF_CHROMOSOME_SEGREGATION	GO_POSITIVE_REGULATION_OF_CHROMOSOME_SEGREGATION	19	-0.45484	-1.37489	0.102285	0.4869	0.44444	999	tags=37%, list=15%, signal=31%	71175/71514/14156/67177/59008/26554/108911
GO_REGULATION_OF_PROTEIN_DEPHOSPHORYLATION	GO_REGULATION_OF_PROTEIN_DEPHOSPHORYLATION	GO_REGULATION_OF_PROTEIN_DEPHOSPHORYLATION	76	-0.301601	-1.25829	0.102286	0.4869	0.44444	1014	tags=26%, list=15%, signal=23%	105855/217124/76497/21770/19205/68188/18938/70351/56392/243819/54401/104248/226849/269643/21803/52065/16150/15516/109700/16854
GO_ESTABLISHMENT_OF_PROTEIN_LOCALIZATION_TO_MITOCHONDRIAL_MEMBRANE	GO_ESTABLISHMENT_OF_PROTEIN_LOCALIZATION_TO_MITOCHONDRIAL_MEMBRANE	GO_ESTABLISHMENT_OF_PROTEIN_LOCALIZATION_TO_MITOCHONDRIAL_MEMBRANE	16	-0.480156	-1.37876	0.102369	0.4869	0.44444	616	tags=25%, list=9%, signal=23%	30059/231430/69923/15519
GO_NEGATIVE_REGULATION_OF_TRANSLATIONAL_INITIATION	GO_NEGATIVE_REGULATION_OF_TRANSLATIONAL_INITIATION	GO_NEGATIVE_REGULATION_OF_TRANSLATIONAL_INITIATION	12	-0.525204	-1.39331	0.102505	0.487035	0.444563	1074	tags=42%, list=16%, signal=35%	239528/11911/108989/14265/13685
GO_CELLULAR_PIGMENTATION	GO_CELLULAR_PIGMENTATION	GO_CELLULAR_PIGMENTATION	23	-0.427099	-1.3629	0.102929	0.487715	0.445184	686	tags=22%, list=10%, signal=20%	94245/117197/11767/69654/12043
GO_REGULATION_OF_SECRETION	GO_REGULATION_OF_SECRETION	GO_REGULATION_OF_SECRETION	227	0.251347	1.19678	0.103144	0.487715	0.445184	883	tags=20%, list=13%, signal=18%	20302/20304/69178/28146/229521/14683/68953/106347/68039/67903/11739/20479/15289/110355/109905/19354/16414/56637/235442/19247/16149/17128/83671/11840/68943/19712/12481/19325/15357/67041/53378/230073/15979/72162/18762/171285/18751/15040/19353/69146/116733/223527/12568/108124/80795/26417
GO_CARDIAC_MUSCLE_CELL_DIFFERENTIATION	GO_CARDIAC_MUSCLE_CELL_DIFFERENTIATION	GO_CARDIAC_MUSCLE_CELL_DIFFERENTIATION	32	-0.386132	-1.34412	0.103531	0.487715	0.445184	830	tags=34%, list=13%, signal=30%	55978/56376/17258/19735/11793/230709/11546/21803/75547/12301/12317
GO_NEGATIVE_REGULATION_OF_HEMOPOIESIS	GO_NEGATIVE_REGULATION_OF_HEMOPOIESIS	GO_NEGATIVE_REGULATION_OF_HEMOPOIESIS	68	0.323272	1.27761	0.103535	0.487715	0.445184	579	tags=22%, list=9%, signal=20%	20302/21946/12399/72828/16768/21672/319817/15289/16362/16149/17131/12477/243910/229700/12394
GO_POSITIVE_REGULATION_OF_PHOSPHOPROTEIN_PHOSPHATASE_ACTIVITY	GO_POSITIVE_REGULATION_OF_PHOSPHOPROTEIN_PHOSPHATASE_ACTIVITY	GO_POSITIVE_REGULATION_OF_PHOSPHOPROTEIN_PHOSPHATASE_ACTIVITY	12	-0.524402	-1.39118	0.103549	0.487715	0.445184	108	tags=17%, list=2%, signal=16%	15516/109700
GO_MONONUCLEAR_CELL_MIGRATION	GO_MONONUCLEAR_CELL_MIGRATION	GO_MONONUCLEAR_CELL_MIGRATION	19	-0.452128	-1.3667	0.103566	0.487715	0.445184	118	tags=26%, list=2%, signal=26%	85305/20085/270152/16854/16963
GO_REGULATION_OF_TRANSLATIONAL_FIDELITY	GO_REGULATION_OF_TRANSLATIONAL_FIDELITY	GO_REGULATION_OF_TRANSLATIONAL_FIDELITY	13	-0.511449	-1.39047	0.103578	0.487715	0.445184	1274	tags=46%, list=19%, signal=37%	67939/22321/26905/71807/76846/20103
BIOCARTA_IL12_PATHWAY	BIOCARTA_IL12_PATHWAY	BIOCARTA_IL12_PATHWAY	14	0.509318	1.38563	0.103685	0.487715	0.445184	1313	tags=50%, list=20%, signal=40%	12503/12766/12500/12501/54721/12502/16182
GO_POSITIVE_REGULATION_OF_CELLULAR_COMPONENT_BIOGENESIS	GO_POSITIVE_REGULATION_OF_CELLULAR_COMPONENT_BIOGENESIS	GO_POSITIVE_REGULATION_OF_CELLULAR_COMPONENT_BIOGENESIS	217	0.253824	1.201	0.103701	0.487715	0.445184	801	tags=17%, list=12%, signal=15%	67771/63986/19891/56193/20194/74117/68953/260409/18186/100986/17973/18643/20479/12028/15925/228880/19354/216150/13196/12540/56637/11840/78473/68943/11853/12721/22323/193385/56378/53378/26921/22590/68089/14884/19353/116733/110829
PID_IL12_2PATHWAY	PID_IL12_2PATHWAY	PID_IL12_2PATHWAY	47	0.356227	1.30392	0.103741	0.487715	0.445184	194	tags=15%, list=3%, signal=15%	20303/20302/20846/12503/16818/12500/12501
GO_MATURATION_OF_SSU_RRNA_FROM_TRICISTRONIC_RRNA_TRANSCRIPT_SSU_RRNA_5_8S_RRNA_LSU_RRNA	GO_MATURATION_OF_SSU_RRNA_FROM_TRICISTRONIC_RRNA_TRANSCRIPT_SSU_RRNA_5_8S_RRNA_LSU_RRNA	GO_MATURATION_OF_SSU_RRNA_FROM_TRICISTRONIC_RRNA_TRANSCRIPT_SSU_RRNA_5_8S_RRNA_LSU_RRNA	27	-0.405208	-1.34822	0.104035	0.487715	0.445184	1637	tags=44%, list=25%, signal=34%	216987/75416/215194/57315/65961/110816/20055/108707/20044/20116/104662/20085
KEGG_GLIOMA	KEGG_GLIOMA	KEGG_GLIOMA	36	0.383104	1.32615	0.104109	0.487715	0.445184	1882	tags=42%, list=28%, signal=30%	18591/17246/18706/18751/26417/12571/19211/18176/109880/12314/18707/12315/12325/20663/110157
GO_TROPHECTODERMAL_CELL_DIFFERENTIATION	GO_TROPHECTODERMAL_CELL_DIFFERENTIATION	GO_TROPHECTODERMAL_CELL_DIFFERENTIATION	10	-0.556256	-1.4032	0.104119	0.487715	0.445184	1189	tags=40%, list=18%, signal=33%	20807/74318/16477/26554
GO_REGULATION_OF_PROTEIN_POLYUBIQUITINATION	GO_REGULATION_OF_PROTEIN_POLYUBIQUITINATION	GO_REGULATION_OF_PROTEIN_POLYUBIQUITINATION	15	0.499734	1.38456	0.104163	0.487715	0.445184	1560	tags=47%, list=24%, signal=36%	80985/70790/11798/18786/57438/64685/19260
GO_T_HELPER_17_TYPE_IMMUNE_RESPONSE	GO_T_HELPER_17_TYPE_IMMUNE_RESPONSE	GO_T_HELPER_17_TYPE_IMMUNE_RESPONSE	17	0.482885	1.38427	0.104627	0.489381	0.446704	548	tags=29%, list=8%, signal=27%	30925/319817/19883/17131/243910
GO_CYTOSKELETON_ORGANIZATION	GO_CYTOSKELETON_ORGANIZATION	GO_CYTOSKELETON_ORGANIZATION	478	0.222594	1.1455	0.104841	0.489875	0.447155	1212	tags=22%, list=18%, signal=19%	20302/12798/22589/67771/11465/63986/72042/12631/140580/56193/20194/74117/215351/16202/21894/68953/260409/22388/24061/269587/18186/100986/17973/18643/20479/11461/75785/57784/360216/19354/109711/83946/67203/68339/16412/12540/56637/56398/17128/58194/11840/78473/51791/11853/104394/56486/13609/12721/22323/56378/53378/56289/18762/216965/58800/272589/101497/15163/68089/223921/23969/17886/19353/116733/17…
GO_POSITIVE_REGULATION_OF_PROTEIN_METABOLIC_PROCESS	GO_POSITIVE_REGULATION_OF_PROTEIN_METABOLIC_PROCESS	GO_POSITIVE_REGULATION_OF_PROTEIN_METABOLIC_PROCESS	711	-0.201538	-1.11308	0.105116	0.490651	0.447864	564	tags=20%, list=9%, signal=20%	218294/50868/214162/12988/17196/77744/52552/56046/70620/12995/233489/56458/99982/13063/30945/27050/235584/20851/11789/67603/270166/105855/11305/240354/21936/19084/26905/103583/21770/16183/19205/78796/72508/12785/69534/17873/53312/67819/54124/67267/66208/68188/235534/26413/107566/106039/17846/232341/13194/19087/12018/12387/103554/68077/18129/20102/14265/103724/19229/381290/68134/59026/19652/14256/…
GO_CELLULAR_RESPONSE_TO_FATTY_ACID	GO_CELLULAR_RESPONSE_TO_FATTY_ACID	GO_CELLULAR_RESPONSE_TO_FATTY_ACID	16	-0.477486	-1.3711	0.10533	0.491138	0.448308	2051	tags=69%, list=31%, signal=48%	12912/11651/12567/105787/56399/20787/15903/22596/14702/11898/18102
GO_NEGATIVE_REGULATION_OF_TYPE_I_INTERFERON_PRODUCTION	GO_NEGATIVE_REGULATION_OF_TYPE_I_INTERFERON_PRODUCTION	GO_NEGATIVE_REGULATION_OF_TYPE_I_INTERFERON_PRODUCTION	31	0.396443	1.3269	0.105438	0.491138	0.448308	831	tags=32%, list=13%, signal=28%	18521/54644/108086/100038882/230073/67664/23988/171285/22632/217069
BIOCARTA_PPARA_PATHWAY	BIOCARTA_PPARA_PATHWAY	BIOCARTA_PPARA_PATHWAY	34	-0.377678	-1.33278	0.10573	0.49146	0.448602	1371	tags=41%, list=21%, signal=33%	18035/17869/11430/16476/19252/20602/20851/19084/26413/19087/24068/20683/66419/15519
PID_EPO_PATHWAY	PID_EPO_PATHWAY	PID_EPO_PATHWAY	21	-0.434926	-1.35285	0.105773	0.49146	0.448602	475	tags=24%, list=7%, signal=22%	18033/12929/107746/12702/12043
GO_HEART_DEVELOPMENT	GO_HEART_DEVELOPMENT	GO_HEART_DEVELOPMENT	171	0.264927	1.21399	0.105834	0.49146	0.448602	1176	tags=26%, list=18%, signal=22%	12925/12421/18018/16202/17261/14225/18186/18591/12367/17246/12856/110355/72368/16412/12540/19247/18569/17128/17131/19712/13609/67041/68652/229700/72162/21813/109181/23988/17191/19009/22632/26398/99683/68018/14200/26417/16468/606496/17691/14672/19211/66855/244631/22289
REACTOME_REGULATION_OF_INSULIN_LIKE_GROWTH_FACTOR_IGF_TRANSPORT_AND_UPTAKE_BY_INSULIN_LIKE_GROWTH_FACTOR_BINDING_PROTEINS_IGFBPS	REACTOME_REGULATION_OF_INSULIN_LIKE_GROWTH_FACTOR_IGF_TRANSPORT_AND_UPTAKE_BY_INSULIN_LIKE_GROWTH_FACTOR_BINDING_PROTEINS_IGFBPS	REACTOME_REGULATION_OF_INSULIN_LIKE_GROWTH_FACTOR_IGF_TRANSPORT_AND_UPTAKE_BY_INSULIN_LIKE_GROWTH_FACTOR_BINDING_PROTEINS_IGFBPS	25	-0.414509	-1.35208	0.106057	0.491986	0.449082	776	tags=32%, list=12%, signal=28%	269181/22134/56453/100037258/71853/14940/11816/16852
GO_LEUKOCYTE_PROLIFERATION	GO_LEUKOCYTE_PROLIFERATION	GO_LEUKOCYTE_PROLIFERATION	106	-0.279306	-1.23777	0.106166	0.491986	0.449082	670	tags=19%, list=10%, signal=17%	12387/19171/22780/14256/11920/21929/12511/27060/69550/50930/16331/14870/12445/21938/23918/20104/56532/16854/12043/16963
GO_REGULATION_OF_LEUKOCYTE_PROLIFERATION	GO_REGULATION_OF_LEUKOCYTE_PROLIFERATION	GO_REGULATION_OF_LEUKOCYTE_PROLIFERATION	74	-0.30278	-1.25566	0.106446	0.492568	0.449614	557	tags=27%, list=8%, signal=25%	27050/20851/105855/19084/58205/16183/12387/22780/14256/11920/21929/12511/69550/16331/14870/21938/56532/16854/12043/16963
REACTOME_APC_C_CDC20_MEDIATED_DEGRADATION_OF_CYCLIN_B	REACTOME_APC_C_CDC20_MEDIATED_DEGRADATION_OF_CYCLIN_B	REACTOME_APC_C_CDC20_MEDIATED_DEGRADATION_OF_CYCLIN_B	20	-0.444831	-1.36757	0.10651	0.492568	0.449614	1537	tags=50%, list=23%, signal=38%	75430/66440/56317/217232/78294/68999/17222/22186/59008/68612
GO_MUSCLE_CELL_PROLIFERATION	GO_MUSCLE_CELL_PROLIFERATION	GO_MUSCLE_CELL_PROLIFERATION	60	0.332601	1.28334	0.106981	0.494239	0.451138	1117	tags=28%, list=17%, signal=24%	20304/20846/16202/17261/18591/17246/18569/67367/13609/100017/15357/21813/16468/14678/59027/19211/14679
REACTOME_SPHINGOLIPID_METABOLISM	REACTOME_SPHINGOLIPID_METABOLISM	REACTOME_SPHINGOLIPID_METABOLISM	41	0.367318	1.30821	0.10713	0.49442	0.451303	1603	tags=41%, list=24%, signal=32%	56491/14421/52635/75292/23943/13244/15212/19025/223753/68018/67260/101540/14466/76893/12091/76303/81535
REACTOME_SMAD2_SMAD3_SMAD4_HETEROTRIMER_REGULATES_TRANSCRIPTION	REACTOME_SMAD2_SMAD3_SMAD4_HETEROTRIMER_REGULATES_TRANSCRIPTION	REACTOME_SMAD2_SMAD3_SMAD4_HETEROTRIMER_REGULATES_TRANSCRIPTION	25	0.423199	1.34075	0.107403	0.494645	0.451509	847	tags=36%, list=13%, signal=32%	21815/17128/17131/104394/72949/22190/93836/107951/66354
GO_INTERFERON_GAMMA_SECRETION	GO_INTERFERON_GAMMA_SECRETION	GO_INTERFERON_GAMMA_SECRETION	11	-0.53657	-1.38651	0.107507	0.494645	0.451509	392	tags=27%, list=6%, signal=26%	27060/19720/54215
GO_SPHINGOLIPID_BIOSYNTHETIC_PROCESS	GO_SPHINGOLIPID_BIOSYNTHETIC_PROCESS	GO_SPHINGOLIPID_BIOSYNTHETIC_PROCESS	44	0.359832	1.30385	0.10758	0.494645	0.451509	261	tags=16%, list=4%, signal=15%	20447/54325/56491/14421/18201/75292/13244
REACTOME_TOLL_LIKE_RECEPTOR_TLR1_TLR2_CASCADE	REACTOME_TOLL_LIKE_RECEPTOR_TLR1_TLR2_CASCADE	REACTOME_TOLL_LIKE_RECEPTOR_TLR1_TLR2_CASCADE	58	-0.323709	-1.28015	0.10763	0.494645	0.451509	1365	tags=33%, list=21%, signal=26%	16476/12675/14281/78294/235584/67603/103583/21770/24058/26413/17258/110651/18033/22186/93765/102626/16150/26410/12703
REACTOME_CD28_CO_STIMULATION	REACTOME_CD28_CO_STIMULATION	REACTOME_CD28_CO_STIMULATION	19	0.463268	1.36431	0.107727	0.494645	0.451509	927	tags=37%, list=14%, signal=32%	12487/16818/12540/18706/14360/19353/12524
PID_CD8_TCR_PATHWAY	PID_CD8_TCR_PATHWAY	PID_CD8_TCR_PATHWAY	48	0.351606	1.29453	0.108068	0.495617	0.452396	1240	tags=35%, list=19%, signal=29%	12487/12503/16818/12500/12501/109905/22637/14360/18751/19395/16151/12524/12502/12042/12526/18176/18761
GO_NUCLEOSIDE_PHOSPHATE_CATABOLIC_PROCESS	GO_NUCLEOSIDE_PHOSPHATE_CATABOLIC_PROCESS	GO_NUCLEOSIDE_PHOSPHATE_CATABOLIC_PROCESS	30	0.399684	1.32795	0.108353	0.495617	0.452396	750	tags=30%, list=11%, signal=27%	57319/15452/238871/75686/70025/56045/18578/11666/103850
GO_CARBOHYDRATE_DERIVATIVE_BIOSYNTHETIC_PROCESS	GO_CARBOHYDRATE_DERIVATIVE_BIOSYNTHETIC_PROCESS	GO_CARBOHYDRATE_DERIVATIVE_BIOSYNTHETIC_PROCESS	272	-0.229775	-1.16101	0.108357	0.495617	0.452396	1074	tags=21%, list=16%, signal=19%	239528/67942/76483/228812/11305/14423/193813/94181/66445/11674/103534/207839/170789/192156/13135/56348/20452/269181/74241/235534/117592/67054/20448/224143/244745/14450/13481/338362/12387/56703/66629/64136/216558/320655/329504/55951/18033/50790/11951/68292/64294/67763/11947/52014/110446/11564/21803/58810/56395/100910/15211/14979/56336/18597/11821/23918/18102/12043
GO_RESPONSE_TO_NICOTINE	GO_RESPONSE_TO_NICOTINE	GO_RESPONSE_TO_NICOTINE	10	-0.552333	-1.39331	0.108466	0.495617	0.452396	1315	tags=60%, list=20%, signal=48%	12015/12010/217124/26413/18033/12043
GO_CELLULAR_RESPONSE_TO_OXYGEN_LEVELS	GO_CELLULAR_RESPONSE_TO_OXYGEN_LEVELS	GO_CELLULAR_RESPONSE_TO_OXYGEN_LEVELS	130	-0.265026	-1.2122	0.108488	0.495617	0.452396	1669	tags=31%, list=25%, signal=23%	19173/12015/19167/15258/67579/17869/74143/59029/19181/56295/18693/12192/29806/228026/78294/19184/18655/56458/71745/63959/26441/11911/19177/21762/231207/103554/19172/68077/19171/69668/18024/13685/22186/22346/54411/23996/11863/70186/19182/12043
REACTOME_DOWNSTREAM_SIGNAL_TRANSDUCTION	REACTOME_DOWNSTREAM_SIGNAL_TRANSDUCTION	REACTOME_DOWNSTREAM_SIGNAL_TRANSDUCTION	20	0.454669	1.35371	0.109084	0.497834	0.45442	371	tags=25%, list=6%, signal=24%	20846/17973/18591/18706/19247
HALLMARK_PROTEIN_SECRETION	HALLMARK_PROTEIN_SECRETION	HALLMARK_PROTEIN_SECRETION	68	0.320248	1.26566	0.109277	0.49821	0.454763	1302	tags=28%, list=20%, signal=23%	11928/14683/11777/20479/17113/11840/11774/70349/56494/108124/232910/107338/56418/11773/12757/67804/70361/54214/68365
GO_POSITIVE_REGULATION_OF_LEUKOCYTE_MIGRATION	GO_POSITIVE_REGULATION_OF_LEUKOCYTE_MIGRATION	GO_POSITIVE_REGULATION_OF_LEUKOCYTE_MIGRATION	47	0.353548	1.29411	0.110006	0.500659	0.456998	883	tags=30%, list=13%, signal=26%	20303/20302/16401/20304/76088/15289/19354/16149/193385/19353/338366/106512/80795/26417
GO_POSITIVE_REGULATION_OF_CELL_POPULATION_PROLIFERATION	GO_POSITIVE_REGULATION_OF_CELL_POPULATION_PROLIFERATION	GO_POSITIVE_REGULATION_OF_CELL_POPULATION_PROLIFERATION	284	0.240345	1.17386	0.110036	0.500659	0.456998	1269	tags=27%, list=19%, signal=23%	16401/20304/20846/12531/12487/16202/17261/16842/18186/68039/231507/17973/18591/12501/15289/17246/12856/77889/19354/83946/16412/23871/12540/18567/321019/17188/16149/17128/69562/22637/67367/12333/13609/12721/100017/66549/15357/53378/75686/18762/15257/21813/16410/171285/53605/15163/70556/15040/16411/14595/67500/67996/52615/80795/76804/12524/12571/66915/71690/97165/14678/59027/19211/20200/23991/14679…
GO_REGULATION_OF_CHEMOTAXIS	GO_REGULATION_OF_CHEMOTAXIS	GO_REGULATION_OF_CHEMOTAXIS	63	0.327365	1.27377	0.110606	0.502589	0.458761	528	tags=19%, list=8%, signal=18%	20303/20302/20304/16170/18186/18591/15289/19354/321019/16149/13609/193385
GO_APOPTOTIC_MITOCHONDRIAL_CHANGES	GO_APOPTOTIC_MITOCHONDRIAL_CHANGES	GO_APOPTOTIC_MITOCHONDRIAL_CHANGES	72	-0.303531	-1.2538	0.110886	0.502589	0.458761	778	tags=18%, list=12%, signal=16%	105675/54401/20656/66525/14775/12018/59040/214952/22630/70186/18715/14939/12043
GO_CELLULAR_AMINO_ACID_METABOLIC_PROCESS	GO_CELLULAR_AMINO_ACID_METABOLIC_PROCESS	GO_CELLULAR_AMINO_ACID_METABOLIC_PROCESS	146	-0.258021	-1.20108	0.110978	0.502589	0.458761	1204	tags=25%, list=18%, signal=21%	19184/22321/70223/58875/66194/71941/12036/68133/14719/26441/108037/20603/71807/19177/66143/21762/14450/70120/103554/19172/19171/66514/70791/18263/12039/381290/52633/109079/69051/110446/20226/57320/11898/23996/85305/19182
GO_ACETYL_COA_METABOLIC_PROCESS	GO_ACETYL_COA_METABOLIC_PROCESS	GO_ACETYL_COA_METABOLIC_PROCESS	19	-0.446642	-1.35011	0.111253	0.502589	0.458761	1434	tags=37%, list=22%, signal=29%	70456/228026/60525/192156/55951/110446/18597
GO_MONOAMINE_TRANSPORT	GO_MONOAMINE_TRANSPORT	GO_MONOAMINE_TRANSPORT	11	0.540118	1.36973	0.111304	0.502589	0.458761	424	tags=36%, list=6%, signal=34%	229521/11461/110355/68943
GO_MYELOID_LEUKOCYTE_MEDIATED_IMMUNITY	GO_MYELOID_LEUKOCYTE_MEDIATED_IMMUNITY	GO_MYELOID_LEUKOCYTE_MEDIATED_IMMUNITY	297	0.237694	1.16774	0.111328	0.502589	0.458761	1380	tags=28%, list=21%, signal=23%	20302/12798/67771/21946/63986/72042/22388/20195/70719/231507/15289/16970/66508/13244/109905/19354/14569/16414/58222/26364/13629/15212/69562/67862/12333/216445/19325/19025/20527/53378/76299/20719/230073/72162/70349/13010/16410/72157/110078/109754/217353/15040/16411/14595/383295/19353/100037283/20343/17159/69146/13040/13350/12331/108995/73690/235606/12514/67963/73834/104721/23912/12461/74096/16211/…
GO_RAS_PROTEIN_SIGNAL_TRANSDUCTION	GO_RAS_PROTEIN_SIGNAL_TRANSDUCTION	GO_RAS_PROTEIN_SIGNAL_TRANSDUCTION	183	0.259979	1.20412	0.111389	0.502589	0.458761	1480	tags=30%, list=22%, signal=24%	12631/140580/74734/260409/18186/71704/16801/109905/19354/58222/17925/16412/12540/235442/11853/67168/71520/193385/19325/219140/24071/56289/26921/101497/57912/19395/226422/19353/19326/19732/218397/232227/213439/107338/23912/19727/16211/14744/102098/19157/18176/11857/72318/54402/13448/110168/19349/68365/14688/11848/108155/227743/192786/13449
GO_POSITIVE_REGULATION_OF_SYNAPTIC_TRANSMISSION	GO_POSITIVE_REGULATION_OF_SYNAPTIC_TRANSMISSION	GO_POSITIVE_REGULATION_OF_SYNAPTIC_TRANSMISSION	38	-0.363435	-1.31416	0.111425	0.502589	0.458761	1229	tags=34%, list=19%, signal=28%	108100/231637/545192/26413/94245/16440/14265/19229/67826/13385/20320/13051/11816
GO_REGULATION_OF_GLIAL_CELL_DIFFERENTIATION	GO_REGULATION_OF_GLIAL_CELL_DIFFERENTIATION	GO_REGULATION_OF_GLIAL_CELL_DIFFERENTIATION	16	-0.474507	-1.36254	0.111464	0.502589	0.458761	1318	tags=56%, list=20%, signal=45%	433759/63953/19744/56708/27374/12387/21803/21938/15902
REACTOME_CARGO_RECOGNITION_FOR_CLATHRIN_MEDIATED_ENDOCYTOSIS	REACTOME_CARGO_RECOGNITION_FOR_CLATHRIN_MEDIATED_ENDOCYTOSIS	REACTOME_CARGO_RECOGNITION_FOR_CLATHRIN_MEDIATED_ENDOCYTOSIS	58	0.333344	1.27785	0.112055	0.504384	0.460399	1096	tags=28%, list=17%, signal=23%	229521/13858/12500/110355/26891/17113/26894/58194/100017/19707/22190/13859/232910/11773/12757/12502
GO_CELLULAR_GLUCAN_METABOLIC_PROCESS	GO_CELLULAR_GLUCAN_METABOLIC_PROCESS	GO_CELLULAR_GLUCAN_METABOLIC_PROCESS	23	0.435565	1.34644	0.112169	0.504384	0.460399	1316	tags=39%, list=20%, signal=31%	12421/56637/72157/110078/19045/109815/606496/19062/19047
REACTOME_COPI_MEDIATED_ANTEROGRADE_TRANSPORT	REACTOME_COPI_MEDIATED_ANTEROGRADE_TRANSPORT	REACTOME_COPI_MEDIATED_ANTEROGRADE_TRANSPORT	68	-0.308193	-1.25875	0.112215	0.504384	0.460399	717	tags=18%, list=11%, signal=16%	66913/13424/108123/67511/68137/22428/68097/56395/59288/69654/56334/22145
GO_MEIOTIC_CELL_CYCLE	GO_MEIOTIC_CELL_CYCLE	GO_MEIOTIC_CELL_CYCLE	72	0.315728	1.25757	0.112309	0.504384	0.460399	2370	tags=54%, list=36%, signal=35%	22589/12531/74117/24061/12237/223989/78658/64383/17886/67010/19360/71765/50505/17535/51885/17686/12447/19357/20729/21973/69260/270627/17427/18749/19052/225182/213541/28114/26951/223697/51792/74237/13006/16848/99412/22187/21749/57908/13870
GO_NEGATIVE_REGULATION_OF_CELL_ACTIVATION	GO_NEGATIVE_REGULATION_OF_CELL_ACTIVATION	GO_NEGATIVE_REGULATION_OF_CELL_ACTIVATION	74	0.314453	1.25947	0.112759	0.505302	0.461237	740	tags=30%, list=11%, signal=27%	21946/12399/72828/229521/16768/21672/319817/18591/12367/15289/16362/12527/12608/16149/17131/12477/193385/243910/12394/171285/57757/240754
GO_NEGATIVE_REGULATION_OF_DEVELOPMENTAL_PROCESS	GO_NEGATIVE_REGULATION_OF_DEVELOPMENTAL_PROCESS	GO_NEGATIVE_REGULATION_OF_DEVELOPMENTAL_PROCESS	303	0.237199	1.16796	0.112838	0.505302	0.461237	1209	tags=26%, list=18%, signal=22%	20302/20846/21946/12399/18018/72828/16768/21672/16842/319817/18186/231507/18591/56233/15289/19883/17246/20481/16362/77889/14886/13196/16412/14581/56637/22608/18569/16149/17128/69562/68943/17131/12034/12477/19712/14561/22629/13684/243910/24071/13209/229700/12394/18566/13010/21813/16410/68036/64383/58202/57757/22632/226422/67996/50794/12568/52615/16598/16468/20869/12571/606496/50754/229473/69131/59…
PID_IL2_STAT5_PATHWAY	PID_IL2_STAT5_PATHWAY	PID_IL2_STAT5_PATHWAY	24	-0.416177	-1.34321	0.112865	0.505302	0.461237	1047	tags=46%, list=16%, signal=39%	17869/20662/12048/20851/16183/16186/20683/12444/16185/12445/12043
GO_SNRNA_PROCESSING	GO_SNRNA_PROCESSING	GO_SNRNA_PROCESSING	19	-0.444832	-1.34464	0.112962	0.505302	0.461237	1517	tags=47%, list=23%, signal=37%	101985/68276/109075/27998/68510/50911/69882/66362/229543
GO_MEMBRANE_RAFT_ORGANIZATION	GO_MEMBRANE_RAFT_ORGANIZATION	GO_MEMBRANE_RAFT_ORGANIZATION	14	0.503612	1.37011	0.113233	0.505634	0.46154	1919	tags=50%, list=29%, signal=36%	20194/12481/76438/14252/19063/23970/227753
BIOCARTA_BIOPEPTIDES_PATHWAY	BIOCARTA_BIOPEPTIDES_PATHWAY	BIOCARTA_BIOPEPTIDES_PATHWAY	24	0.428185	1.3411	0.11326	0.505634	0.46154	1389	tags=33%, list=21%, signal=26%	20846/14360/18751/12568/26417/14672/12314/12315
GO_LEUKOCYTE_CHEMOTAXIS	GO_LEUKOCYTE_CHEMOTAXIS	GO_LEUKOCYTE_CHEMOTAXIS	66	-0.310409	-1.25915	0.113759	0.507358	0.463114	387	tags=18%, list=6%, signal=17%	16172/50930/12774/13143/12317/85305/20085/18600/109700/270152/16854/16963
KEGG_TYPE_II_DIABETES_MELLITUS	KEGG_TYPE_II_DIABETES_MELLITUS	KEGG_TYPE_II_DIABETES_MELLITUS	17	-0.462651	-1.35208	0.114085	0.507772	0.463491	176	tags=41%, list=3%, signal=40%	18746/15275/26413/12702/16150/216233/12703
GO_APPENDAGE_DEVELOPMENT	GO_APPENDAGE_DEVELOPMENT	GO_APPENDAGE_DEVELOPMENT	42	0.362182	1.29799	0.11439	0.507772	0.463491	566	tags=19%, list=9%, signal=18%	22589/14683/16842/319817/12028/20481/17128/53614
GO_RESPONSE_TO_ORGANIC_CYCLIC_COMPOUND	GO_RESPONSE_TO_ORGANIC_CYCLIC_COMPOUND	GO_RESPONSE_TO_ORGANIC_CYCLIC_COMPOUND	348	-0.220028	-1.1418	0.114553	0.507772	0.463491	1125	tags=22%, list=17%, signal=19%	20602/16974/18626/56458/99982/20851/67603/14702/27374/217124/72512/11305/16969/15502/71991/104263/14719/17254/11911/78894/216964/13367/72508/108037/27973/319944/26413/224903/15466/17129/56404/94245/12018/12387/19229/381290/66734/18033/17999/16653/16477/110446/21803/11835/16828/12774/57320/13685/12581/18712/16478/14815/192170/107746/22215/11898/14828/234594/77006/75547/18673/14870/67040/12317/1814…
GO_DENDRITIC_CELL_DIFFERENTIATION	GO_DENDRITIC_CELL_DIFFERENTIATION	GO_DENDRITIC_CELL_DIFFERENTIATION	13	0.513118	1.36666	0.114685	0.507772	0.463491	621	tags=31%, list=9%, signal=28%	15289/12608/12326/21813
REACTOME_RORA_ACTIVATES_GENE_EXPRESSION	REACTOME_RORA_ACTIVATES_GENE_EXPRESSION	REACTOME_RORA_ACTIVATES_GENE_EXPRESSION	12	0.526876	1.36793	0.114735	0.507772	0.463491	1687	tags=58%, list=26%, signal=44%	19883/21372/109151/116940/81004/17978/17977
PID_IL12_STAT4_PATHWAY	PID_IL12_STAT4_PATHWAY	PID_IL12_STAT4_PATHWAY	24	0.426935	1.33719	0.114748	0.507772	0.463491	271	tags=21%, list=4%, signal=20%	12487/12503/12500/12501/16362
REACTOME_TOLL_LIKE_RECEPTOR_CASCADES	REACTOME_TOLL_LIKE_RECEPTOR_CASCADES	REACTOME_TOLL_LIKE_RECEPTOR_CASCADES	84	-0.291652	-1.23812	0.114788	0.507772	0.463491	1381	tags=30%, list=21%, signal=24%	56480/16476/12675/75669/14281/78294/56489/22027/235584/67603/103583/21770/24058/225326/26413/17258/110651/18033/22186/93765/102626/16150/26410/56532/12703
GO_T_CELL_PROLIFERATION	GO_T_CELL_PROLIFERATION	GO_T_CELL_PROLIFERATION	76	0.311783	1.25486	0.114813	0.507772	0.463491	708	tags=26%, list=11%, signal=24%	20304/12487/21672/76088/319817/17973/12501/12028/12367/15289/16362/19354/12608/22637/12477/14360/12721/21813/171285/15040
GO_CELL_FATE_COMMITMENT	GO_CELL_FATE_COMMITMENT	GO_CELL_FATE_COMMITMENT	54	0.338559	1.27679	0.115007	0.507772	0.463491	587	tags=22%, list=9%, signal=20%	30925/17210/18186/21423/12367/19883/12608/16412/12540/17128/19325/58208
GO_REGULATION_OF_ARP2_3_COMPLEX_MEDIATED_ACTIN_NUCLEATION	GO_REGULATION_OF_ARP2_3_COMPLEX_MEDIATED_ACTIN_NUCLEATION	GO_REGULATION_OF_ARP2_3_COMPLEX_MEDIATED_ACTIN_NUCLEATION	12	0.5264	1.3667	0.115119	0.507772	0.463491	1101	tags=33%, list=17%, signal=28%	63986/11840/29816/63985
GO_REGULATION_OF_STRIATED_MUSCLE_CONTRACTION	GO_REGULATION_OF_STRIATED_MUSCLE_CONTRACTION	GO_REGULATION_OF_STRIATED_MUSCLE_CONTRACTION	27	0.408354	1.3246	0.115193	0.507772	0.463491	1546	tags=41%, list=23%, signal=31%	11928/100986/110355/238871/17131/18578/12314/57440/18747/12315/230738
GO_HEME_METABOLIC_PROCESS	GO_HEME_METABOLIC_PROCESS	GO_HEME_METABOLIC_PROCESS	17	0.475771	1.36388	0.115203	0.507772	0.463491	1564	tags=35%, list=24%, signal=27%	11983/12892/208638/12257/15288/15369
GO_REGULATION_OF_OXIDOREDUCTASE_ACTIVITY	GO_REGULATION_OF_OXIDOREDUCTASE_ACTIVITY	GO_REGULATION_OF_OXIDOREDUCTASE_ACTIVITY	43	-0.348295	-1.28879	0.115376	0.508038	0.463734	560	tags=23%, list=8%, signal=21%	19229/381290/18033/16653/52014/57320/11816/15519/56532/14938
GO_ANTIGEN_PROCESSING_AND_PRESENTATION_OF_ENDOGENOUS_ANTIGEN	GO_ANTIGEN_PROCESSING_AND_PRESENTATION_OF_ENDOGENOUS_ANTIGEN	GO_ANTIGEN_PROCESSING_AND_PRESENTATION_OF_ENDOGENOUS_ANTIGEN	12	0.525434	1.36419	0.115695	0.508943	0.46456	708	tags=42%, list=11%, signal=37%	21354/15925/21355/16149/15040
GO_CELLULAR_RESPONSE_TO_DEXAMETHASONE_STIMULUS	GO_CELLULAR_RESPONSE_TO_DEXAMETHASONE_STIMULUS	GO_CELLULAR_RESPONSE_TO_DEXAMETHASONE_STIMULUS	14	-0.494752	-1.37362	0.116055	0.510029	0.465552	1072	tags=43%, list=16%, signal=36%	56458/72508/13685/14815/11898/69726
REACTOME_RIP_MEDIATED_NFKB_ACTIVATION_VIA_ZBP1	REACTOME_RIP_MEDIATED_NFKB_ACTIVATION_VIA_ZBP1	REACTOME_RIP_MEDIATED_NFKB_ACTIVATION_VIA_ZBP1	15	-0.48129	-1.358	0.116431	0.511168	0.466592	2153	tags=67%, list=33%, signal=45%	18034/19766/58203/71966/18035/18036/12675/18033/16150/56532
BIOCARTA_MCALPAIN_PATHWAY	BIOCARTA_MCALPAIN_PATHWAY	BIOCARTA_MCALPAIN_PATHWAY	12	0.524824	1.36261	0.116654	0.511168	0.466592	458	tags=33%, list=7%, signal=31%	21894/12766/16412/12333
PID_S1P_S1P1_PATHWAY	PID_S1P_S1P1_PATHWAY	PID_S1P_S1P1_PATHWAY	12	0.524796	1.36253	0.116654	0.511168	0.466592	1400	tags=67%, list=21%, signal=53%	18591/13609/16410/19353/26417/14678/14679/11848
HALLMARK_FATTY_ACID_METABOLISM	HALLMARK_FATTY_ACID_METABOLISM	HALLMARK_FATTY_ACID_METABOLISM	87	-0.289431	-1.2368	0.117134	0.512683	0.467974	926	tags=37%, list=14%, signal=32%	66925/17025/12896/433256/14104/67460/67397/93747/15108/22235/114664/17319/67956/11430/56451/11674/170789/66052/20603/15929/18263/15505/68465/50790/72479/11564/16828/11429/11370/15519/18597/16852
REACTOME_TRANS_GOLGI_NETWORK_VESICLE_BUDDING	REACTOME_TRANS_GOLGI_NETWORK_VESICLE_BUDDING	REACTOME_TRANS_GOLGI_NETWORK_VESICLE_BUDDING	49	0.345853	1.27775	0.117312	0.512683	0.467974	1149	tags=31%, list=17%, signal=25%	69178/68953/11777/17113/11840/11774/108012/216705/11766/170760/108124/107338/29816/12757/67804
GO_DNA_BIOSYNTHETIC_PROCESS	GO_DNA_BIOSYNTHETIC_PROCESS	GO_DNA_BIOSYNTHETIC_PROCESS	113	-0.272001	-1.21485	0.117675	0.512683	0.467974	1818	tags=39%, list=27%, signal=29%	68240/78903/12464/22224/93759/66979/17869/22791/66181/269523/11991/71890/21745/671535/19252/22596/78294/103677/68147/12462/69263/15382/68275/106344/229512/12465/26413/68964/12387/19229/268373/11920/12581/22186/22230/52530/59125/18673/12469/59047/15516/15519/56351/21454
BIOCARTA_PDGF_PATHWAY	BIOCARTA_PDGF_PATHWAY	BIOCARTA_PDGF_PATHWAY	24	0.425238	1.33188	0.11791	0.512683	0.467974	895	tags=25%, list=14%, signal=22%	20846/18706/18751/26398/26417/218397
GO_REGULATION_OF_BMP_SIGNALING_PATHWAY	GO_REGULATION_OF_BMP_SIGNALING_PATHWAY	GO_REGULATION_OF_BMP_SIGNALING_PATHWAY	21	0.441815	1.33377	0.11791	0.512683	0.467974	911	tags=29%, list=14%, signal=25%	16202/20481/17128/17131/11798/329506
GO_PLACENTA_DEVELOPMENT	GO_PLACENTA_DEVELOPMENT	GO_PLACENTA_DEVELOPMENT	52	-0.329554	-1.2717	0.117911	0.512683	0.467974	836	tags=19%, list=13%, signal=17%	211064/26413/18129/12211/16477/56334/12702/15516/11863/20104
GO_STEROID_HORMONE_MEDIATED_SIGNALING_PATHWAY	GO_STEROID_HORMONE_MEDIATED_SIGNALING_PATHWAY	GO_STEROID_HORMONE_MEDIATED_SIGNALING_PATHWAY	91	-0.286572	-1.23612	0.117942	0.512683	0.467974	1190	tags=25%, list=18%, signal=21%	353187/20602/18626/16969/15502/104263/224903/56404/12387/17999/11835/57320/14815/22215/234594/77006/75547/18673/67040/12317/14228/18600/108655
PID_HIF1A_PATHWAY	PID_HIF1A_PATHWAY	PID_HIF1A_PATHWAY	16	-0.470525	-1.35111	0.11802	0.512683	0.467974	368	tags=25%, list=6%, signal=24%	26754/22346/11863/15519
GO_NEGATIVE_REGULATION_OF_MULTI_ORGANISM_PROCESS	GO_NEGATIVE_REGULATION_OF_MULTI_ORGANISM_PROCESS	GO_NEGATIVE_REGULATION_OF_MULTI_ORGANISM_PROCESS	104	-0.278394	-1.22806	0.118057	0.512683	0.467974	421	tags=12%, list=6%, signal=11%	68048/21929/69550/268857/22230/12317/20085/19720/19182/80876/66141/68713
GO_REGULATION_OF_TRANSFERASE_ACTIVITY	GO_REGULATION_OF_TRANSFERASE_ACTIVITY	GO_REGULATION_OF_TRANSFERASE_ACTIVITY	418	-0.214919	-1.13382	0.118136	0.512683	0.467974	443	tags=12%, list=7%, signal=12%	12929/16653/21929/12450/56040/226849/21803/57320/65019/12444/12581/68045/22186/93765/13385/107746/23882/13682/16543/59125/100037258/75547/14870/12445/21838/12702/102626/18148/59047/66165/85305/15516/16898/100503670/11816/15519/56351/19720/26410/216233/69726/68612/56532/21454/12703/76863/14062/109700/12700
GO_SARCOMERE_ORGANIZATION	GO_SARCOMERE_ORGANIZATION	GO_SARCOMERE_ORGANIZATION	10	0.551629	1.35825	0.118352	0.513126	0.468378	338	tags=30%, list=5%, signal=29%	11465/22388/16412
GO_O_GLYCAN_PROCESSING	GO_O_GLYCAN_PROCESSING	GO_O_GLYCAN_PROCESSING	14	-0.492559	-1.36753	0.118783	0.514073	0.469243	1832	tags=64%, list=28%, signal=47%	171212/140484/108150/20443/68273/14423/207839/20448/56336
GO_CATION_TRANSMEMBRANE_TRANSPORT	GO_CATION_TRANSMEMBRANE_TRANSPORT	GO_CATION_TRANSMEMBRANE_TRANSPORT	241	-0.233001	-1.161	0.118946	0.514073	0.469243	837	tags=19%, list=13%, signal=17%	20866/69048/109672/105675/11747/22368/83997/12864/108837/17846/232341/14873/16440/19735/20530/14265/11793/234839/19229/66500/381290/66865/11951/17999/11947/27060/12725/12774/20499/57320/11938/69806/13385/22288/54411/18673/21838/16529/66395/27967/67972/16534/14062/16523/16963
GO_INTERMEDIATE_FILAMENT_BASED_PROCESS	GO_INTERMEDIATE_FILAMENT_BASED_PROCESS	GO_INTERMEDIATE_FILAMENT_BASED_PROCESS	13	-0.500871	-1.36171	0.119063	0.514073	0.469243	1010	tags=38%, list=15%, signal=33%	245944/30931/18810/59079/22352
REACTOME_CONVERSION_FROM_APC_C_CDC20_TO_APC_C_CDH1_IN_LATE_ANAPHASE	REACTOME_CONVERSION_FROM_APC_C_CDC20_TO_APC_C_CDH1_IN_LATE_ANAPHASE	REACTOME_CONVERSION_FROM_APC_C_CDC20_TO_APC_C_CDH1_IN_LATE_ANAPHASE	18	-0.451511	-1.34009	0.119231	0.514073	0.469243	1979	tags=44%, list=30%, signal=31%	75430/66440/56317/217232/68999/17222/59008/68612
GO_NEGATIVE_REGULATION_OF_CELL_GROWTH	GO_NEGATIVE_REGULATION_OF_CELL_GROWTH	GO_NEGATIVE_REGULATION_OF_CELL_GROWTH	58	-0.319614	-1.26395	0.119266	0.514073	0.469243	648	tags=19%, list=10%, signal=17%	19735/13663/67155/70925/68465/69550/21803/12581/18673/245688/12043
GO_REGULATION_OF_CELLULAR_PROTEIN_CATABOLIC_PROCESS	GO_REGULATION_OF_CELLULAR_PROTEIN_CATABOLIC_PROCESS	GO_REGULATION_OF_CELLULAR_PROTEIN_CATABOLIC_PROCESS	151	-0.254266	-1.19009	0.119367	0.514073	0.469243	1545	tags=31%, list=23%, signal=24%	59029/93687/19181/269523/19684/22218/218203/23807/102122/65114/104318/67025/116891/59025/50868/70620/12995/381629/30945/93739/11305/226418/53312/67267/17846/14775/20115/68077/14265/19229/20588/21929/75234/18024/23806/57320/65019/22215/77006/19358/23996/66245/15516/100503670/24086/11816/15519
BIOCARTA_STATHMIN_PATHWAY	BIOCARTA_STATHMIN_PATHWAY	BIOCARTA_STATHMIN_PATHWAY	15	0.490705	1.35954	0.119369	0.514073	0.469243	532	tags=40%, list=8%, signal=37%	12503/12421/12500/12501/12481/12326
KEGG_CYTOKINE_CYTOKINE_RECEPTOR_INTERACTION	KEGG_CYTOKINE_CYTOKINE_RECEPTOR_INTERACTION	KEGG_CYTOKINE_CYTOKINE_RECEPTOR_INTERACTION	44	-0.343943	-1.27878	0.119726	0.51491	0.470007	592	tags=30%, list=9%, signal=27%	16186/16190/14256/16155/16172/21803/50930/12774/16185/13051/21938/15976/16963
GO_REGULATION_OF_DENDRITE_MORPHOGENESIS	GO_REGULATION_OF_DENDRITE_MORPHOGENESIS	GO_REGULATION_OF_DENDRITE_MORPHOGENESIS	35	0.379433	1.3043	0.119792	0.51491	0.470007	1209	tags=34%, list=18%, signal=28%	12631/16202/56637/22629/72162/15163/99152/12568/20869/19211/20354/18472
GO_MYELOID_LEUKOCYTE_ACTIVATION	GO_MYELOID_LEUKOCYTE_ACTIVATION	GO_MYELOID_LEUKOCYTE_ACTIVATION	324	0.233164	1.15621	0.120244	0.516007	0.471008	1380	tags=28%, list=21%, signal=23%	20302/20304/12798/67771/21946/63986/72042/229521/74734/20195/70719/231507/15289/19883/16970/66508/13244/109905/19354/14569/16414/58222/26364/13629/16149/15212/69562/67862/12333/12481/12326/216445/19325/19025/20527/53378/76299/20719/15979/70349/13010/21813/16410/171285/72157/110078/109754/217353/16411/14595/383295/19353/100037283/20343/17159/69146/13040/13350/12331/108995/73690/235606/12514/67963/…
GO_REGULATION_OF_ACTOMYOSIN_STRUCTURE_ORGANIZATION	GO_REGULATION_OF_ACTOMYOSIN_STRUCTURE_ORGANIZATION	GO_REGULATION_OF_ACTOMYOSIN_STRUCTURE_ORGANIZATION	33	0.385057	1.30615	0.120334	0.516007	0.471008	1400	tags=36%, list=21%, signal=29%	20194/18186/18643/12540/17128/11853/13609/19353/14744/19062/16423/11848
GO_REGULATION_OF_G_PROTEIN_COUPLED_RECEPTOR_SIGNALING_PATHWAY	GO_REGULATION_OF_G_PROTEIN_COUPLED_RECEPTOR_SIGNALING_PATHWAY	GO_REGULATION_OF_G_PROTEIN_COUPLED_RECEPTOR_SIGNALING_PATHWAY	34	0.383007	1.30876	0.120513	0.516007	0.471008	441	tags=21%, list=7%, signal=19%	20304/26385/56193/67865/26431/110355/51791
BIOCARTA_EGF_PATHWAY	BIOCARTA_EGF_PATHWAY	BIOCARTA_EGF_PATHWAY	23	0.430493	1.33076	0.120567	0.516007	0.471008	895	tags=26%, list=14%, signal=23%	20846/18706/18751/26398/26417/218397
GO_RESPONSE_TO_XENOBIOTIC_STIMULUS	GO_RESPONSE_TO_XENOBIOTIC_STIMULUS	GO_RESPONSE_TO_XENOBIOTIC_STIMULUS	77	-0.295977	-1.23743	0.120619	0.516007	0.471008	1072	tags=26%, list=16%, signal=22%	56458/20851/217124/14719/72508/14775/14873/19735/19229/66734/13685/14815/22215/11898/14828/14870/15516/11863/56351/69726
GO_REGULATION_OF_CHROMOSOME_SEGREGATION	GO_REGULATION_OF_CHROMOSOME_SEGREGATION	GO_REGULATION_OF_CHROMOSOME_SEGREGATION	52	-0.32869	-1.26837	0.120825	0.516398	0.471365	1460	tags=52%, list=22%, signal=41%	80913/75430/68501/70315/66440/101706/107047/71890/217232/71175/218914/19252/12995/11789/71514/14156/12387/108989/13424/17222/67177/11920/26934/59008/26554/30939/108911
GO_INTERFERON_ALPHA_PRODUCTION	GO_INTERFERON_ALPHA_PRODUCTION	GO_INTERFERON_ALPHA_PRODUCTION	16	0.48114	1.35413	0.120971	0.516532	0.471487	1436	tags=50%, list=22%, signal=39%	20846/15289/230073/72162/171285/27215/54131/64685
GO_NEUROGENESIS	GO_NEUROGENESIS	GO_NEUROGENESIS	486	0.220175	1.13352	0.121367	0.51736	0.472243	887	tags=19%, list=13%, signal=18%	20302/16401/13723/12399/12631/22631/16202/22388/16842/22627/18186/15452/17973/12501/12028/21423/26394/12367/15289/19883/11461/17246/228880/72313/20481/109905/19354/12527/12608/13196/67203/80280/16412/13629/12540/14581/18706/56637/321019/19247/269254/15212/17128/58194/11840/106021/51791/14360/19712/13609/14561/22323/67998/22629/193385/19325/13684/12227/13209/12394/58208/18634/15979/72162/18762/269…
GO_T_CELL_CYTOKINE_PRODUCTION	GO_T_CELL_CYTOKINE_PRODUCTION	GO_T_CELL_CYTOKINE_PRODUCTION	18	-0.450726	-1.33776	0.121581	0.51736	0.472243	97	tags=17%, list=1%, signal=16%	68137/21938/16963
GO_RESPONSE_TO_STARVATION	GO_RESPONSE_TO_STARVATION	GO_RESPONSE_TO_STARVATION	86	-0.287825	-1.22578	0.121721	0.51736	0.472243	1542	tags=31%, list=23%, signal=24%	18432/68837/56295/18693/16476/20787/75669/17187/56458/93739/15382/11911/78894/75747/225326/26413/11793/54673/20525/66734/18024/110446/11564/13685/14828/223453/12043
GO_REGULATION_OF_INFLAMMATORY_RESPONSE	GO_REGULATION_OF_INFLAMMATORY_RESPONSE	GO_REGULATION_OF_INFLAMMATORY_RESPONSE	116	-0.269477	-1.21085	0.121831	0.51736	0.472243	475	tags=16%, list=7%, signal=15%	18033/11920/67116/109934/21929/12511/16172/57320/268857/52065/17250/14870/12702/85305/20085/21938/11816/108655/16963
GO_REGULATION_OF_GENE_EXPRESSION_BY_GENETIC_IMPRINTING	GO_REGULATION_OF_GENE_EXPRESSION_BY_GENETIC_IMPRINTING	GO_REGULATION_OF_GENE_EXPRESSION_BY_GENETIC_IMPRINTING	10	0.5489	1.35153	0.121833	0.51736	0.472243	989	tags=40%, list=15%, signal=34%	94246/238247/13018/606496
GO_RNA_SPLICING	GO_RNA_SPLICING	GO_RNA_SPLICING	345	-0.219656	-1.13729	0.121853	0.51736	0.472243	1265	tags=23%, list=19%, signal=20%	69269/20901/20630/20815/20638/74044/67465/23983/72462/60365/66492/433702/22687/66069/12748/99982/20383/69920/27374/217124/71514/22380/16969/15382/68988/66978/193116/19205/54196/72935/67836/22185/53609/17149/230908/22668/68188/432467/56403/66094/20639/66603/66642/94230/68092/67332/14265/75062/20382/68134/19826/19652/98053/69878/76479/56758/54367/64340/54451/67973/68045/192170/20020/20384/67493/682…
BIOCARTA_TID_PATHWAY	BIOCARTA_TID_PATHWAY	BIOCARTA_TID_PATHWAY	13	-0.498852	-1.35622	0.121992	0.517462	0.472336	475	tags=46%, list=7%, signal=43%	76281/18035/15978/18033/16150/21938
GO_REGULATION_OF_CYTOSOLIC_CALCIUM_ION_CONCENTRATION	GO_REGULATION_OF_CYTOSOLIC_CALCIUM_ION_CONCENTRATION	GO_REGULATION_OF_CYTOSOLIC_CALCIUM_ION_CONCENTRATION	92	-0.284753	-1.23014	0.122258	0.518102	0.47292	722	tags=20%, list=11%, signal=18%	108837/14873/12018/16440/11793/19229/381290/12774/13385/78826/21838/20320/13051/27967/67972/14062/12043/16963
GO_BINDING_OF_SPERM_TO_ZONA_PELLUCIDA	GO_BINDING_OF_SPERM_TO_ZONA_PELLUCIDA	GO_BINDING_OF_SPERM_TO_ZONA_PELLUCIDA	11	-0.526559	-1.36065	0.122687	0.519243	0.473962	1317	tags=55%, list=20%, signal=44%	22334/12462/11674/12465/12469/21454
GO_REGULATION_OF_HEART_RATE	GO_REGULATION_OF_HEART_RATE	GO_REGULATION_OF_HEART_RATE	17	0.470718	1.3494	0.122757	0.519243	0.473962	1389	tags=41%, list=21%, signal=33%	22627/100986/17246/238871/12314/18747/12315
GO_LYMPHOCYTE_MEDIATED_IMMUNITY	GO_LYMPHOCYTE_MEDIATED_IMMUNITY	GO_LYMPHOCYTE_MEDIATED_IMMUNITY	117	0.281192	1.2196	0.123021	0.519768	0.474442	637	tags=16%, list=10%, signal=15%	16071/20400/100125263/100125262/16019/30925/12487/16768/15452/15289/18987/16149/17131/12721/268564/21940/18762/75345/171285
GO_POSITIVE_REGULATION_OF_MEMBRANE_PERMEABILITY	GO_POSITIVE_REGULATION_OF_MEMBRANE_PERMEABILITY	GO_POSITIVE_REGULATION_OF_MEMBRANE_PERMEABILITY	38	-0.355946	-1.28708	0.123613	0.519768	0.474442	778	tags=21%, list=12%, signal=19%	105675/54401/12018/59040/214952/22630/14939/12043
GO_POSITIVE_REGULATION_OF_CARDIAC_MUSCLE_TISSUE_DEVELOPMENT	GO_POSITIVE_REGULATION_OF_CARDIAC_MUSCLE_TISSUE_DEVELOPMENT	GO_POSITIVE_REGULATION_OF_CARDIAC_MUSCLE_TISSUE_DEVELOPMENT	12	-0.512509	-1.35963	0.1238	0.519768	0.474442	746	tags=33%, list=11%, signal=30%	26413/11546/21803/18712
GO_DNA_PACKAGING	GO_DNA_PACKAGING	GO_DNA_PACKAGING	71	-0.300354	-1.23741	0.123904	0.519768	0.474442	1505	tags=35%, list=23%, signal=27%	56399/17216/53890/14958/381280/71175/218914/54169/671535/20815/66578/70099/103554/101685/108989/170644/107435/93762/104248/56505/15078/101612/18148/245688/69726
GO_T_CELL_SELECTION	GO_T_CELL_SELECTION	GO_T_CELL_SELECTION	30	0.392154	1.30294	0.123912	0.519768	0.474442	587	tags=27%, list=9%, signal=24%	30925/12487/12500/12501/16149/22637/210757/58208
GO_REGULATION_OF_ANATOMICAL_STRUCTURE_MORPHOGENESIS	GO_REGULATION_OF_ANATOMICAL_STRUCTURE_MORPHOGENESIS	GO_REGULATION_OF_ANATOMICAL_STRUCTURE_MORPHOGENESIS	353	0.228728	1.14491	0.124006	0.519768	0.474442	1276	tags=24%, list=19%, signal=21%	20302/20846/20684/16912/12631/20194/16202/260409/22388/269587/18186/18643/12028/56233/360216/109905/19354/80288/14886/83946/66437/16414/57296/16412/23871/12540/56637/112405/15212/17128/58194/53415/68943/12034/11853/14360/70122/12721/66549/22629/193385/24071/53614/12394/72162/15257/13010/21813/15163/18751/219105/17886/16411/57912/19353/67996/99683/110829/99152/12568/16598/93871/218397/232910/20869…
GO_REGULATION_OF_ANDROGEN_RECEPTOR_SIGNALING_PATHWAY	GO_REGULATION_OF_ANDROGEN_RECEPTOR_SIGNALING_PATHWAY	GO_REGULATION_OF_ANDROGEN_RECEPTOR_SIGNALING_PATHWAY	16	-0.466554	-1.3397	0.124154	0.519768	0.474442	2321	tags=62%, list=35%, signal=41%	328572/15468/433759/93759/224902/20602/16969/57320/18673/108655
GO_RNA_SPLICING_VIA_TRANSESTERIFICATION_REACTIONS	GO_RNA_SPLICING_VIA_TRANSESTERIFICATION_REACTIONS	GO_RNA_SPLICING_VIA_TRANSESTERIFICATION_REACTIONS	279	-0.226215	-1.14527	0.124392	0.519768	0.474442	1338	tags=25%, list=20%, signal=21%	66618/227707/20641/69269/20901/20630/20815/20638/67465/23983/60365/66492/433702/66069/99982/20383/69920/27374/71514/22380/16969/15382/68988/66978/193116/19205/54196/72935/67836/22185/17149/22668/68188/432467/56403/66094/20639/66603/66642/94230/68092/67332/14265/75062/20382/68134/19826/19652/98053/69878/76479/56758/64340/54451/67973/192170/20020/20384/67493/68278/67178/22184/27756/13046/67040/1814…
GO_CELLULAR_PROTEIN_COMPLEX_DISASSEMBLY	GO_CELLULAR_PROTEIN_COMPLEX_DISASSEMBLY	GO_CELLULAR_PROTEIN_COMPLEX_DISASSEMBLY	145	-0.255353	-1.18809	0.124489	0.519768	0.474442	1202	tags=28%, list=18%, signal=24%	14548/12340/67840/68565/56284/27398/12332/56280/11789/270086/217124/66121/107732/28028/77721/66128/94062/74187/19230/67270/75398/11518/232536/353242/14852/69956/72650/66419/67707/14489/20401/19935/50529/27395/66292/216767/276770/68836/66047/16765/64658
REACTOME_DEADENYLATION_DEPENDENT_MRNA_DECAY	REACTOME_DEADENYLATION_DEPENDENT_MRNA_DECAY	REACTOME_DEADENYLATION_DEPENDENT_MRNA_DECAY	46	-0.338341	-1.27262	0.124587	0.519768	0.474442	1403	tags=35%, list=21%, signal=28%	218693/319618/109075/27998/108077/72587/50911/66094/53621/78893/192170/13682/66362/234594/27756/13681
GO_SUPRAMOLECULAR_FIBER_ORGANIZATION	GO_SUPRAMOLECULAR_FIBER_ORGANIZATION	GO_SUPRAMOLECULAR_FIBER_ORGANIZATION	239	0.244941	1.17184	0.124772	0.519768	0.474442	692	tags=17%, list=10%, signal=16%	67771/11465/63986/72042/12631/56193/20194/74117/16202/14225/260409/22388/18186/100986/17973/18643/17246/75785/57784/19354/109711/67203/68339/16412/12540/56398/17128/58194/11840/11853/13609/12721/22323/56378/216965/13010/101497/15163/68089/23969
GO_ION_HOMEOSTASIS	GO_ION_HOMEOSTASIS	GO_ION_HOMEOSTASIS	250	0.242859	1.16826	0.124875	0.519768	0.474442	1266	tags=27%, list=19%, signal=23%	20302/20304/76614/11928/69178/72828/56491/14225/16818/13611/12766/22627/68039/11927/12028/15289/14886/66437/66383/238871/56398/15212/17128/11840/17131/14360/67168/13609/12721/66144/58800/16410/11798/18751/11666/209488/14718/71982/240283/12709/12568/13350/23833/80795/114143/26417/213439/235574/69802/73834/72244/11974/14678/56384/14744/11750/12257/225049/242960/20947/13136/12846/107368/14660/110168…
GO_RESPONSE_TO_COCAINE	GO_RESPONSE_TO_COCAINE	GO_RESPONSE_TO_COCAINE	13	-0.496915	-1.35095	0.124922	0.519768	0.474442	560	tags=31%, list=8%, signal=28%	19229/22215/14828/15516
GO_GLUCOSE_CATABOLIC_PROCESS	GO_GLUCOSE_CATABOLIC_PROCESS	GO_GLUCOSE_CATABOLIC_PROCESS	18	-0.448556	-1.33132	0.125214	0.519768	0.474442	2251	tags=78%, list=34%, signal=51%	70974/56421/18641/14433/21991/13806/12015/72141/68837/18746/18655/15275/18648/11674
GO_RESPONSE_TO_RADIATION	GO_RESPONSE_TO_RADIATION	GO_RESPONSE_TO_RADIATION	193	-0.242043	-1.16901	0.125343	0.519768	0.474442	1397	tags=25%, list=21%, signal=20%	27223/19355/16476/66647/71175/14281/19252/22596/14710/14272/12748/18626/99982/19090/14156/71991/11911/216964/55978/17685/15466/14775/13194/72108/12018/14265/230709/11920/17999/16653/68048/16477/22209/72931/12581/16478/14828/19941/22591/229543/18148/67738/20320/59047/85305/24086/15902/12043
GO_CELL_CYCLE_G1_S_PHASE_TRANSITION	GO_CELL_CYCLE_G1_S_PHASE_TRANSITION	GO_CELL_CYCLE_G1_S_PHASE_TRANSITION	144	-0.255412	-1.18822	0.125358	0.519768	0.474442	654	tags=15%, list=10%, signal=13%	53621/52468/14852/381290/67177/78893/11920/18393/13685/12444/12581/234594/77006/26554/19941/12445/15469/20104/18715/15902/12043
GO_AGING	GO_AGING	GO_AGING	135	-0.259269	-1.1939	0.125388	0.519768	0.474442	1389	tags=28%, list=21%, signal=23%	14630/16476/20787/140740/12010/14281/407785/224045/20807/233489/72739/19090/217124/66409/72508/12330/17685/20656/26413/66143/68964/12018/230709/11920/16653/18024/16478/11898/16331/12301/12317/18148/21938/328365/21858/67972/15902/12043
REACTOME_FGFR1_MUTANT_RECEPTOR_ACTIVATION	REACTOME_FGFR1_MUTANT_RECEPTOR_ACTIVATION	REACTOME_FGFR1_MUTANT_RECEPTOR_ACTIVATION	17	0.469243	1.34517	0.125401	0.519768	0.474442	1350	tags=24%, list=20%, signal=19%	20846/18706/16978/67529
BIOCARTA_PTEN_PATHWAY	BIOCARTA_PTEN_PATHWAY	BIOCARTA_PTEN_PATHWAY	14	0.495196	1.34722	0.125454	0.519768	0.474442	1064	tags=36%, list=16%, signal=30%	16202/16412/18706/26417/19211
GO_CELLULAR_RESPONSE_TO_GROWTH_HORMONE_STIMULUS	GO_CELLULAR_RESPONSE_TO_GROWTH_HORMONE_STIMULUS	GO_CELLULAR_RESPONSE_TO_GROWTH_HORMONE_STIMULUS	11	-0.525005	-1.35663	0.125598	0.519768	0.474442	218	tags=27%, list=3%, signal=26%	20851/19303/216233
GO_NEGATIVE_REGULATION_OF_CALCIUM_ION_TRANSPORT	GO_NEGATIVE_REGULATION_OF_CALCIUM_ION_TRANSPORT	GO_NEGATIVE_REGULATION_OF_CALCIUM_ION_TRANSPORT	16	-0.465922	-1.33789	0.125635	0.519768	0.474442	681	tags=25%, list=10%, signal=22%	14873/14265/19720/12043
GO_CARDIAC_VENTRICLE_MORPHOGENESIS	GO_CARDIAC_VENTRICLE_MORPHOGENESIS	GO_CARDIAC_VENTRICLE_MORPHOGENESIS	16	0.478682	1.34721	0.125711	0.519768	0.474442	989	tags=31%, list=15%, signal=27%	14225/17128/17131/21813/606496
REACTOME_SIGNALING_BY_RHO_GTPASES	REACTOME_SIGNALING_BY_RHO_GTPASES	REACTOME_SIGNALING_BY_RHO_GTPASES	193	0.254494	1.18532	0.125731	0.519768	0.474442	759	tags=19%, list=11%, signal=17%	67771/11465/12631/74734/22631/74117/109333/22627/70719/17973/18643/71704/12237/11461/16801/19354/17969/14569/67203/17925/16412/12540/12549/11853/22629/216445/56378/18762/216965/23988/101497/68089/18751/17886/57294/19353
PID_ERBB1_INTERNALIZATION_PATHWAY	PID_ERBB1_INTERNALIZATION_PATHWAY	PID_ERBB1_INTERNALIZATION_PATHWAY	26	0.409475	1.31295	0.125929	0.519768	0.474442	393	tags=19%, list=6%, signal=18%	208650/13858/12540/18706/58194
GO_TISSUE_HOMEOSTASIS	GO_TISSUE_HOMEOSTASIS	GO_TISSUE_HOMEOSTASIS	56	0.33166	1.26106	0.126066	0.519768	0.474442	492	tags=21%, list=7%, signal=20%	16071/11465/72828/14683/233328/12028/11461/19354/19247/77087/13609/12721
GO_CELLULAR_EXTRAVASATION	GO_CELLULAR_EXTRAVASATION	GO_CELLULAR_EXTRAVASATION	28	-0.390616	-1.31175	0.126114	0.519768	0.474442	443	tags=29%, list=7%, signal=27%	66629/12929/109934/21838/13051/56532/109700/270152
GO_RESPONSE_TO_ISCHEMIA	GO_RESPONSE_TO_ISCHEMIA	GO_RESPONSE_TO_ISCHEMIA	19	-0.438537	-1.32562	0.126201	0.519768	0.474442	331	tags=21%, list=5%, signal=20%	105675/13685/13051/12043
GO_POSITIVE_REGULATION_OF_MAP_KINASE_ACTIVITY	GO_POSITIVE_REGULATION_OF_MAP_KINASE_ACTIVITY	GO_POSITIVE_REGULATION_OF_MAP_KINASE_ACTIVITY	98	-0.279058	-1.21728	0.126274	0.519768	0.474442	560	tags=16%, list=8%, signal=15%	19229/83409/12929/16653/21803/22186/93765/107746/23882/16543/75547/102626/85305/26410/14062/109700
PID_CXCR3_PATHWAY	PID_CXCR3_PATHWAY	PID_CXCR3_PATHWAY	24	0.421486	1.32012	0.126279	0.519768	0.474442	1425	tags=46%, list=22%, signal=36%	12766/16414/18706/26397/26417/14678/14679/18176/18707/14688/227743
GO_INTERFERON_GAMMA_MEDIATED_SIGNALING_PATHWAY	GO_INTERFERON_GAMMA_MEDIATED_SIGNALING_PATHWAY	GO_INTERFERON_GAMMA_MEDIATED_SIGNALING_PATHWAY	49	0.342385	1.26494	0.126675	0.519768	0.474442	1514	tags=39%, list=23%, signal=30%	20846/20684/16363/16362/80285/547253/15944/15979/15040/319236/20821/217069/18753/14969/16451/16391/54131/64685/18854
GO_MUCOPOLYSACCHARIDE_METABOLIC_PROCESS	GO_MUCOPOLYSACCHARIDE_METABOLIC_PROCESS	GO_MUCOPOLYSACCHARIDE_METABOLIC_PROCESS	35	-0.36425	-1.29346	0.126675	0.519768	0.474442	766	tags=34%, list=12%, signal=30%	74241/117592/338362/110006/18033/75612/12505/21803/18712/100910/15211/56336
PID_SMAD2_3NUCLEAR_PATHWAY	PID_SMAD2_3NUCLEAR_PATHWAY	PID_SMAD2_3NUCLEAR_PATHWAY	52	0.336439	1.26253	0.126692	0.519768	0.474442	579	tags=19%, list=9%, signal=18%	12399/21423/20467/20481/12608/21815/17128/17131/104394/12394
GO_ANIMAL_ORGAN_MORPHOGENESIS	GO_ANIMAL_ORGAN_MORPHOGENESIS	GO_ANIMAL_ORGAN_MORPHOGENESIS	260	0.240872	1.16421	0.12689	0.519768	0.474442	1092	tags=22%, list=17%, signal=19%	20846/12925/16912/28146/14683/16202/17261/14225/16842/18186/18643/12028/17246/20481/12608/57296/12540/18569/17128/17131/106021/12034/77087/104394/12333/70122/13609/14561/71375/193385/229700/58208/18634/15159/15257/21813/109181/16411/17937/71982/22632/19353/67996/99683/68018/67231/14200/26417/232910/74155/67671/606496/11773/50754/19211/20111/17463
GO_REGULATION_OF_PROTEIN_LOCALIZATION_TO_CHROMOSOME_TELOMERIC_REGION	GO_REGULATION_OF_PROTEIN_LOCALIZATION_TO_CHROMOSOME_TELOMERIC_REGION	GO_REGULATION_OF_PROTEIN_LOCALIZATION_TO_CHROMOSOME_TELOMERIC_REGION	12	-0.509906	-1.35273	0.126931	0.519768	0.474442	1086	tags=58%, list=16%, signal=49%	245474/237107/12464/12462/12465/12469/21454
GO_POSITIVE_REGULATION_OF_ENDOTHELIAL_CELL_PROLIFERATION	GO_POSITIVE_REGULATION_OF_ENDOTHELIAL_CELL_PROLIFERATION	GO_POSITIVE_REGULATION_OF_ENDOTHELIAL_CELL_PROLIFERATION	30	0.39062	1.29784	0.127061	0.519768	0.474442	1214	tags=30%, list=18%, signal=25%	16401/18186/18591/15289/66549/97165/68833/18176/101540
GO_REGULATION_OF_SISTER_CHROMATID_SEGREGATION	GO_REGULATION_OF_SISTER_CHROMATID_SEGREGATION	GO_REGULATION_OF_SISTER_CHROMATID_SEGREGATION	42	-0.345956	-1.27423	0.127117	0.519768	0.474442	1979	tags=52%, list=30%, signal=37%	75430/68501/70315/66440/101706/107047/71890/217232/71175/218914/19252/11789/71514/14156/12387/108989/17222/67177/11920/59008/26554/30939
GO_VESICLE_MEDIATED_TRANSPORT_IN_SYNAPSE	GO_VESICLE_MEDIATED_TRANSPORT_IN_SYNAPSE	GO_VESICLE_MEDIATED_TRANSPORT_IN_SYNAPSE	61	0.325034	1.25682	0.127177	0.519768	0.474442	877	tags=20%, list=13%, signal=17%	11465/229521/13858/67903/11461/109905/56637/11774/23969/18751/12568/108124
GO_DNA_METHYLATION_OR_DEMETHYLATION	GO_DNA_METHYLATION_OR_DEMETHYLATION	GO_DNA_METHYLATION_OR_DEMETHYLATION	47	0.345662	1.26524	0.127326	0.519768	0.474442	1103	tags=23%, list=17%, signal=20%	22589/80287/14683/54343/18706/109263/13018/17191/73945/606496/53892
GO_NEGATIVE_REGULATION_OF_LEUKOCYTE_APOPTOTIC_PROCESS	GO_NEGATIVE_REGULATION_OF_LEUKOCYTE_APOPTOTIC_PROCESS	GO_NEGATIVE_REGULATION_OF_LEUKOCYTE_APOPTOTIC_PROCESS	21	0.438851	1.32483	0.127612	0.519768	0.474442	1240	tags=48%, list=19%, signal=39%	20304/76088/16149/21940/15163/209488/57741/109815/12042/18761
REACTOME_PEPTIDE_HORMONE_METABOLISM	REACTOME_PEPTIDE_HORMONE_METABOLISM	REACTOME_PEPTIDE_HORMONE_METABOLISM	25	-0.404371	-1.31902	0.127614	0.519768	0.474442	1094	tags=32%, list=17%, signal=27%	53413/210148/69048/12387/64138/66500/105504/14940
GO_NEGATIVE_REGULATION_OF_PROTEASOMAL_PROTEIN_CATABOLIC_PROCESS	GO_NEGATIVE_REGULATION_OF_PROTEASOMAL_PROTEIN_CATABOLIC_PROCESS	GO_NEGATIVE_REGULATION_OF_PROTEASOMAL_PROTEIN_CATABOLIC_PROCESS	37	-0.359035	-1.28881	0.12765	0.519768	0.474442	1324	tags=32%, list=20%, signal=26%	102122/67025/116891/59025/93739/226418/68077/20588/57320/77006/15516/24086
REACTOME_SIGNALING_BY_PDGF	REACTOME_SIGNALING_BY_PDGF	REACTOME_SIGNALING_BY_PDGF	21	0.438655	1.32424	0.127799	0.519768	0.474442	371	tags=24%, list=6%, signal=23%	20846/17973/18591/18706/19247
GO_REGULATION_OF_CD4_POSITIVE_ALPHA_BETA_T_CELL_ACTIVATION	GO_REGULATION_OF_CD4_POSITIVE_ALPHA_BETA_T_CELL_ACTIVATION	GO_REGULATION_OF_CD4_POSITIVE_ALPHA_BETA_T_CELL_ACTIVATION	32	-0.373227	-1.2992	0.127942	0.519768	0.474442	30	tags=9%, list=0%, signal=9%	12703/54215/16963
GO_BRANCHED_CHAIN_AMINO_ACID_METABOLIC_PROCESS	GO_BRANCHED_CHAIN_AMINO_ACID_METABOLIC_PROCESS	GO_BRANCHED_CHAIN_AMINO_ACID_METABOLIC_PROCESS	12	-0.509481	-1.3516	0.127975	0.519768	0.474442	1750	tags=50%, list=26%, signal=37%	243382/15108/58875/12036/12039/110446
GO_REGULATION_OF_CELL_POPULATION_PROLIFERATION	GO_REGULATION_OF_CELL_POPULATION_PROLIFERATION	GO_REGULATION_OF_CELL_POPULATION_PROLIFERATION	514	0.217506	1.12552	0.128143	0.519768	0.474442	1255	tags=25%, list=19%, signal=22%	20302/16401/20304/20846/11983/12531/12487/12399/16202/17261/16818/16842/18186/68039/13858/20195/231507/17973/18591/12501/12028/12367/15289/17122/17246/12856/83486/20481/16362/77889/19354/83946/12527/12608/16412/23871/12540/18567/321019/17188/19106/277414/18569/16149/17128/20491/69562/22637/67367/106021/12034/104394/12333/12477/14360/19712/13609/14561/12721/100017/338467/66549/15357/24071/12227/53…
GO_REGULATION_OF_INTRACELLULAR_STEROID_HORMONE_RECEPTOR_SIGNALING_PATHWAY	GO_REGULATION_OF_INTRACELLULAR_STEROID_HORMONE_RECEPTOR_SIGNALING_PATHWAY	GO_REGULATION_OF_INTRACELLULAR_STEROID_HORMONE_RECEPTOR_SIGNALING_PATHWAY	42	-0.345308	-1.27184	0.128216	0.519768	0.474442	361	tags=17%, list=5%, signal=16%	11835/57320/234594/77006/18673/12317/108655
GO_GRANULOCYTE_MIGRATION	GO_GRANULOCYTE_MIGRATION	GO_GRANULOCYTE_MIGRATION	37	-0.358782	-1.2879	0.128299	0.519768	0.474442	216	tags=19%, list=3%, signal=18%	16172/13143/85305/109700/270152/16854/16963
GO_SUBSTRATE_ADHESION_DEPENDENT_CELL_SPREADING	GO_SUBSTRATE_ADHESION_DEPENDENT_CELL_SPREADING	GO_SUBSTRATE_ADHESION_DEPENDENT_CELL_SPREADING	39	0.36314	1.27732	0.128519	0.520189	0.474825	1110	tags=33%, list=17%, signal=28%	16401/20194/16202/18186/108101/57373/12540/16410/19353/110829/64099/60595/23991
GO_REGULATION_OF_PROTEIN_TYROSINE_KINASE_ACTIVITY	GO_REGULATION_OF_PROTEIN_TYROSINE_KINASE_ACTIVITY	GO_REGULATION_OF_PROTEIN_TYROSINE_KINASE_ACTIVITY	35	0.375122	1.28948	0.12872	0.52046	0.475073	1024	tags=26%, list=15%, signal=22%	20304/208650/22248/18591/17969/14360/217039/74155/50754
GO_DEFENSE_RESPONSE_TO_OTHER_ORGANISM	GO_DEFENSE_RESPONSE_TO_OTHER_ORGANISM	GO_DEFENSE_RESPONSE_TO_OTHER_ORGANISM	478	-0.209003	-1.11637	0.12884	0.52046	0.475073	1286	tags=22%, list=19%, signal=19%	213211/75669/56200/19946/66505/22596/109075/78294/20815/66874/59025/19184/12340/56489/27998/74019/22027/69368/12260/11765/15275/20851/15900/14961/19255/19090/71514/72512/240354/76497/26441/103583/17105/72508/108037/22154/20955/72935/53312/14190/70428/18938/14960/56403/19177/225326/26939/21762/110651/22324/103554/19172/225825/68077/18129/19171/16190/230709/93679/18033/16155/16653/214855/68048/2192…
GO_ACTIN_FILAMENT_POLYMERIZATION	GO_ACTIN_FILAMENT_POLYMERIZATION	GO_ACTIN_FILAMENT_POLYMERIZATION	80	0.303817	1.23578	0.129055	0.52046	0.475073	1400	tags=29%, list=21%, signal=23%	67771/63986/72042/74117/260409/17973/18643/11840/12721/22323/56378/101497/15163/68089/19353/218397/27361/29816/63985/18753/74569/67282/11848
GO_SPLEEN_DEVELOPMENT	GO_SPLEEN_DEVELOPMENT	GO_SPLEEN_DEVELOPMENT	18	-0.446195	-1.32431	0.12906	0.52046	0.475073	37	tags=22%, list=1%, signal=22%	19090/68964/56532/12043
GO_REGULATION_OF_TYPE_2_IMMUNE_RESPONSE	GO_REGULATION_OF_TYPE_2_IMMUNE_RESPONSE	GO_REGULATION_OF_TYPE_2_IMMUNE_RESPONSE	12	-0.508562	-1.34916	0.129228	0.52046	0.475073	3	tags=17%, list=0%, signal=17%	16190/16963
GO_POSITIVE_REGULATION_OF_HORMONE_SECRETION	GO_POSITIVE_REGULATION_OF_HORMONE_SECRETION	GO_POSITIVE_REGULATION_OF_HORMONE_SECRETION	35	0.374665	1.28791	0.129278	0.52046	0.475073	759	tags=23%, list=11%, signal=20%	28146/106347/68039/235442/19247/17128/67041/19353
REACTOME_REPRODUCTION	REACTOME_REPRODUCTION	REACTOME_REPRODUCTION	36	0.370503	1.28253	0.129578	0.521076	0.475635	1731	tags=44%, list=26%, signal=33%	19891/24061/12527/16906/497652/14595/19360/15081/74096/17535/20842/23856/19357/101185/245000/225182
GO_RESPIRATORY_BURST	GO_RESPIRATORY_BURST	GO_RESPIRATORY_BURST	15	0.48572	1.34574	0.130013	0.521076	0.475635	1352	tags=53%, list=20%, signal=43%	21672/19354/17969/19353/23833/80795/13136/18707
GO_CELLULAR_DEFENSE_RESPONSE	GO_CELLULAR_DEFENSE_RESPONSE	GO_CELLULAR_DEFENSE_RESPONSE	24	0.419613	1.31426	0.130184	0.521076	0.475635	338	tags=21%, list=5%, signal=20%	20400/16985/19039/17969/16412
PID_PI3K_PLC_TRK_PATHWAY	PID_PI3K_PLC_TRK_PATHWAY	PID_PI3K_PLC_TRK_PATHWAY	26	0.407726	1.30734	0.130201	0.521076	0.475635	532	tags=23%, list=8%, signal=21%	22631/22627/18706/56637/22629/12326
GO_REGULATION_OF_ESTABLISHMENT_OF_PROTEIN_LOCALIZATION_TO_CHROMOSOME	GO_REGULATION_OF_ESTABLISHMENT_OF_PROTEIN_LOCALIZATION_TO_CHROMOSOME	GO_REGULATION_OF_ESTABLISHMENT_OF_PROTEIN_LOCALIZATION_TO_CHROMOSOME	10	-0.535873	-1.35178	0.130201	0.521076	0.475635	1086	tags=40%, list=16%, signal=33%	12462/12465/12469/21454
GO_RIBOSOMAL_LARGE_SUBUNIT_ASSEMBLY	GO_RIBOSOMAL_LARGE_SUBUNIT_ASSEMBLY	GO_RIBOSOMAL_LARGE_SUBUNIT_ASSEMBLY	23	-0.412669	-1.31685	0.130276	0.521076	0.475635	1417	tags=35%, list=21%, signal=27%	12181/67025/27367/68077/66419/269261/100503670/110954
REACTOME_PHASE_I_FUNCTIONALIZATION_OF_COMPOUNDS	REACTOME_PHASE_I_FUNCTIONALIZATION_OF_COMPOUNDS	REACTOME_PHASE_I_FUNCTIONALIZATION_OF_COMPOUNDS	15	-0.472018	-1.33184	0.130774	0.521076	0.475635	108	tags=47%, list=2%, signal=46%	11532/11632/67247/60525/15516/11863/56351
GO_EPIDERMAL_GROWTH_FACTOR_RECEPTOR_SIGNALING_PATHWAY	GO_EPIDERMAL_GROWTH_FACTOR_RECEPTOR_SIGNALING_PATHWAY	GO_EPIDERMAL_GROWTH_FACTOR_RECEPTOR_SIGNALING_PATHWAY	52	0.335157	1.25771	0.130843	0.521076	0.475635	1364	tags=37%, list=21%, signal=29%	69178/208650/13858/17969/12540/18706/73711/19247/58194/192192/227333/13859/74155/50754/29816/13448/19349/229007/29875
HALLMARK_INTERFERON_ALPHA_RESPONSE	HALLMARK_INTERFERON_ALPHA_RESPONSE	HALLMARK_INTERFERON_ALPHA_RESPONSE	71	-0.298826	-1.23112	0.130875	0.521076	0.475635	5	tags=6%, list=0%, signal=6%	69550/80876/66141/68713
GO_POSITIVE_REGULATION_OF_INTRACELLULAR_TRANSPORT	GO_POSITIVE_REGULATION_OF_INTRACELLULAR_TRANSPORT	GO_POSITIVE_REGULATION_OF_INTRACELLULAR_TRANSPORT	119	0.277394	1.20607	0.13095	0.521076	0.475635	1110	tags=24%, list=17%, signal=21%	66810/22627/66177/17246/19354/66437/16414/12540/56637/70790/56398/11840/68943/14360/100017/15163/66169/226422/108687/67231/12568/74213/15183/329506/13000/606496/50754/13726/23991
GO_REGULATION_OF_METAL_ION_TRANSPORT	GO_REGULATION_OF_METAL_ION_TRANSPORT	GO_REGULATION_OF_METAL_ION_TRANSPORT	117	0.278793	1.2092	0.131025	0.521076	0.475635	518	tags=18%, list=8%, signal=17%	20303/20302/20304/16170/11928/72828/14225/269587/22627/100986/18591/12028/75785/66383/238871/56398/11840/14360/12721/66894/22629
GO_NEGATIVE_REGULATION_OF_ALPHA_BETA_T_CELL_ACTIVATION	GO_NEGATIVE_REGULATION_OF_ALPHA_BETA_T_CELL_ACTIVATION	GO_NEGATIVE_REGULATION_OF_ALPHA_BETA_T_CELL_ACTIVATION	18	-0.44496	-1.32065	0.131197	0.521076	0.475635	30	tags=17%, list=0%, signal=17%	16190/12703/16963
GO_GLYCOLYTIC_PROCESS_THROUGH_FRUCTOSE_6_PHOSPHATE	GO_GLYCOLYTIC_PROCESS_THROUGH_FRUCTOSE_6_PHOSPHATE	GO_GLYCOLYTIC_PROCESS_THROUGH_FRUCTOSE_6_PHOSPHATE	16	-0.46209	-1.32689	0.131345	0.521076	0.475635	2251	tags=88%, list=34%, signal=58%	70974/56421/18641/14433/14635/21991/13806/72141/68837/18746/18655/15275/18648/11674
REACTOME_EFFECTS_OF_PIP2_HYDROLYSIS	REACTOME_EFFECTS_OF_PIP2_HYDROLYSIS	REACTOME_EFFECTS_OF_PIP2_HYDROLYSIS	13	0.501574	1.33592	0.131534	0.521076	0.475635	1308	tags=46%, list=20%, signal=37%	104418/227333/19395/18753/18761/18755
GO_MYELOID_LEUKOCYTE_MIGRATION	GO_MYELOID_LEUKOCYTE_MIGRATION	GO_MYELOID_LEUKOCYTE_MIGRATION	54	-0.320442	-1.25031	0.131614	0.521076	0.475635	216	tags=15%, list=3%, signal=14%	13143/13051/85305/20085/109700/270152/16854/16963
GO_CHROMATIN_ASSEMBLY	GO_CHROMATIN_ASSEMBLY	GO_CHROMATIN_ASSEMBLY	51	-0.325693	-1.25202	0.131714	0.521076	0.475635	659	tags=37%, list=10%, signal=34%	17216/53890/14958/381280/54169/671535/66578/101685/108989/170644/107435/93762/104248/56505/15078/101612/18148/245688/69726
GO_RECEPTOR_METABOLIC_PROCESS	GO_RECEPTOR_METABOLIC_PROCESS	GO_RECEPTOR_METABOLIC_PROCESS	80	0.303206	1.2333	0.131729	0.521076	0.475635	1067	tags=26%, list=16%, signal=22%	13858/66508/110355/12527/16414/16412/73711/11840/12333/100017/53378/78670/16410/209200/15387/226422/12568/19326/232910/11773/12757
GO_MATERNAL_PLACENTA_DEVELOPMENT	GO_MATERNAL_PLACENTA_DEVELOPMENT	GO_MATERNAL_PLACENTA_DEVELOPMENT	12	-0.507135	-1.34538	0.131733	0.521076	0.475635	746	tags=42%, list=11%, signal=37%	12142/11651/26413/16477/56334
GO_POSITIVE_REGULATION_OF_ORGANELLE_ORGANIZATION	GO_POSITIVE_REGULATION_OF_ORGANELLE_ORGANIZATION	GO_POSITIVE_REGULATION_OF_ORGANELLE_ORGANIZATION	326	0.231204	1.14714	0.13179	0.521076	0.475635	1047	tags=20%, list=16%, signal=18%	11983/22589/67771/12487/63986/57261/12631/56193/20194/22631/74117/260409/22388/22627/18186/100986/66177/68020/17973/18643/18591/20479/12028/54343/19354/83946/66437/17765/13196/12540/56637/15944/17128/11840/67367/68943/12034/11853/12721/22323/22629/56378/74493/53378/72162/15163/68089/66169/64383/497652/19353/107951/12568/66354/26417/16468/69917/13000/19360/76246/606496/13494/50754/12461/29816
PID_DELTA_NP63_PATHWAY	PID_DELTA_NP63_PATHWAY	PID_DELTA_NP63_PATHWAY	17	0.465117	1.33334	0.131822	0.521076	0.475635	1478	tags=47%, list=22%, signal=37%	17246/73389/18987/56637/12394/50754/17535/21973
GO_REGULATION_OF_EPIDERMIS_DEVELOPMENT	GO_REGULATION_OF_EPIDERMIS_DEVELOPMENT	GO_REGULATION_OF_EPIDERMIS_DEVELOPMENT	24	0.418499	1.31077	0.131858	0.521076	0.475635	1308	tags=38%, list=20%, signal=30%	17128/12394/17937/67996/71609/74155/320713/17979/18755
BIOCARTA_RHO_PATHWAY	BIOCARTA_RHO_PATHWAY	BIOCARTA_RHO_PATHWAY	12	0.51392	1.3343	0.132195	0.521267	0.475809	238	tags=25%, list=4%, signal=24%	21894/18643/16801
GO_PATHWAY_RESTRICTED_SMAD_PROTEIN_PHOSPHORYLATION	GO_PATHWAY_RESTRICTED_SMAD_PROTEIN_PHOSPHORYLATION	GO_PATHWAY_RESTRICTED_SMAD_PROTEIN_PHOSPHORYLATION	12	0.514292	1.33526	0.132195	0.521267	0.475809	861	tags=58%, list=13%, signal=51%	17128/17131/14561/53378/21813/23988/14479
KEGG_INTESTINAL_IMMUNE_NETWORK_FOR_IGA_PRODUCTION	KEGG_INTESTINAL_IMMUNE_NETWORK_FOR_IGA_PRODUCTION	KEGG_INTESTINAL_IMMUNE_NETWORK_FOR_IGA_PRODUCTION	14	0.491292	1.33659	0.132328	0.521267	0.475809	1459	tags=50%, list=22%, signal=39%	16401/12487/54167/12524/15001/14969/53859
GO_MRNA_EXPORT_FROM_NUCLEUS	GO_MRNA_EXPORT_FROM_NUCLEUS	GO_MRNA_EXPORT_FROM_NUCLEUS	90	-0.2836	-1.22049	0.132483	0.521267	0.475809	1203	tags=30%, list=18%, signal=25%	103677/60365/433702/66118/20383/107939/193116/54196/18141/22185/17149/68188/229512/94230/108989/68092/233789/20382/68134/19826/54387/64340/54451/192170/20384/68278/276770
GO_HEME_BIOSYNTHETIC_PROCESS	GO_HEME_BIOSYNTHETIC_PROCESS	GO_HEME_BIOSYNTHETIC_PROCESS	15	0.484009	1.34099	0.132484	0.521267	0.475809	1408	tags=33%, list=21%, signal=26%	11983/12892/208638/12257/15288
GO_BLASTOCYST_DEVELOPMENT	GO_BLASTOCYST_DEVELOPMENT	GO_BLASTOCYST_DEVELOPMENT	47	-0.332546	-1.26043	0.132678	0.521499	0.476021	1769	tags=34%, list=27%, signal=25%	108098/66229/70998/17305/109145/20807/22687/74318/13135/56456/16477/22209/68552/26554/23996/19182
GO_RESPONSE_TO_IONIZING_RADIATION	GO_RESPONSE_TO_IONIZING_RADIATION	GO_RESPONSE_TO_IONIZING_RADIATION	82	-0.288131	-1.21506	0.133012	0.521499	0.476021	1601	tags=29%, list=24%, signal=22%	17869/66656/12048/27223/19355/71175/22596/12748/99982/19090/71991/17685/14775/12018/230709/11920/68048/72931/14828/19941/229543/85305/24086/12043
GO_CALCIUM_ION_TRANSMEMBRANE_TRANSPORT	GO_CALCIUM_ION_TRANSMEMBRANE_TRANSPORT	GO_CALCIUM_ION_TRANSMEMBRANE_TRANSPORT	102	-0.27636	-1.21207	0.133085	0.521499	0.476021	765	tags=19%, list=12%, signal=17%	11747/22368/108837/14873/16440/14265/11793/19229/381290/66865/12774/11938/18673/21838/66395/27967/67972/14062/16963
GO_COLLAGEN_METABOLIC_PROCESS	GO_COLLAGEN_METABOLIC_PROCESS	GO_COLLAGEN_METABOLIC_PROCESS	22	-0.416721	-1.31211	0.133204	0.521499	0.476021	365	tags=18%, list=6%, signal=17%	21803/226551/14062/22352
GO_CLEAVAGE_INVOLVED_IN_RRNA_PROCESSING	GO_CLEAVAGE_INVOLVED_IN_RRNA_PROCESSING	GO_CLEAVAGE_INVOLVED_IN_RRNA_PROCESSING	20	-0.427772	-1.31512	0.133404	0.521499	0.476021	2190	tags=60%, list=33%, signal=40%	66446/75416/50912/215194/140546/67276/12181/67619/50911/74035/52530/66362
GO_NEGATIVE_REGULATION_OF_CALCIUM_MEDIATED_SIGNALING	GO_NEGATIVE_REGULATION_OF_CALCIUM_MEDIATED_SIGNALING	GO_NEGATIVE_REGULATION_OF_CALCIUM_MEDIATED_SIGNALING	14	0.490521	1.3345	0.133473	0.521499	0.476021	1389	tags=50%, list=21%, signal=40%	56193/56637/56398/108995/14200/12314/12315
GO_PROTEIN_PHOSPHORYLATION	GO_PROTEIN_PHOSPHORYLATION	GO_PROTEIN_PHOSPHORYLATION	750	0.207685	1.10584	0.133666	0.521499	0.476021	1400	tags=25%, list=21%, signal=23%	20303/20302/20304/106504/26385/23900/12531/63986/57261/12421/16912/12399/12631/72828/208650/21672/16202/16818/109333/22627/18186/100986/22248/18193/17973/18591/12750/233328/12501/12028/12367/15289/75292/26411/11461/66508/110355/109905/77889/19354/17969/83946/16414/63913/68145/68339/80280/57296/80285/547253/240672/12540/18706/56637/238871/321019/15944/56398/19247/19106/18569/16149/12747/269254/171…
GO_REGULATION_OF_NEUROTRANSMITTER_SECRETION	GO_REGULATION_OF_NEUROTRANSMITTER_SECRETION	GO_REGULATION_OF_NEUROTRANSMITTER_SECRETION	22	0.429539	1.31092	0.133706	0.521499	0.476021	877	tags=32%, list=13%, signal=28%	229521/67903/109905/56637/18751/12568/108124
GO_NEUROTROPHIN_SIGNALING_PATHWAY	GO_NEUROTROPHIN_SIGNALING_PATHWAY	GO_NEUROTROPHIN_SIGNALING_PATHWAY	13	0.500126	1.33206	0.134023	0.521499	0.476021	760	tags=38%, list=11%, signal=34%	12367/109905/19247/12721/74747
KEGG_HEMATOPOIETIC_CELL_LINEAGE	KEGG_HEMATOPOIETIC_CELL_LINEAGE	KEGG_HEMATOPOIETIC_CELL_LINEAGE	22	0.429358	1.31036	0.134078	0.521499	0.476021	1315	tags=50%, list=20%, signal=40%	16401/12507/12500/12501/12527/12481/16188/12502/12526/13136/14969
GO_REGULATION_OF_CALCIUM_ION_TRANSMEMBRANE_TRANSPORTER_ACTIVITY	GO_REGULATION_OF_CALCIUM_ION_TRANSMEMBRANE_TRANSPORTER_ACTIVITY	GO_REGULATION_OF_CALCIUM_ION_TRANSMEMBRANE_TRANSPORTER_ACTIVITY	26	0.405973	1.30172	0.134101	0.521499	0.476021	1428	tags=46%, list=22%, signal=36%	14225/22627/238871/14579/18578/12568/381812/12314/57440/18747/12315/116873
KEGG_EPITHELIAL_CELL_SIGNALING_IN_HELICOBACTER_PYLORI_INFECTION	KEGG_EPITHELIAL_CELL_SIGNALING_IN_HELICOBACTER_PYLORI_INFECTION	KEGG_EPITHELIAL_CELL_SIGNALING_IN_HELICOBACTER_PYLORI_INFECTION	35	0.372731	1.28126	0.134115	0.521499	0.476021	1015	tags=31%, list=15%, signal=27%	20304/12367/12540/19247/66144/19353/26398/16151/114143/73834/11974
GO_HORMONE_MEDIATED_SIGNALING_PATHWAY	GO_HORMONE_MEDIATED_SIGNALING_PATHWAY	GO_HORMONE_MEDIATED_SIGNALING_PATHWAY	99	-0.276729	-1.20892	0.134183	0.521499	0.476021	1190	tags=25%, list=18%, signal=21%	353187/20602/18626/50523/16969/15502/104263/224903/56404/12387/68465/17999/11835/57320/14815/22215/234594/77006/75547/18673/67040/12317/14228/18600/108655
GO_POSITIVE_REGULATION_OF_LAMELLIPODIUM_ASSEMBLY	GO_POSITIVE_REGULATION_OF_LAMELLIPODIUM_ASSEMBLY	GO_POSITIVE_REGULATION_OF_LAMELLIPODIUM_ASSEMBLY	11	0.525349	1.33228	0.134219	0.521499	0.476021	2012	tags=55%, list=30%, signal=38%	19354/12540/19353/76709/234695/101314
GO_POSITIVE_REGULATION_OF_TRANSPORTER_ACTIVITY	GO_POSITIVE_REGULATION_OF_TRANSPORTER_ACTIVITY	GO_POSITIVE_REGULATION_OF_TRANSPORTER_ACTIVITY	37	0.366524	1.27627	0.134387	0.521499	0.476021	1428	tags=43%, list=22%, signal=34%	100986/68020/12856/56398/68943/12568/13040/60595/381812/18753/12314/57440/53416/93692/12315/116873
GO_EPITHELIAL_TO_MESENCHYMAL_TRANSITION	GO_EPITHELIAL_TO_MESENCHYMAL_TRANSITION	GO_EPITHELIAL_TO_MESENCHYMAL_TRANSITION	43	0.351993	1.26849	0.134394	0.521499	0.476021	621	tags=23%, list=9%, signal=21%	16842/20198/80288/56637/18569/21453/17128/17131/53378/21813
REACTOME_TRANSPORT_OF_SMALL_MOLECULES	REACTOME_TRANSPORT_OF_SMALL_MOLECULES	REACTOME_TRANSPORT_OF_SMALL_MOLECULES	243	-0.230442	-1.14726	0.13463	0.521966	0.476448	1415	tags=27%, list=21%, signal=22%	69029/218203/22232/56327/105727/320024/22334/54197/170756/106947/78294/116891/19184/14710/14325/110611/11933/11987/76483/210148/63959/14702/11305/19084/26905/68682/26441/17254/27801/18671/67819/69048/19177/22368/11518/107566/21762/232341/19087/17777/103554/19172/19171/66397/66500/381290/71770/66865/20525/56453/27060/12725/20499/11982/11938/22186/14605/54411/17250/18673/23996/11816/108116/67972/19…
GO_REGULATION_OF_MACROPHAGE_MIGRATION	GO_REGULATION_OF_MACROPHAGE_MIGRATION	GO_REGULATION_OF_MACROPHAGE_MIGRATION	12	0.512453	1.33049	0.134881	0.52249	0.476926	296	tags=25%, list=4%, signal=24%	20302/20304/12527
GO_REGULATION_OF_CELLULAR_RESPONSE_TO_DRUG	GO_REGULATION_OF_CELLULAR_RESPONSE_TO_DRUG	GO_REGULATION_OF_CELLULAR_RESPONSE_TO_DRUG	16	-0.459566	-1.31964	0.135152	0.522761	0.477173	1275	tags=62%, list=19%, signal=51%	13804/19766/14694/65114/214162/27374/94245/19156/18024/57320
PID_ALK1_PATHWAY	PID_ALK1_PATHWAY	PID_ALK1_PATHWAY	11	0.524525	1.33019	0.135375	0.522761	0.477173	883	tags=55%, list=13%, signal=47%	14225/17128/17131/21813/19045/26417
PID_REELIN_PATHWAY	PID_REELIN_PATHWAY	PID_REELIN_PATHWAY	16	0.473059	1.33139	0.135381	0.522761	0.477173	818	tags=38%, list=12%, signal=33%	109905/16412/18706/56637/14360/12568
GO_FATTY_ACYL_COA_METABOLIC_PROCESS	GO_FATTY_ACYL_COA_METABOLIC_PROCESS	GO_FATTY_ACYL_COA_METABOLIC_PROCESS	20	0.440101	1.31034	0.135415	0.522761	0.477173	825	tags=35%, list=12%, signal=31%	54325/94180/106529/70025/11666/54397/13350
GO_DEFENSE_RESPONSE	GO_DEFENSE_RESPONSE	GO_DEFENSE_RESPONSE	627	0.211865	1.11276	0.135947	0.524275	0.478555	890	tags=17%, list=13%, signal=16%	16071/20303/20302/20400/100125263/20304/20846/16985/20684/100125262/16019/21354/30925/12487/80287/11465/21946/16363/57261/211666/72042/16912/229521/16768/21672/74117/12766/19039/231507/15289/19883/68002/15957/80985/384309/16362/17969/12608/16414/26364/24110/57296/16412/80285/547253/23871/12540/14581/15944/19247/19106/18569/16149/12363/18521/19265/14360/12721/268564/12326/26940/13684/243910/68652/…
GO_PEPTIDYL_TYROSINE_DEPHOSPHORYLATION	GO_PEPTIDYL_TYROSINE_DEPHOSPHORYLATION	GO_PEPTIDYL_TYROSINE_DEPHOSPHORYLATION	43	0.35145	1.26653	0.136039	0.524275	0.478555	1064	tags=28%, list=16%, signal=24%	12531/72828/19245/72102/19244/240672/19247/67881/13537/19249/320139/19211
ENK_UV_RESPONSE_EPIDERMIS_DN	ENK_UV_RESPONSE_EPIDERMIS_DN	ENK_UV_RESPONSE_EPIDERMIS_DN	250	-0.22883	-1.14349	0.136432	0.525033	0.479248	706	tags=18%, list=11%, signal=16%	17119/170768/110651/114641/66629/110006/68077/246103/18263/14852/16190/21887/30050/19826/15505/16599/18114/76479/109934/56453/21929/110446/226551/26934/99480/20168/230737/18712/22288/11898/117198/67675/59079/56336/11816/26410/21858/108116/67972/69399/66970/14062/16854/320982
GO_REGULATION_OF_GRANULOCYTE_CHEMOTAXIS	GO_REGULATION_OF_GRANULOCYTE_CHEMOTAXIS	GO_REGULATION_OF_GRANULOCYTE_CHEMOTAXIS	15	-0.468078	-1.32072	0.136469	0.525033	0.479248	216	tags=20%, list=3%, signal=19%	13143/85305/16963
REACTOME_CD28_DEPENDENT_PI3K_AKT_SIGNALING	REACTOME_CD28_DEPENDENT_PI3K_AKT_SIGNALING	REACTOME_CD28_DEPENDENT_PI3K_AKT_SIGNALING	13	0.498399	1.32746	0.136703	0.525485	0.47966	1459	tags=54%, list=22%, signal=42%	12487/16818/18706/14360/12524/227743/53859
GO_POSITIVE_REGULATION_OF_TRANSMEMBRANE_RECEPTOR_PROTEIN_SERINE_THREONINE_KINASE_SIGNALING_PATHWAY	GO_POSITIVE_REGULATION_OF_TRANSMEMBRANE_RECEPTOR_PROTEIN_SERINE_THREONINE_KINASE_SIGNALING_PATHWAY	GO_POSITIVE_REGULATION_OF_TRANSMEMBRANE_RECEPTOR_PROTEIN_SERINE_THREONINE_KINASE_SIGNALING_PATHWAY	29	0.38992	1.28477	0.136903	0.52554	0.47971	948	tags=31%, list=14%, signal=27%	16202/67903/17128/14561/53378/93836/14718/66354/20869
PID_AURORA_A_PATHWAY	PID_AURORA_A_PATHWAY	PID_AURORA_A_PATHWAY	18	0.453905	1.32032	0.137166	0.52554	0.47971	1990	tags=50%, list=30%, signal=35%	12531/17246/56637/218397/320165/18747/18245/83431/75786
GO_ACTIVATION_OF_MAPKK_ACTIVITY	GO_ACTIVATION_OF_MAPKK_ACTIVITY	GO_ACTIVATION_OF_MAPKK_ACTIVITY	28	-0.384994	-1.29287	0.137204	0.52554	0.47971	892	tags=25%, list=13%, signal=22%	17873/26413/83409/12929/107746/26410/14062
BIOCARTA_NFKB_PATHWAY	BIOCARTA_NFKB_PATHWAY	BIOCARTA_NFKB_PATHWAY	16	-0.458548	-1.31672	0.137267	0.52554	0.47971	475	tags=25%, list=7%, signal=23%	18033/21929/16150/21938
REACTOME_ROLE_OF_PHOSPHOLIPIDS_IN_PHAGOCYTOSIS	REACTOME_ROLE_OF_PHOSPHOLIPIDS_IN_PHAGOCYTOSIS	REACTOME_ROLE_OF_PHOSPHOLIPIDS_IN_PHAGOCYTOSIS	11	0.523501	1.32759	0.1373	0.52554	0.47971	1201	tags=45%, list=18%, signal=37%	12503/18706/18807/12502/18753
GO_INORGANIC_ION_TRANSMEMBRANE_TRANSPORT	GO_INORGANIC_ION_TRANSMEMBRANE_TRANSPORT	GO_INORGANIC_ION_TRANSMEMBRANE_TRANSPORT	231	-0.23256	-1.1503	0.137453	0.525678	0.479836	837	tags=18%, list=13%, signal=16%	20866/69048/109672/105675/11747/22368/83997/12864/108837/17846/232341/14873/16440/20530/14265/11793/19229/381290/66865/11951/17999/11947/14385/27060/12725/12774/20499/57320/11938/69806/22288/54411/18673/21838/16529/66395/27967/67972/16534/14062/16523/16963
GO_PHOSPHORYLATION_OF_RNA_POLYMERASE_II_C_TERMINAL_DOMAIN	GO_PHOSPHORYLATION_OF_RNA_POLYMERASE_II_C_TERMINAL_DOMAIN	GO_PHOSPHORYLATION_OF_RNA_POLYMERASE_II_C_TERMINAL_DOMAIN	11	0.523259	1.32697	0.137685	0.526121	0.480241	1041	tags=45%, list=16%, signal=38%	57261/69562/14884/107951/69131
REACTOME_TRANSCRIPTIONAL_ACTIVITY_OF_SMAD2_SMAD3_SMAD4_HETEROTRIMER	REACTOME_TRANSCRIPTIONAL_ACTIVITY_OF_SMAD2_SMAD3_SMAD4_HETEROTRIMER	REACTOME_TRANSCRIPTIONAL_ACTIVITY_OF_SMAD2_SMAD3_SMAD4_HETEROTRIMER	36	0.366444	1.26848	0.13813	0.526253	0.480361	847	tags=28%, list=13%, signal=24%	20481/21815/17128/17131/104394/72949/22190/93836/107951/66354
GO_REGULATION_OF_ERBB_SIGNALING_PATHWAY	GO_REGULATION_OF_ERBB_SIGNALING_PATHWAY	GO_REGULATION_OF_ERBB_SIGNALING_PATHWAY	41	0.354611	1.26296	0.138184	0.526253	0.480361	1339	tags=37%, list=20%, signal=29%	69178/208650/13858/17969/12540/73711/58194/192192/13859/74155/50754/29816/13448/19349/229007
KEGG_DILATED_CARDIOMYOPATHY	KEGG_DILATED_CARDIOMYOPATHY	KEGG_DILATED_CARDIOMYOPATHY	20	0.438819	1.30652	0.138236	0.526253	0.480361	630	tags=30%, list=10%, signal=27%	16401/11465/14683/11461/16412/16410
PID_VEGFR1_PATHWAY	PID_VEGFR1_PATHWAY	PID_VEGFR1_PATHWAY	18	0.453219	1.31833	0.138294	0.526253	0.480361	895	tags=39%, list=14%, signal=34%	18186/17973/18706/19247/18751/26417/218397
GO_CELLULAR_RESPONSE_TO_HORMONE_STIMULUS	GO_CELLULAR_RESPONSE_TO_HORMONE_STIMULUS	GO_CELLULAR_RESPONSE_TO_HORMONE_STIMULUS	288	-0.223846	-1.13861	0.138303	0.526253	0.480361	1259	tags=24%, list=19%, signal=20%	14281/19252/229709/108100/329877/353187/12988/20602/18626/17187/56458/50523/20851/11789/14702/19255/19090/217124/16969/15502/19084/104263/78894/72508/75747/11747/224903/231207/56404/19087/12387/18519/381290/20683/18033/68465/17999/12929/20588/18024/16477/27060/11835/57320/13685/16478/14815/20384/22215/11898/234594/77006/54411/19303/75547/18673/14870/12445/67040/12702/12317/14228/18600/216233/1086…
GO_VITAMIN_METABOLIC_PROCESS	GO_VITAMIN_METABOLIC_PROCESS	GO_VITAMIN_METABOLIC_PROCESS	33	-0.365156	-1.281	0.138618	0.526383	0.48048	1574	tags=39%, list=24%, signal=30%	15978/67618/216134/54219/108037/27973/109672/14873/20525/18033/58810/17250/17768
GO_ENDODERM_DEVELOPMENT	GO_ENDODERM_DEVELOPMENT	GO_ENDODERM_DEVELOPMENT	23	0.421741	1.30371	0.138671	0.526383	0.48048	1798	tags=39%, list=27%, signal=29%	16401/16414/17128/16410/76246/72475/17126/68196/207165
GO_RNA_3_END_PROCESSING	GO_RNA_3_END_PROCESSING	GO_RNA_3_END_PROCESSING	109	-0.269589	-1.19868	0.138688	0.526383	0.48048	1828	tags=39%, list=28%, signal=28%	140546/67276/108121/73826/66441/15108/27632/106583/225160/101985/68276/70047/12192/109075/229709/27998/60365/433702/66118/20383/193116/68510/54196/22185/17149/68188/50911/14113/94230/432508/68092/20382/68134/19826/69882/64340/54451/192170/20384/68278/66362/53607
GO_FATTY_ACID_DERIVATIVE_METABOLIC_PROCESS	GO_FATTY_ACID_DERIVATIVE_METABOLIC_PROCESS	GO_FATTY_ACID_DERIVATIVE_METABOLIC_PROCESS	48	0.340155	1.25237	0.138945	0.526916	0.480966	884	tags=27%, list=13%, signal=24%	211666/54325/94180/330260/106529/16149/67041/70025/11666/54397/13350/26417/67452
GO_REGULATION_OF_SYNAPTIC_VESICLE_CYCLE	GO_REGULATION_OF_SYNAPTIC_VESICLE_CYCLE	GO_REGULATION_OF_SYNAPTIC_VESICLE_CYCLE	29	0.389484	1.28333	0.139126	0.527157	0.481186	1168	tags=31%, list=18%, signal=26%	229521/67903/109905/56637/18751/12568/108124/19211/18786
GO_PROTEIN_LOCALIZATION_TO_MITOCHONDRION	GO_PROTEIN_LOCALIZATION_TO_MITOCHONDRION	GO_PROTEIN_LOCALIZATION_TO_MITOCHONDRION	104	-0.272861	-1.20366	0.13967	0.527248	0.481269	768	tags=16%, list=12%, signal=15%	54401/66525/30059/54673/56428/59026/66865/28185/30057/21854/68512/231430/69923/22630/15519/14939/12043
REACTOME_SIGNALING_BY_CYTOSOLIC_FGFR1_FUSION_MUTANTS	REACTOME_SIGNALING_BY_CYTOSOLIC_FGFR1_FUSION_MUTANTS	REACTOME_SIGNALING_BY_CYTOSOLIC_FGFR1_FUSION_MUTANTS	16	0.469702	1.32194	0.139742	0.527248	0.481269	1350	tags=25%, list=20%, signal=20%	20846/18706/16978/67529
GO_CARDIAC_SEPTUM_MORPHOGENESIS	GO_CARDIAC_SEPTUM_MORPHOGENESIS	GO_CARDIAC_SEPTUM_MORPHOGENESIS	17	0.461091	1.3218	0.139754	0.527248	0.481269	621	tags=35%, list=9%, signal=32%	18186/17246/17128/17131/229700/21813
GO_PROSTATE_GLAND_DEVELOPMENT	GO_PROSTATE_GLAND_DEVELOPMENT	GO_PROSTATE_GLAND_DEVELOPMENT	14	-0.477833	-1.32665	0.139769	0.527248	0.481269	670	tags=43%, list=10%, signal=39%	12387/20588/19156/11835/22215/14228
GO_RESPONSE_TO_DEXAMETHASONE	GO_RESPONSE_TO_DEXAMETHASONE	GO_RESPONSE_TO_DEXAMETHASONE	16	-0.457405	-1.31343	0.139805	0.527248	0.481269	1072	tags=38%, list=16%, signal=31%	56458/72508/13685/14815/11898/69726
PID_RET_PATHWAY	PID_RET_PATHWAY	PID_RET_PATHWAY	22	0.427073	1.30339	0.139851	0.527248	0.481269	1400	tags=45%, list=21%, signal=36%	17973/109905/18706/19247/19353/26417/218397/13448/18747/11848
GO_TISSUE_REMODELING	GO_TISSUE_REMODELING	GO_TISSUE_REMODELING	43	-0.339087	-1.25471	0.140084	0.527684	0.481667	676	tags=30%, list=10%, signal=27%	12018/12387/18129/11793/19229/109934/21929/27060/21803/226551/16331/54411/14062
REACTOME_INTERFERON_GAMMA_SIGNALING	REACTOME_INTERFERON_GAMMA_SIGNALING	REACTOME_INTERFERON_GAMMA_SIGNALING	47	0.340838	1.24759	0.140225	0.527774	0.481749	1402	tags=34%, list=21%, signal=27%	20846/20684/16363/16362/19247/15979/15040/319236/20821/217069/18753/14969/16451/55932/16391/54131
HALLMARK_HYPOXIA	HALLMARK_HYPOXIA	HALLMARK_HYPOXIA	85	-0.283852	-1.20729	0.140503	0.528316	0.482244	1589	tags=38%, list=24%, signal=29%	107817/17319/56174/18451/15931/16476/17035/228026/14281/19252/110611/18655/15275/104263/11674/74185/15937/117592/170768/216558/20525/21929/14385/16828/23849/18712/14815/15211/22346/14828/70186/12043
HALLMARK_TNFA_SIGNALING_VIA_NFKB	HALLMARK_TNFA_SIGNALING_VIA_NFKB	HALLMARK_TNFA_SIGNALING_VIA_NFKB	102	0.285082	1.21043	0.140603	0.528316	0.482244	1087	tags=25%, list=16%, signal=21%	20303/20304/21354/17210/56193/108767/16362/12608/240672/321019/21815/12227/20527/230073/13537/14579/18578/14595/26397/16598/20229/17691/18227/59027/20893
REACTOME_ZBP1_DAI_MEDIATED_INDUCTION_OF_TYPE_I_IFNS	REACTOME_ZBP1_DAI_MEDIATED_INDUCTION_OF_TYPE_I_IFNS	REACTOME_ZBP1_DAI_MEDIATED_INDUCTION_OF_TYPE_I_IFNS	17	-0.448062	-1.30944	0.141279	0.530414	0.484159	2153	tags=65%, list=33%, signal=44%	18034/19766/58203/71966/18035/18036/56480/12675/18033/16150/56532
GO_POSITIVE_REGULATION_OF_TRANSPORT	GO_POSITIVE_REGULATION_OF_TRANSPORT	GO_POSITIVE_REGULATION_OF_TRANSPORT	362	0.225999	1.13417	0.141854	0.53179	0.485414	926	tags=19%, list=14%, signal=18%	20303/20302/20304/11983/54208/69178/28146/22631/66810/68953/106347/22627/68039/100986/66177/68020/18591/20479/12028/15289/11461/17246/12856/110355/109905/19354/66437/12608/16414/12540/56637/235442/70790/56398/19247/17128/83671/11840/68943/14360/100017/12481/22629/67041/53378/230073/15979/72162/18762/16410/171285/15163/66169/15040/15387/226422/19353/69146/108687/116733/67231/12568/13040/74213/1518…
GO_NEGATIVE_REGULATION_OF_HEART_CONTRACTION	GO_NEGATIVE_REGULATION_OF_HEART_CONTRACTION	GO_NEGATIVE_REGULATION_OF_HEART_CONTRACTION	10	0.537806	1.32422	0.141945	0.53179	0.485414	354	tags=30%, list=5%, signal=28%	11928/110355/238871
REACTOME_IMMUNOREGULATORY_INTERACTIONS_BETWEEN_A_LYMPHOID_AND_A_NON_LYMPHOID_CELL	REACTOME_IMMUNOREGULATORY_INTERACTIONS_BETWEEN_A_LYMPHOID_AND_A_NON_LYMPHOID_CELL	REACTOME_IMMUNOREGULATORY_INTERACTIONS_BETWEEN_A_LYMPHOID_AND_A_NON_LYMPHOID_CELL	37	0.36279	1.26327	0.142193	0.53179	0.485414	338	tags=27%, list=5%, signal=26%	16401/20400/30925/23900/12503/12500/12501/16414/93694/16412
GO_REGULATION_OF_SYNAPTIC_VESICLE_EXOCYTOSIS	GO_REGULATION_OF_SYNAPTIC_VESICLE_EXOCYTOSIS	GO_REGULATION_OF_SYNAPTIC_VESICLE_EXOCYTOSIS	17	0.459744	1.31794	0.14221	0.53179	0.485414	877	tags=35%, list=13%, signal=31%	67903/109905/56637/18751/12568/108124
GO_REGULATION_OF_PEPTIDE_HORMONE_SECRETION	GO_REGULATION_OF_PEPTIDE_HORMONE_SECRETION	GO_REGULATION_OF_PEPTIDE_HORMONE_SECRETION	61	0.320216	1.23819	0.142235	0.53179	0.485414	813	tags=20%, list=12%, signal=17%	20304/28146/106347/11739/109905/235442/19247/19712/15357/67041/19353/223527
GO_POSITIVE_REGULATION_OF_MITOTIC_SISTER_CHROMATID_SEGREGATION	GO_POSITIVE_REGULATION_OF_MITOTIC_SISTER_CHROMATID_SEGREGATION	GO_POSITIVE_REGULATION_OF_MITOTIC_SISTER_CHROMATID_SEGREGATION	13	-0.485918	-1.32105	0.142708	0.53239	0.485963	503	tags=46%, list=8%, signal=43%	68501/101706/71175/67177/59008/26554
REACTOME_APOPTOTIC_FACTOR_MEDIATED_RESPONSE	REACTOME_APOPTOTIC_FACTOR_MEDIATED_RESPONSE	REACTOME_APOPTOTIC_FACTOR_MEDIATED_RESPONSE	12	0.508302	1.31971	0.142748	0.53239	0.485963	883	tags=42%, list=13%, signal=36%	12028/12367/74268/11798/26417
GO_CYTOKINE_SECRETION	GO_CYTOKINE_SECRETION	GO_CYTOKINE_SECRETION	72	-0.294805	-1.21776	0.142889	0.53239	0.485963	618	tags=18%, list=9%, signal=17%	18129/11793/16190/21929/27060/16172/85305/21938/19720/108655/12703/14062/54215
GO_LYMPHOCYTE_CHEMOTAXIS	GO_LYMPHOCYTE_CHEMOTAXIS	GO_LYMPHOCYTE_CHEMOTAXIS	20	0.435842	1.29765	0.142938	0.53239	0.485963	362	tags=25%, list=5%, signal=24%	20303/20302/20304/12766/321019
REACTOME_DISEASE	REACTOME_DISEASE	REACTOME_DISEASE	652	-0.199495	-1.09507	0.142986	0.53239	0.485963	1252	tags=23%, list=19%, signal=21%	11308/67025/22596/229709/78294/108100/20090/67941/116891/19184/14710/57377/66464/68563/12988/54219/18655/229906/27176/20602/433702/20055/16974/19989/11765/15275/56443/56458/19934/67186/27050/20851/11789/225164/14702/69920/105855/71514/27367/14156/107939/19084/26441/17254/21770/54196/18141/23980/74185/26451/67819/20044/319944/12330/17685/54401/19177/117592/20656/26413/15466/21762/19087/13481/16440…
GO_POSITIVE_REGULATION_OF_TYROSINE_PHOSPHORYLATION_OF_STAT_PROTEIN	GO_POSITIVE_REGULATION_OF_TYROSINE_PHOSPHORYLATION_OF_STAT_PROTEIN	GO_POSITIVE_REGULATION_OF_TYROSINE_PHOSPHORYLATION_OF_STAT_PROTEIN	18	0.450085	1.30921	0.143555	0.534067	0.487494	656	tags=28%, list=10%, signal=25%	20304/80285/547253/14360/15163
REACTOME_TOLL_LIKE_RECEPTOR_4_TLR4_CASCADE	REACTOME_TOLL_LIKE_RECEPTOR_4_TLR4_CASCADE	REACTOME_TOLL_LIKE_RECEPTOR_4_TLR4_CASCADE	77	-0.289225	-1.2092	0.14406	0.535504	0.488805	1381	tags=29%, list=21%, signal=23%	56480/16476/12675/14281/78294/56489/235584/67603/103583/21770/24058/26413/17258/110651/18033/22186/93765/102626/16150/26410/56532/12703
GO_MITOTIC_SPINDLE_ASSEMBLY	GO_MITOTIC_SPINDLE_ASSEMBLY	GO_MITOTIC_SPINDLE_ASSEMBLY	32	0.375783	1.26715	0.144625	0.536778	0.489968	2296	tags=62%, list=35%, signal=41%	68953/24061/20479/223921/67064/13494/16211/234852/75608/20842/11848/68942/22680/16569/74201/53869/13006/70799/99412/16563
REACTOME_APC_C_MEDIATED_DEGRADATION_OF_CELL_CYCLE_PROTEINS	REACTOME_APC_C_MEDIATED_DEGRADATION_OF_CELL_CYCLE_PROTEINS	REACTOME_APC_C_MEDIATED_DEGRADATION_OF_CELL_CYCLE_PROTEINS	69	-0.297385	-1.21885	0.144787	0.536778	0.489968	2215	tags=46%, list=33%, signal=31%	26442/19175/67151/26965/26445/19192/75430/20422/26443/66440/19173/19167/59029/56317/19181/217232/78294/19184/26441/68999/19177/21762/103554/19172/19171/17222/22186/59008/23996/30939/68612/19182
GO_SNRNA_METABOLIC_PROCESS	GO_SNRNA_METABOLIC_PROCESS	GO_SNRNA_METABOLIC_PROCESS	27	-0.386739	-1.28677	0.14482	0.536778	0.489968	1534	tags=44%, list=23%, signal=34%	66181/101985/68276/109075/27998/68510/50911/69882/52530/67493/66362/229543
BIOCARTA_FAS_PATHWAY	BIOCARTA_FAS_PATHWAY	BIOCARTA_FAS_PATHWAY	22	0.424607	1.29586	0.144879	0.536778	0.489968	2264	tags=59%, list=34%, signal=39%	12367/16906/26398/19249/11857/12368/14102/13163/20740/224105/14103/11545/14084
GO_REGULATION_OF_LYMPHOCYTE_MEDIATED_IMMUNITY	GO_REGULATION_OF_LYMPHOCYTE_MEDIATED_IMMUNITY	GO_REGULATION_OF_LYMPHOCYTE_MEDIATED_IMMUNITY	67	-0.300889	-1.22383	0.145078	0.536839	0.490024	365	tags=12%, list=6%, signal=11%	21803/52118/66362/21938/14132/56532/54215/16963
GO_MATURATION_OF_5_8S_RRNA	GO_MATURATION_OF_5_8S_RRNA	GO_MATURATION_OF_5_8S_RRNA	23	-0.406033	-1.29568	0.145134	0.536839	0.490024	2190	tags=57%, list=33%, signal=38%	75416/50912/215194/140546/67276/57316/76130/12181/109075/50911/74035/68533/66362
GO_TRICARBOXYLIC_ACID_METABOLIC_PROCESS	GO_TRICARBOXYLIC_ACID_METABOLIC_PROCESS	GO_TRICARBOXYLIC_ACID_METABOLIC_PROCESS	10	-0.526115	-1.32717	0.145312	0.536935	0.490111	634	tags=50%, list=10%, signal=45%	67834/12974/15929/11898/11429
GO_PH_REDUCTION	GO_PH_REDUCTION	GO_PH_REDUCTION	28	-0.381527	-1.28123	0.145466	0.536935	0.490111	561	tags=18%, list=8%, signal=16%	69668/27060/12725/54411/12043
GO_PEROXISOMAL_MEMBRANE_TRANSPORT	GO_PEROXISOMAL_MEMBRANE_TRANSPORT	GO_PEROXISOMAL_MEMBRANE_TRANSPORT	12	0.507107	1.31661	0.145625	0.536935	0.490111	1571	tags=50%, list=24%, signal=38%	235442/66887/18634/11666/18633/19298
GO_POSITIVE_REGULATION_OF_CELL_CYCLE	GO_POSITIVE_REGULATION_OF_CELL_CYCLE	GO_POSITIVE_REGULATION_OF_CELL_CYCLE	168	-0.244467	-1.1601	0.145636	0.536935	0.490111	654	tags=17%, list=10%, signal=16%	67811/53621/108989/233552/13424/386649/14256/67177/78893/11920/26934/65019/13685/12444/19385/234594/77006/59008/19358/26554/19941/12445/12317/18148/15516/15469/68612/108911/15902
GO_RESPONSE_TO_FATTY_ACID	GO_RESPONSE_TO_FATTY_ACID	GO_RESPONSE_TO_FATTY_ACID	27	-0.386068	-1.28454	0.145911	0.5372	0.490353	2268	tags=63%, list=34%, signal=42%	19060/12912/11651/17025/12567/105787/12359/12015/56399/20787/15903/22596/14702/217124/78894/11898/18102
GO_REGULATION_OF_INTRINSIC_APOPTOTIC_SIGNALING_PATHWAY_IN_RESPONSE_TO_DNA_DAMAGE	GO_REGULATION_OF_INTRINSIC_APOPTOTIC_SIGNALING_PATHWAY_IN_RESPONSE_TO_DNA_DAMAGE	GO_REGULATION_OF_INTRINSIC_APOPTOTIC_SIGNALING_PATHWAY_IN_RESPONSE_TO_DNA_DAMAGE	24	-0.401471	-1.29575	0.145946	0.5372	0.490353	382	tags=58%, list=6%, signal=55%	219158/59004/22070/74996/19367/93759/17319/12048/99982/27050/12505/12581/19941/12043
REACTOME_MAP3K8_TPL2_DEPENDENT_MAPK1_3_ACTIVATION	REACTOME_MAP3K8_TPL2_DEPENDENT_MAPK1_3_ACTIVATION	REACTOME_MAP3K8_TPL2_DEPENDENT_MAPK1_3_ACTIVATION	14	-0.474131	-1.31637	0.146065	0.5372	0.490353	1354	tags=50%, list=20%, signal=40%	12675/78294/103583/18033/22186/16150/26410
GO_REGULATION_OF_CELLULAR_RESPONSE_TO_TRANSFORMING_GROWTH_FACTOR_BETA_STIMULUS	GO_REGULATION_OF_CELLULAR_RESPONSE_TO_TRANSFORMING_GROWTH_FACTOR_BETA_STIMULUS	GO_REGULATION_OF_CELLULAR_RESPONSE_TO_TRANSFORMING_GROWTH_FACTOR_BETA_STIMULUS	49	0.335764	1.24048	0.146503	0.53837	0.491421	988	tags=29%, list=15%, signal=24%	67903/20481/80288/17128/17131/53378/21813/23988/22190/93836/14718/66354/20869/98403
REACTOME_PEPTIDE_LIGAND_BINDING_RECEPTORS	REACTOME_PEPTIDE_LIGAND_BINDING_RECEPTORS	REACTOME_PEPTIDE_LIGAND_BINDING_RECEPTORS	14	0.483053	1.31418	0.147031	0.539871	0.492791	156	tags=36%, list=2%, signal=35%	20303/20302/20304/12766/68039
GO_REGULATION_OF_RESPONSE_TO_CYTOKINE_STIMULUS	GO_REGULATION_OF_RESPONSE_TO_CYTOKINE_STIMULUS	GO_REGULATION_OF_RESPONSE_TO_CYTOKINE_STIMULUS	99	0.286163	1.20903	0.147354	0.540616	0.493471	962	tags=21%, list=15%, signal=18%	20304/20846/24105/80985/24110/80285/547253/14581/15944/19247/16149/12363/12394/230073/15979/15257/56045/16151/71609/22030/73945
BIOCARTA_INTEGRIN_PATHWAY	BIOCARTA_INTEGRIN_PATHWAY	BIOCARTA_INTEGRIN_PATHWAY	24	0.411963	1.2903	0.14748	0.54064	0.493493	462	tags=25%, list=7%, signal=23%	21894/109905/109711/16412/12333/14360
GO_NEGATIVE_REGULATION_OF_RELEASE_OF_CYTOCHROME_C_FROM_MITOCHONDRIA	GO_NEGATIVE_REGULATION_OF_RELEASE_OF_CYTOCHROME_C_FROM_MITOCHONDRIA	GO_NEGATIVE_REGULATION_OF_RELEASE_OF_CYTOCHROME_C_FROM_MITOCHONDRIA	12	-0.496713	-1.31773	0.147808	0.540933	0.493761	2286	tags=67%, list=35%, signal=44%	53380/11651/66449/74143/56295/12048/105675/14775
GO_REGULATION_OF_RESPONSE_TO_EXTERNAL_STIMULUS	GO_REGULATION_OF_RESPONSE_TO_EXTERNAL_STIMULUS	GO_REGULATION_OF_RESPONSE_TO_EXTERNAL_STIMULUS	422	0.220432	1.12312	0.147883	0.540933	0.493761	883	tags=17%, list=13%, signal=16%	20303/20302/20400/20304/20846/30925/12487/21946/57261/16170/211666/16912/72828/229521/56193/16768/21672/18186/18591/15289/19883/80985/16362/19354/12527/12608/16414/24110/57296/80285/547253/23871/14581/321019/15944/19247/18569/16149/12363/18521/14360/13609/193385/15357/68652/108086/230073/15979/67664/21813/171285/67065/56045/209200/11798/64383/57757/15040/11666/22190/319236/19353/223255/109815/161…
REACTOME_RHO_GTPASE_EFFECTORS	REACTOME_RHO_GTPASE_EFFECTORS	REACTOME_RHO_GTPASE_EFFECTORS	147	0.262564	1.17964	0.14792	0.540933	0.493761	887	tags=20%, list=13%, signal=18%	67771/11465/12631/22631/74117/109333/22627/17973/18643/12237/11461/19354/17969/67203/16412/12540/11853/22629/56378/18762/216965/23988/68089/18751/17886/57294/19353/16709/26417/76804
GO_RESPONSE_TO_ANESTHETIC	GO_RESPONSE_TO_ANESTHETIC	GO_RESPONSE_TO_ANESTHETIC	22	-0.409946	-1.29077	0.148316	0.541825	0.494575	1000	tags=45%, list=15%, signal=39%	18611/15184/20597/217124/14719/19229/66734/22215/14828/15516
REACTOME_MYD88_INDEPENDENT_TLR4_CASCADE	REACTOME_MYD88_INDEPENDENT_TLR4_CASCADE	REACTOME_MYD88_INDEPENDENT_TLR4_CASCADE	67	-0.299786	-1.21934	0.148457	0.541825	0.494575	1381	tags=30%, list=21%, signal=24%	56480/16476/12675/14281/78294/56489/235584/67603/103583/21770/26413/17258/110651/18033/22186/93765/102626/16150/26410/56532
GO_NEGATIVE_REGULATION_OF_MUSCLE_TISSUE_DEVELOPMENT	GO_NEGATIVE_REGULATION_OF_MUSCLE_TISSUE_DEVELOPMENT	GO_NEGATIVE_REGULATION_OF_MUSCLE_TISSUE_DEVELOPMENT	19	0.43895	1.2927	0.148524	0.541825	0.494575	1064	tags=42%, list=16%, signal=35%	16842/17128/21813/64383/22632/16468/606496/19211
GO_MITOCHONDRIAL_MEMBRANE_ORGANIZATION	GO_MITOCHONDRIAL_MEMBRANE_ORGANIZATION	GO_MITOCHONDRIAL_MEMBRANE_ORGANIZATION	85	-0.281932	-1.19912	0.148741	0.542179	0.494898	778	tags=18%, list=12%, signal=16%	105675/54401/66525/12018/30059/11951/11947/59040/214952/231430/69923/22630/15519/14939/12043
REACTOME_SIGNALING_BY_MET	REACTOME_SIGNALING_BY_MET	REACTOME_SIGNALING_BY_MET	34	0.369123	1.26132	0.148968	0.542413	0.495112	759	tags=26%, list=11%, signal=24%	13858/109905/16412/18706/19247/58194/74334/22190/19353
GO_REGULATION_OF_CALCIUM_ION_DEPENDENT_EXOCYTOSIS	GO_REGULATION_OF_CALCIUM_ION_DEPENDENT_EXOCYTOSIS	GO_REGULATION_OF_CALCIUM_ION_DEPENDENT_EXOCYTOSIS	11	0.518123	1.31395	0.149047	0.542413	0.495112	1042	tags=45%, list=16%, signal=38%	229521/11840/19712/12568/14678
[truncated: 3,270 more rows]

## Sheet: Ly_C2_fGSEA_IvsNT
Supplementary Data 5. Gene set enrichment analysis associated with ISIM relative to NT and ISIM + anti-PD-L1 Ab relative to ISIM
[truncated: 4,425 more rows]

[truncated: 14 more sheets: Ly_C4_fGSEA_IvsNT, Ly_C5_fGSEA_IvsNT, Ly_C6_fGSEA_IvsNT, Ly_C7_fGSEA_IvsNT, Ly_C10_fGSEA_IvsNT, Ly_C11_fGSEA_IvsNT, Ly_C0_fGSEA_IPvsI, Ly_C2_fGSEA_IPvsI, Ly_C4_fGSEA_IPvsI, Ly_C5_fGSEA_IPvsI, Ly_C6_fGSEA_IPvsI, Ly_C7_fGSEA_IPvsI, Ly_C10_fGSEA_IPvsI, Ly_C11_fGSEA_IPvsI]
