# Supplementary material for: Overcoming primary and acquired resistance to anti-PD-L1 therapy by induction and activation of tumor-residing cDC1s
Source: Nat Commun. 2020 Oct 27;11:5415. doi: 10.1038/s41467-020-19192-z (PMC7592056; doi:10.1038/s41467-020-19192-z)
Supplement: Supplementary file 9 — Source Data [file 41467_2020_19192_MOESM9_ESM.xlsx]

## Sheet: Fig.1
	Source Data Figure 1b (DC)			Source Data Figure 1b (CD11b+DC)			Source Data Figure 1b (CD103+DC)			Source Data Figure 1b (CD103+DC /CD11b+DC)
	Treatment			Treatment			Treatment			Treatment
	PBS	Flt3L		PBS	Flt3L		PBS	Flt3L		PBS	Flt3L
	3.11319	12.1428		1.57839	4.8814		0.787638	5.12425		0.499014	1.04975
	4.36563	14.8861		2.01255	3.63222		1.50614	9.49735		0.748373	2.61475
	3.18345	9.76025		1.56626	2.35222		1.0187	6.29536		0.650407	2.67635
	1.87436	9.28449		0.871577	3.27743		0.71788	4.83722		0.823656	1.47592
	2.08037	14.0295		0.813426	5.76614		0.78014	5.35928		0.959079	0.92944
	Source Data Figure 1c			Source Data Figure 1d			Source Data Figure 1e			Source Data Figure 1f
	Treatment			tumor			TdLN			tumor
	Flt3L	Flt3L+RT		Flt3L+RT	Flt3L+RT+TLR3/CD40		Flt3L+RT	Flt3L+RT+TLR3/CD40		NT	ISIM
	13.3	22.9		6.45557	1.05905		0.06179	0.485534		0.11	0.51
	22.3	40.9		3.83905	2.06244		0.09238	1.06042		0.061	0.46
	12.9	35.1		5.07817	0.350176		0.183327	0.907437		0.056	0.48
	8.06	20.7		4.83465	2.16143		0.22759	1.74551		0.047	0.34
	7.91	38.6		5.7651	0.973667		0.104859	1.19897		0.08	0.25
	15.8	28.8									0.45
											0.65
											0.29
	Source Data Figure 1g (AT-3)			Source Data Figure 1g (B16)			Source Data Figure 1g (4T1)				0.31
											0.37
	Treatment			Treatment			Treatment				0.22
	NT	ISIM		NT	ISIM		NT	ISIM			0.29
	14.9	59.2		21.6651	39.0915		4.482	23.5641
	15.4	52.9		12.803	34.551		2.23995	18.906
	13.5	58.9		17.9982	48.5336		1.90808	13.9293
	5.78	59.3		16.632	37.2196		4.91	13.0851
	4.32	50.3		13.9528			4.85667	23.3833
	Source Data Figure 1h (blood)			Source Data Figure 1h (tumor)			Source Data Figure 1i (blood)			Source Data Figure 1i (tumor)
	Treatment			Treatment			Treatment			Treatment
	NT	ISIM		NT	ISIM		NT	ISIM		NT	ISIM
	0.43	2.03		2.32394	4.72727		0.19	0.34		0	2.91824
	1.45	4.48		1.74026	12.1622		0.087	0.25		0.009206	2.82353
	0.68	1.01		1.62933	62.3443		0.15	0.24		0	1.59307
	1.63	6.45		0.986395	64.4518			0.29			1.1046
	0.42	4.48		1.93646	22.449
	0.35			0.539216
	2.74
	0.38

## Sheet: Fig.2
	Source Data Figure 2a (tumor volume)
	AT-3										B16
	Days	0	14	19	24	26	27	28	29		Days	0	5	9	14	16
	NT	0	50.894	87.7803	144.92	165.915	191.268	207.82	304.9		NT	0	26.9392	88.5552	263.785	432.597
		0	82.117	124.407	133.83	149.628	166.498	184.47	223.2			0	30.5363	96.8783	194.443	374.517
		0	76.265	123.672	147.96	171.451	259.181	293.07	385.2			0	21.4466	91.8654	215.042	357.1
		0	57.906	70.6858	116.87	128.814	126.801	153.78	184.5			0	16.9646	109.206	238.92	342.672
		0	66.759	113.097	145.84	157.067	171.582	179.49	171.6			0	25.0149	192.423	543.97	934.938
		0	44.334	83.9748	116.87	124.788	118.472	124.41	147			0	5.23599	203.689	713.367	791.943
		0	50.894	73.6222	157.37	182.16	179.486	195.32	174.3			0	25.0149	119.082	262.127	472.615
												0	37.6991	497.025	1283.08	1529.12
	ISIM	0	30.243	42.4869	134.85	161.491	62.458	59.112	48.66			0	4.18879	147.027	957.557	1759.23
		0	41.563	79.2854	149.63	184.471	76.4538	58.988	69.46
		0	41.563	69.3768	167.06	172.007	98.201	83.075	89.2		Days	0	5	9	14	16
		0	24.374	57.9058	145.84	159.279	102.16	55.135	61.6		ISIM	0	18.7658	118.472	313.707	305.815
		0	35.186	50.8938	124.79	135.081	71.6582	65.144	67.08			0	14.1372	94.6625	157.479	103.922
		0	21.447	68.0678	109.21	124.692	68.0678	57.831	64.12			0	48.7732	102.953	250.346	194.443
		0	88.555	146.006	162.18	176.993	84.9487	84.437	67.89			0	35.1858	90.082	239.04	179.163
												0	16.4934	48.7732	120.637	124.788
												0	19.3019	45.6159	599.227	604.675
												0	11.8328	22.5189	741.259	629.222
												0	0	33.5103	664.598	680.94
												0	8.18123	34.3481	211.893	162.18
	Source Data Figure. 2b					Source Data Figure. 2c
	Mean					NT	Flt3L	RT	TLR3/CD40	Flt3L+RT	Flt3L+TLR3/CD40	RT+TLR3/CD40	Flt3L+RT+TLR3/CD40
	day	Day 11	Day 12	Day 14		1591.35	1378.5	1886.96	1309.09	2328.91	1439.64	-2.87755	-41.7687
	NT	2.742	3.7942	4.7646		1389.38	1338.34	1318.91	1075.04	1559.91	1328.19	-6.43621	-42.8483
	ISIM	3.7128	1.31866	0.49864		1151.93	1169.64	1216.56	1032.36	1367.64	1300.88	-10.2338	-47.5538
						848.251	977.19	1014.9	881.365	1057.23	1144.65	-10.2493	-50.3059
	SD					823.703	645.479	777.083	832.061	814.66	697.061	-25.1261	-51.9915
	day	Day 11	Day 12	Day 14		485.427	571.583	488.226	823.424	747.748	554.907	-29.0844	-52.8628
	NT	0.442251	0.601592	0.594464		457.786	430.257	380.176	561.085	669.852	501.909	-31.8777	-65.7458
	ISIM	0.560086	0.363817	0.0829511						459.607	431.765	-32.4449	-73.0161
	Source Data Figure 2d (tumor volume)
	Mean
	day	0	11	14	16	18	22	24	26	27	28	29	30	31	32	33	34	35	37	38	39	40	42	43	44	45	46	48	50	52	54	56
	PBS	0	55.474	64.227	123.51	161.674	250.433	304.9	337.4	488.97	651.84	712.6	987.4	1146	1370	1474
	Flt3L	0	54.254	58.9122	119.47	153.782	195.205	299.91	336.6	458.34	566.53	604	841.7	943.9	1106	1166
	RT	0	55.375	63.7036	117.22	156.939	202.513	273.84	284.8	296.04	310.79	340.3	361.8	400.1	442.9	548.2	594.9	649.5	732.7	835.7	956.3
	TLR3/CD40	0	49.424	55.5	103.1	132.24	192.767	265.45	316.7	378.49	425.43	457.5	523.7	561.9	659.5	714.1	788	904.8	1186	1506
	FLT3L+RT	0	60.609	72.6976	107.88	154.568	214.107	281.68	301.2	312.52	308.6	325.2	379	407	461.1	496	543.3	665.2	765	838.8	1032	1244
	Flt3L+TLR3/CD40	0	51.928	54.8777	101.38	143.252	218.019	318.53	344.3	442.71	487.4	530.5	555.3	582.9	671.6	776.7	856.9	995.6	1219	1611
	RT+TLR3/CD40	0	50.523	58.1046	94.491	113.477	163.437	263.04	297.9	252.27	249.77	275.7	271.7	308.2	322.7	349.4	375.2	391.4	449.4	467.4	536.3	614.5	818.2	958.9	1099	1242	1551	1749
	Flt3L+RT+TLR3/CD40TLR3	0	40.348	51.1906	94.171	107.889	143.388	280	300.4	175.37	170.77	161.9	151.9	156.7	159.4	163.9	168.3	183.9	212.8	228.9	241	260.2	347.1	377.2	423.5	459.7	531.2	613.9	747	991.2	1124.9	1893
	SD
	day	0	11	14	16	18	22	24	26	27	28	29	30	31	32	33	34	35	37	38	39	40	42	43	44	45	46	48	50	52	54	56
	PBS	0	6.0802	6.81243	8.9935	16.777	37.3727	49.904	49.06	62.084	94.897	110.5	178.4	228.8	287.6	303.4
	Flt3L	0	4.8247	6.56926	13.543	10.4849	25.4928	38.521	36.92	64.151	64.151	61.93	135.7	135	164.5	173.6
	RT	0	4.9319	5.12845	9.2271	15.283	15.8275	34.047	35.29	30.713	41.373	51.33	56.07	59.98	61.12	66.3	62.3	93.05	95	110.7	153.6
	TLR3/CD40	0	5.957	6.23348	8.2976	9.03543	29.124	24.816	18.54	32.968	41.238	45.7	47.69	50.06	59.04	57.17	47.6	90.06	94.14	210.8
	FLT3L+RT	0	4.3137	3.81261	6.3286	14.1156	28.7592	31.208	33.03	34.086	30.236	29.58	40.73	42.94	50.68	56.25	66.3	84.98	97.47	106	97.47	171.7
	Flt3L+TLR3/CD40	0	3.8588	3.79914	4.8341	9.15436	17.1984	34.809	35.41	30.465	37.501	40.35	37.45	40.51	27.36	38.06	63.12	88.11	128.3	209.3
	RT+TLR3/CD40	0	4.7912	5.29217	10.292	10.1903	20.2522	26.981	36.61	28.227	28.821	32.7	31.1	41.18	45.6	48.26	52.17	56.44	67.14	72.35	80.3	93.65	134.2	160.6	172.1	175	182.3	207.1
	Flt3L+RT+TLR3/CD40TLR3	0	7.1051	4.99565	8.7178	8.13272	11.4098	10.712	12.09	10.366	12.881	12.36	11.29	9.38	15.95	20.03	24.16	29.62	40.71	47.82	53.43	62.02	75.73	88.01	103.2	110.5	129.4	138.9	161.9	208.4	201.495	322.8
	Survival	PBS	Flt3L	RT	TLR3/CD40	FLT3L+RT	Flt3L+TLR3/CD40	RT+TLR3/CD40	Flt3L+RT+TLR3/CD40TLR3
	33	1
	33	1
	37	1
	37	1
	38	1
	44	1
	44	1
	33		1
	37		1
	37		1
	38		1
	38		1
	45		1
	45		1
	39			1
	42			1
	44			1
	46			1
	48			1
	50			1
	50			1
	38				1
	38				1
	42				1
	42				1
	46				1
	46				1
	48				1
	40					1
	42					1
	42					1
	44					1
	48					1
	48					1
	50					1
	50					1
	38						1
	38						1
	38						1
	42						1
	43						1
	46						1
	48						1
	48						1
	48							1
	50							1
	52							1
	52							1
	52							1
	54							1
	56							1
	58							1
	58								1
	58								1
	58								1
	68								1
	68								1
	75								1
	77								1
	77								1
	Source Data Figure 2e (tumor volume)													Source Data Figure 2e (tumor weight)
	Average	0	14	19	25	27	28	29	30	31	32				NT	ISIM ip	ISIM it
	NT	0	63.793	141.562	256.3	328.209	385.037	461.81	521.8	653.88	728.81				891	541	251
	Flt3L(i.t)+RT+TLR3/CD40	0	67.645	143.986	244.34	167.919	145.67	149.01	158.6	183.226	197.91				726	396	268
	Flt3L(i.p)+RT+TLR3/CD40	0	68.319	159.815	233.41	230.027	222.661	247.69	248.6	312.826	362.54				763	315	278
															796	301	168
	SD	0	14	19	25	27	28	24	30	31	32				931	451	211
	NT	0	8.0817	5.63499	12.341	21.2501	29.0201	67.192	53.02	87.7444	62.007					365	268
	Flt3L(i.t)+RT+TLR3/CD40	0	6.2658	14.0142	26.094	16.0355	12.5019	15.828	22.44	31.6901	12.885
	Flt3L(i.p)+RT+TLR3/CD40	0	5.6662	14.6339	15.106	32.9333	26.4066	25.128	31.65	44.1557	44.934
	Source Data Figure 2f (tumor volume)													Source Data Figure 2f (tumor weight)
	Average	0	14	19	25	27	28	29	30	31	32				NT	Flt3L+TLR3/CD40	Flt3L+RT(Distant)+TLR3/CD40	Flt3L+RT(Primary)+TLR3/CD40
	NT	0	64.942	158.23	259.53	338.321	372.441	436.1	517.4	586.824	713.29				902	691	712	269
	FLT3L+TLR3/CD40	0	71.234	156.992	260.41	321.694	352.674	378.5	415.7	433.694	449.79				841	542	463	270
	FLT3L+RT(Primary)+TLR3/CD40	0	49.739	140.143	255.9	120.057	104.123	113.31	138	151.692	170.73				759	613	514	199
	FLT3L+RT(Distant)+TLR3/CD40	0	71.223	157.716	266.65	345.194	380.089	382.13	405.8	474.624	492.82				865	592	611	174
															724	586	544	214
	SD	0	14	19	25	27	28	24	30	31	32					549	528	261
	NT	0	11.934	3.33365	26.099	49.1328	50.3952	67.33	93.14	87.0945	107.12
	FLT3L+TLR3/CD40	0	6.5426	10.1577	15.538	21.1134	9.21121	23.248	21.52	16.2708	12.867
	FLT3L+RT(Primary)+TLR3/CD40	0	5.1344	14.2587	16.312	11.5605	11.2043	14.021	17.51	16.8693	13.108
	FLT3L+RT(Distant)+TLR3/CD40	0	7.5262	18.9296	14.35	16.0807	15.4037	12.219	35.17	40.9798	45.184

## Sheet: Fig.3
	Source Data Figure 3a (CD11b+ cells)
	AT-3			B16			4T1
	Treatment			Treatment			Treatment
	NT	ISIM		NT	ISIM		NT	ISIM
	38.6	7.68		31.1	19.2		21.4	2.84
	43	21.8		35.2	18.3		31	3.57
	45.3	10.9		30.2	18.4		17.6	10.2
	32.8	11.2		35.9	18.4		4.69	15.6
	45.3	17.1		36.6			18.2	3.77
	Source Data Figure 3a (CD8/CD11b ratio)
	AT-3			B16			4T1
	Treatment			Treatment			Treatment
	0.38601	7.70833		1.27	1.896		0.331215	11.6382
	0.35814	2.42661		0.634	2.689		0.305623	8.92353
	0.298013	5.40367		1.222	2.293		0.768693	2.17145
	0.17622	5.29464		0.741	2.266		4.32341	1.65516
	0.095364	2.94152		0.639			0.823214	8.65385
	Source Data Figure 3b (TAMs)
	AT-3			B16			4T1
	Treatment			Treatment			Treatment
	NT	ISIM		NT	ISIM		NT	ISIM
	20.1523	0.381464		8.52984	6.79606		13.5569	0.974906
	17.6792	1.82924		11.7495	6.01521		5.17058	1.14478
	19.0262	3.08842		12.9637	5.94103		9.4259	2.33753
	13.0916	1.306		12.9637	6.11303		3.97126	2.78502
	20.9642	1.47439		11.5487			2.23891	0.958065
	Source Data Figure 3c (PD-1)
	AT-3			B16			4T1
	Treatment			Treatment			Treatment
	NT	ISIM		NT	ISIM		NT	ISIM
	40.5	87.7		66.9	93.8		8.91	10.7
	37.5	89		89.8	93		10.5	13.2
	38	93.9		67.4	93.7		6.92	30.3
	24	90.3		49.3	93.2		4.89	29.6
	22	60.6		89.6	89		3.43	12.2
				81	81.5		5.28
				91.4	88.5
					93.8
	Source Data Figure 3d (PD-1)
	Tet-	Tet+
	11	46.2
	13.3	64.4
	26.6	59
	26.2	57.9
	12.7	35
	Source Data Figure 3e (PD-L1)
	AT-3
	Treatment
	NT	ISIM
	1376	2593
	1686	2843
	1152	2969
	1492	2359
	1667	5029
	Source Data Figure 3f (PD-L1)
	AT-3			B16			4T1
	Treatment			Treatment			Treatment
	NT	ISIM		NT	ISIM		NT	ISIM
	8773	12497		6709	8018		1052	5797
	5194	19966		6359	7720		2059	3229
	7190	8914		5723	7431		2413	5321
	8569	13887		5043	8757		1679	10237
	5467	16055		7364			877	9021
	Source Data Figure 3g
	AT-3																					B16														4T1
	Mean																					Mean														Mean
	Day	0	12	19	21	23	25	26	27	29	31	33	35	36	37	38	40	42	43	44		Day	0	5	8	12	15	16	19	20	21	22	23	25		Day	0	6	12	15	16	17	18	19	20	21	23	25	27
	Isotype Ab	0	52.4621	152.097	189.864	286.912	337.787	416.945	463.957	574.651	671.965	961.963	1076.61	1153.33	1417.42	1650.99						Isotype Ab	0	16.1923	28.411	199.072	698.226	992.612	1957.8							Isotype Ab	0	35.7991	186.599	355.356	436.594	542.92	689.607	847.509	950.419	1270.24	1489.04	1889.37	2308.8
	αPD-L1	0	61.9724	141.211	182.844	256.991	364.715	439.63	459.972	505.898	605.499	898.135	1168.12	1361.77	1749.25	1829.72						αPD-L1	0	21.7325	91.6428	231.466	575.856	870.511	1653.54							αPD-L1	0	37.267	201.14	344.321	389.455	561.992	634.914	755.778	946.843	1113.95	1416.59	1742.55	2128.58
	ISIM+isotype Ab	0	61.4069	146.11	168.751	216.186	127.769	115.447	131.374	132.7	157.802	298.789	332.516	389.679	424.375	473.244	640.715	802.654	933.978	958.578		ISIM+isotype Ab	0	11.1619	15.8311	201.405	467.523	440.361	516.01	810.08	906.176	1088.79	1340.55	1959.11		ISIM+isotype Ab	0	34.7278	199.631	279.463	249.757	263.418	286.516	411.873	487.486	556.28	678.934	838.293	1077.56
	ISIM+αPD-L1	0	50.1946	118.532	170.457	218.586	106.983	92.4447	76.7457	86.0139	91.8241	127.814	151.948	165.364	208.07	244.269	306.324	345.703	397.767	464.34		ISIM+αPD-L1	0	10.7552	17.3507	182.616	296.151	274.845	252.312	345.433	382.724	423.312	462.197	691.801		ISIM+αPD-L1	0	23.6221	192.326	267.514	210.948	190.823	199.649	225.081	256.392	257.022	289.587	440.502	524.206
	SD																					SD														SD
	Day	0	12	19	21	23	25	26	27	29	31	33	35	36	37	38	40	42	43	44		Day	0	5	8	12	15	16	19	20	21	22	23	25		Day	0	6	12	15	16	17	18	19	20	21	23	25	27
	Isotype Ab	0	13.866	27.2557	45.006	76.36	98.0534	77.6067	96.4034	123.954	152.043	249.007	282.431	304.495	337.135	373.299						Isotype Ab	0	6.17667	8.58934	64.5	152.3	220.978	325.872							Isotype Ab	0	5.53785	10.3422	35.6346	44.8455	54.7226	45.127	90.3055	92.3787	124.941	115.184	165.949	245.695
	αPD-L1	0	2.83395	25.4159	43.9088	39.6148	71.6129	86.6406	73.6635	110.17	110.17	192.393	287.277	348.741	422.805	439.869						αPD-L1	0	6.99055	57.5391	73.9283	138.555	241.48	558.365	377.483						αPD-L1	0	1.73981	23.1733	28.8216	40.2976	32.0131	46.9949	47.9675	96.6145	96.6145	130.9	147.471	178.249
	ISIM+isotype Ab	0	1.36791	29.4491	23.2205	51.5884	21.3747	12.9473	18.4307	20.5829	19.0392	58.505	61.0117	78.0244	95.3778	97.8057	152.41	174.375	212.845	215.542		ISIM+isotype Ab	0	3.38088	3.23367	34.7065	125.856	121.967	164.783	314.433	275.327	297.133	367.361	558.306		ISIM+isotype Ab	0	5.68888	7.13069	23.0311	17.1157	20.3057	16.4845	34.6504	37.5582	58.0581	67.9957	51.3546	61.0028
	ISIM+αPD-L1	0	3.11484	19.7361	15.5619	24.3771	6.58814	8.79108	11.7837	13.9813	16.6244	18.1967	14.7279	14.0971	11.1545	26.0661	28.6926	28.667	40.5994	37.4826		ISIM+αPD-L1	0	2.06267	4.02337	34.6982	77.4253	77.1334	72.7811	58.881	52.4771	46.6189	48.4043	180.334		ISIM+αPD-L1	0	5.54924	9.86931	23.3139	27.6892	27.6096	35.1496	40.205	60.2493	43.4378	48.1566	45.6525	59.7913
	Survival																					Survival														Survival
	day	Isotype Ab	αPD-L1	ISIM+isotype Ab	ISIM+αPD-L1																	day	Isotype Ab	αPD-L1	ISIM+isotype Ab	ISIM+αPD-L1										day	Isotype Ab	αPD-L1	ISIM+isotype Ab	ISIM+αPD-L1
	38	1																				19	1													27	1
	42	1																				20	1													27	1
	48	1																				20	1													27	1
	48	1																				21	1													29	1
	50	1																				21	1													29	1
	40		1																			22	1													31	1
	42		1																			20		1												27		1
	48		1																			21		1												27		1
	50		1																			22		1												29		1
	54		1																			23		1												29		1
	52			1																		23		1												31		1
	60			1																		25			1											33		1
	62			1																		26			1											35			1
	62			1																		27			1											35			1
	68			1																		28			1											38			1
	70				1																	33			1											38			1
	70				1																	29				1										40			1
	72				1																	30				1										40			1
	72				1																	30				1										40				1
	74				1																	39				1										44				1
																						41				1										46				1
																						41				1										46				1
																																				50				1
																																				50				1
[truncated: 3 more columns]

## Sheet: Fig.4
	Source Data Figure 4a
	Mean
	Day	0	14	19	24	26	27	28	29	31	33	35	37	39	41	43	45	47
	NT	0	61.3098	96.7485	137.664	154.26	173.327	191.194	227.252	263.187	336.299	387.365	560.62	704.481	814.642	1049.34	1260.15	1519.88
	Flt3L+RT	0	68.191	106.146	149.011	168.492	186.313	209.083	199.255	227.582	260.707	317.027	419.812	470.227	547.632	640.477	833.292	1081.29
	Flt3L+RT+TLR3	0	57.0448	86.4643	142.51	158.234	133.96	116.929	118.65	138.515	162.551	189.845	213.629	240.906	318.823	369.556	555.047	711.26
	Flt3L+RT+CD40	0	53.3614	85.0194	147.023	170.652	119.671	102.776	105.971	118.233	123.222	144.105	161.973	175.243	244.416	303.706	438.25	574.223
	Flt3L+RT+TLR3/CD40	0	40.4187	73.4317	141.935	159.145	80.564	66.246	66.8566	67.8639	73.112	79.5601	83.6883	91.4654	107.528	135.679	164.818	178.688
	SD
	Day	0	14	19	24	26	27	28	29	31	33	35	37	39	41	43	45	47
	NT	0	5.352	8.74893	5.96324	8.09943	17.5623	19.9493	32.7935	36.5944	56.0493	68.0156	83.864	114.177	123.247	184.353	200.201	252.073
	Flt3L+RT	0	7.44221	26.4519	16.0659	15.9029	18.9319	26.264	24.3269	53.8614	53.8614	62.9783	85.0266	83.9047	75.4831	89.0764	143.989	166.47
	Flt3L+RT+TLR3	0	8.74614	10.6408	9.63439	11.3742	11.124	10.8063	10.6433	13.23	18.8304	19.3836	22.3965	21.9579	36.03	45.3861	81.0493	94.418
	Flt3L+RT+CD40	0	5.74094	5.03345	8.09444	9.61268	5.3149	6.05559	5.78877	9.97889	12.241	19.6631	17.8538	19.6638	30.3125	29.9267	52.8009	58.7132
	Flt3L+RT+TLR3/CD40	0	8.54687	12.9588	7.7625	8.30521	5.72563	4.66278	4.55988	3.97289	4.25153	4.98783	6.81121	7.34757	6.48701	11.9465	24.6059	25.0461
	Survival
	Day	NT	Flt3L+RT	Flt3L+RT+TLR3	Flt3L+RT+CD40	Flt3L+RT+TLR3/CD40
	51	1
	55	1
	59	1
	59	1
	59	1
	59	1
	47	1
	55		1
	59		1
	63		1
	63		1
	65		1
	65		1
	47		1
	63			1
	63			1
	67			1
	69			1
	69			1
	73			1
	73			1
	63				1
	67				1
	67				1
	69				1
	73				1
	75				1
	75				1
	81					1
	81					1
	85					1
	85					1
	95					1
	97					1
	97					1
	Source Data Figure 4b (CD40					Source Data Figure 4b (CD70)					Source Data Figure 4b (CD86)
	Treatment					Treatment					Treatment
	NT	Flt3L+RT+TLR3	Flt3L+RT+CD40	Flt3L+RT +TLR3/CD40		NT	Flt3L+RT+TLR3	Flt3L+RT+CD40	Flt3L+RT +TLR3/CD40		NT	Flt3L+RT+TLR3	Flt3L+RT+CD40	Flt3L+RT +TLR3/CD40
	1464	2249	2723	3808		901	1302	1292	1931		270	564	412	1538
	1475	1302	1888	3120		496	1266	1386	2544		281	338	393	553
	1725	2424	2788	3101		948	1099	1702	1946		373	748	615	928
	745	2040	2405	3561		1237	1076	1526	1451		135	491	420	1107
	1042	2202	2156	3286		920	1168	1621	1526		205	536	494	1072
		1979	2091	3490			764	1434	2013			487	536	1558
		1432	1484	4944			697	1249	2056			311	422	2786
		1928	1381	4167			1159	1165	1910			364	483	1688
				3273					1722					1062
	Source Data Figure 4c (CD8+T cells)					Source Data Figure 4c (Tet+ CD8+T cells blood)					Source Data Figure 4c (Tet+ CD8+T cells tumor)
	Treatment					Treatment					Treatment
	NT	Flt3L+RT+TLR3	Flt3L+RT+CD40	Flt3L+RT +TLR3/CD40		NT	Flt3L+RT+TLR3	Flt3L+RT+CD40	Flt3L+RT +TLR3/CD40		NT	Flt3L+RT+TLR3	Flt3L+RT+CD40	Flt3L+RT +TLR3/CD40
	15.708	23.843	33.048	62.6823		0.72	0.74	1.99	2.33		0.48144	0.328313	0.089219	3.45161
	18.0285	23.5605	35.208	63.6751		0.67	0.75	0.42	2.57		0.016222	0.012719	0.126722	0.838174
	16.9576	19.8144	31.047	53.526		0.25	0.52	1.7	1.81		0.09324	0.062257	0.183099	7.93827
	18.865	20.7036	31.3728	66.4768		1.12	0.24	1.09	3.9		0.327091	0.145125	0.260417	9.55224
	20.4692	26.544	13	64.7241		1.26	0.98	0.82	2.44		0.563609	0.349442	0.203125	0.839286
		33.2971	21.924	57.7404			0.43	1.7	3.29			0.088154	0.108333	2.67532
		24.5487	43.0197	62.103
			28.1624	54.5584
	Source Data Figure 4d (CD11b+T cells)					Source Data Figure 4d (CD8/CD11b ratio)					Source Data Figure 4d (TAMs)
	Treatment					Treatment					Treatment
	NT	Flt3L+RT+TLR3	Flt3L+RT+CD40	Flt3L+RT +TLR3/CD40		NT	Flt3L+RT+TLR3	Flt3L+RT+CD40	Flt3L+RT +TLR3/CD40		NT	Flt3L+RT+TLR3	Flt3L+RT+CD40	Flt3L+RT +TLR3/CD40
	30.2	48.6	35.7	18.8		1.16225	0.430041	1.28571	3.42021		10.9921	24.9314	21.2611	8.57187
	31	47.6	25.1	10.5		1.07097	0.455882	1.98008	7.52381		18.0169	18.3339	7.4242	2.93981
	32.9	45	18.4	12.1		1.02432	0.604444	3.04891	5.03306		16.8646	11.4827	5	1.49054
	34.4	27.1	35.9	11.4		1	1.46863	1.27019	6.7193		15.4696	15.339	21.2509	3.22927
	42.8	31.2	24.2	11.3		0.691589	1.38782	2.33884	6.77876		21.4339	20.1903	11.9683	3.1287
		44.6	21.3	10.4			0.663677	2.39437	7.60577			20.7127	8.52624	2.59759
		47.1	29.7	11.4			0.524416	1.72391	6.39474			23.857	15.3662	4.33599
		24.2	17.4	8.39			1.31405	3.63793	8.84386			3.15589	5.86245	1.15876
	Source Data Figure 4e (PD-L1)
	Treatment
	NT	Flt3L+RT+TLR3	Flt3L+RT+CD40	Flt3L+RT +TLR3/CD40
	3673	2943	3053	5549
	4209	3302	3574	7985
	4166	4710	5520	27249
	3710	2838	3120	9183
	2679	2124	3592	9133
		2295	4821	7563
		2418	3409	8597
		8007	7184	12767

## Sheet: Fig.5
	Source Data Figure 5a
	Primary															Distant
	Mean															Mean
	Day	0	14	16	20	23	25	27	28	29	30	31	32	33		Day	0	14	16	20	23	25	27	28	29	30	31	32	33
	NT	0	57.9983	69.3468	115.515	156.511	220.279	316.121	365.585	415.958	464.638	521.08	578.636	643.074		NT	0	19.808	41.3197	66.6557	90.6777	110.192	185.308	204.184	240.996	248.937	290.065	352.103	384.748
	ISIM	0	49.937	72.3311	110.421	159.197	233.173	135.938	107.966	96.6854	112.33	124.237	140.972	160.318		ISIM	0	13.4146	33.1443	53.3713	78.0696	118.148	89.0529	78.3159	80.4541	86.2807	98.2821	104.585	121.533
	SD															SD
	Day	0	14	16	20	23	25	27	28	29	30	31	32	33		Day	0	14	16	20	23	25	27	28	29	30	31	32	33
	NT	0	6.63383	6.69256	15.7503	24.4572	31.5907	38.6386	57.0166	59.3807	62.588	64.8514	69.0174	77.2705		NT	0	9.42861	5.97991	6.53842	11.6369	11.5462	18.1054	26.0055	21.8281	37.6708	44.1108	52.2914	55.788
	ISIM	0	5.15683	5.40964	14.929	28.8117	28.035	14.2509	12.9053	15.756	15.756	13.879	16.5866	17.0461		ISIM	0	3.05058	3.96458	4.58757	6.55881	6.17307	7.3702	8.06527	10.7357	11.4186	9.10638	12.2208	14.2226
	Waterfall plot															Waterfall plot
	NT	ISIM														NT	ISIM
	414.6	-41.857														490.519	-15.908
	367.146	-42.204														480.326	-24.135
	337.335	-50.13														416	-28.182
	325.082	-52.071														410.628	-33.434
	276.84	-53.621														395.907	-41.061
	263.793	-59.133														395.77	-43.447
	253.52	-62.076														383.22	-44.843
	233.766	-72.052														315.549	-54.194
	223.162	-75.177														274.823	-58.159
		-76.051															-68.7
	Source Data Figure 5b
	CD8+ T cells					CD11b+ cells					CD8/CD11b ratio
	Primary		Distant			Primary		Distant			Primary		Distant
	NT	ISIM	NT	ISIM		NT	ISIM	NT	ISIM		NT	ISIM	NT	ISIM
	18.297	66.129	13.968	48.1156		46	12.6	57.7	28.5		0.397761	5.24833	0.24208	1.68827
	14.0112	57.6225	14.7951	56.3094		21.2	10.2	50.9	27.3		0.660906	5.64926	0.29067	2.06262
	17.6837	22.2443	13.9018	47.7347		43.2	10.2	47.3	32.1		0.409345	1.1012	0.293907	1.48706
	19.149	68.6832	13.454	24.4518		42.5	7.82	45.7	15.6		0.450565	8.78302	0.294398	1.56742
	39.6756	56.1864	24.5952	64.9105		31.9	22.1	47	42		1.24375	2.54237	0.523302	1.54549
		62.6257		37.9936			16.9		13.4			3.70566		2.83534
		68.1808		55.8496			7.35		14.7			9.2763		3.79929
	TAMs					PD-1 in TILs					PD-L1 in TAMs
	Primary		Distant			Primary		Distant			Primary		Distant
	NT	ISIM	NT	ISIM		NT	ISIM	NT	ISIM		NT	ISIM	NT	ISIM
	43.5543	6.49595	37.5512	17.3165		32.6	78.9	37.5	78.6		2007	5661	2462	4572
	17.0501	2.08943	31.7837	10.65		20.7	69.7	32.1	68.6		2186	9051	2190	6170
	41.2107	11.4035	30.915	21.747		33.9	65.4	32.6	63.4		2114	9219	2349	7347
	39.4788	2.25414	35.6093	6.89959		29	77.2	41.1	74.7		2865	10113	2991	4652
	19.7226	8.64045	22.823	31.3373		21.3	66.5	59	70.7		2729	2500	1842	1739
		4.05385		6.20314			56.5		65.1			14528		6629
		2.27878		6.65014			67.2		65.1			10193		6790
	Source Data Figure 5c
	CD8					CD163
	Primary		Distant			Primary		Distant
	NT	ISIM	NT	ISIM		NT	ISIM	NT	ISIM
	2	87	5	74		7	2	19	3
	5	116	2	131		20	1	8	0
	1	129	3	49		11	0	11	2
	2	86	3	68		13	0	15	0
	4	95	5	88		11	3	7	3

## Sheet: Fig.6
	Source Data Figure 6c (Frequency of myeloid cells)
	Cluster	NT	anti-PD-L1	ISIM	ISIM and anti-PD-L1
	1	13	15.75	8.03	4.91
	11	3.18	4.77	1.96	2.54
	14	2.27	1.29	1.32	1.45
	15	0.44	0.64	1	1.03
	16	0.73	1.29	0.16	0.13
	17	0.36	0.47	0.8	0.48
	18	0.44	0.34	0.48	0.42

## Sheet: Fig.7 
	Source Data Figure 7c (Frequency of lymphoid cells)								Source Data Figure 7e
										NT					ISIM
	Cluster	NT	anti-PD-L1	ISIM	ISIM and anti-PD-L1				PD1 - /SLAMF6-	55.5	36.5	36	32.7	31.7	7.96	6.97	6.61	10.5	6.9
	0	1.57	1.13	52.55	46.56				PD1 int/SLAMF6+	5.98	6.82	8.32	12.1	9.76	55.3	34.4	49.1	51.4	52.4
	1	22.8	20.32	5.05	3.12				PD1 high/SLAMF6-	7.66	23.1	20.2	16	16	1.07	4.04	4.86	2.66	4.33
	2	19.14	10.51	2.46	1.62
	3	7.57	8.82	6.47	11.16
	4	8.59	8.25	4.82	4.58
	5	6.09	13.77	5.15	1.47
	6	5.03	3.68	8.69	7.74
	7	9.31	6.88	4.91	2.93
	8	6.5	9.38	1.65	3.04
	9	3.9	6.51	2.17	3.19
	10	1.71	2.07	4.15	7.37
	11	2.67	3.39	1.04	6.5
	12	5.1	5.28	0.9	0.71
	Source Data Figure 7d
	Tcf1			SLAMF6
	NT	ISIM		NT	ISIM
	4.5203	10.9971		1.3311	32.801
	6.76781	8.27646		3.7673	19.3366
	7.26051	11.3654		4.03812	29.7733
	5.77061	12.5782		4.9953	31.6056
	6.61928	13.0531		3.19068	29.6047

## Sheet: Fig.9
	Source Data Figure 9a
	WT→WT
	NT
	Day	0	12	16	21	24	26	27	28	29	31	33	35	37	39	41
		0	18.7658	26.4648	35.1858	77.8696	85.3058	111.656	131.947	174.321	181.584	205.251	235.113	277.761	303.904	337.985
		0	18.7658	23.6059	37.6991	64.7713	69.1438	85.5016	95.0332	116.867	134.852	179.163	214.85	220.43	273.959	316.861
		0	27.1434	35.8377	47.105	93.4493	116.251	154.854	124.407	171.582	244.969	257.066	292.003	317.422	360.644	398.905
		0	29.1791	36.6341	62.858	109.359	118.847	128.814	154.416	168.779	200.861	196.935	309.82	431.332	429.242	542.867
		0	23.5913	30.1462	48.0287	85.5016	88.6976	107.445	124.407	128.589	143.692	136.382	152.642	159.279	313.815	364.018
		0	14.1372	22.5189	60.3186	103.772	116.867	118.752	126.801	179.163	229.847	242.145	298.242	421.015	476.531	517.287
		0	34.2449	48.0287	69.4559	96.8783	141.548	143.793	137.258	150.43	179.485	217.147	306.299	381.563	428.356	476.531
	ISIM
	Day	0	12	16	21	24	26	27	28	29	31	33	35	37	39	41
		0	18.3783	22.5189	51.9541	101.804	124.407	72.9153	53.2474	60.3186	68.0678	65.3724	91.8654	122.522	128.177	154.416
		0	35.1858	50.8938	45.2578	68.0678	103.922	61.6009	40.6396	48.657	56.5047	69.1438	94.6625	116.649	132.839	152.642
		0	26.4648	51.9541	107.536	86.3645	113.004	91.6088	77.8696	83.9748	70.6858	79.2854	83.0747	92.0277	123.94	138.877
		0	20.9104	36.6341	53.0144	82.117	95.0332	70.401	62.7313	57.9058	56.1952	78.9891	109.206	124.788	137.258	128.814
		0	26.4648	28.8634	62.0444	83.5329	99.7848	69.3768	61.525	55.5182	69.3768	73.5415	85.5016	105.473	139.237	154.854
		0	23.0907	30.1462	49.8759	70.401	86.3645	73.3038	61.3014	63.9377	58.7206	67.8867	71.6582	94.6625	119.774	150.126
	Batf3-/-→WT
	NT
	Day	0	12	16	21	24	26	27	28	29	31	33	35	37	39	41
		0	33.5103	62.7313	125.887	194.674	221.864	221.864	247.005	296.258	346.279	406.448	458.025	477.723	512.922	548.122
		0	71.9948	94.6625	124.788	208.517	263.875	284.838	309.82	393.311	616.589	751.193	901.83	993.422	1251.73	1385.4
		0	25.0149	34.3481	90.2815	95.2363	113.004	147.55	159.279	168.779	196.935	226.511	277.761	290.832	328.812	385.201
		0	16.4934	41.5633	48.657	66.7981	83.7758	94.1305	104.536	120.295	222.576	260.771	316.051	326.356	461.918	527.14
		0	17.6112	42.4869	102.16	109.206	116.867	137.159	150.43	164.636	234.382	309.001	365.757	435.48	521.153	574.761
		0	20.9104	41.5633	91.8654	114.827	132.485	150.43	167.057	174.321	240.191	408.201	502.864	533.036	543.093	590.156
	RT
	Day	0	12	16	21	24	26	27	28	29	31	33	35	37	39	41
		0	14.6084	35.1858	95.0332	105.473	124.788	130.924	143.793	139.403	157.067	152.642	194.988	232.674	216.878	259.181
		0	51.9541	88.6976	101.369	120.637	124.692	128.814	137.258	126.801	148.218	151.706	192.681	226.011	269.519	316.975
		0	25.0149	47.7129	93.5943	158.705	163.703	153.784	156.992	153.784	172.552	194.443	189.857	224.354	292.003	302.778
		0	14.1372	29.5048	83.9748	131.231	135.717	126.82	133.053	139.487	168.779	181.584	263.115	293.073	300.636	312.186
		0	37.6991	53.1809	134.433	115.68	127.585	186.964	194.988	215.042	195.32	271.226	278.262	309.82	360.146	394.005
		0	18.3783	49.8335	157.067	161.937	196.935	204.414	201.921	228.801	276.293	358.368	409.53	517.95	583.323	623.083
	ISIM
	Day	0	12	16	21	24	26	27	28	29	31	33	35	37	39	41
		0	25.0149	53.1809	107.536	141.548	150.43	143.793	150.533	137.159	146.006	148.218	187.402	264.69	295.324	282.291
		0	37.6991	57.9058	154.854	179.485	189.857	181.978	200.861	195.432	195.32	274.494	302.309	348.528	443.775	507.204
		0	37.6991	50.8938	94.1305	132.839	157.067	171.582	161.491	145.471	200.599	251.458	295.439	415.633	429.256	438.742
		0	18.3783	38.7924	122.117	123.94	143.393	137.159	152.642	147.982	152.271	166.881	190.041	184.726	186.964	220.43
		0	14.1372	15.0796	120.795	135.717	156.56	157.479	172.007	174.321	152.642	157.479	162.18	172.007	181.978	206.29
		0	77.8696	93.4493	116.649	143.393	152.642	155.094	164.217	184.471	219.075	264.403	310.439	363.168	456.469	510.352
		0	0	0	35.1858	83.5329	88.2473	79.8488	77.944	82.4668	102.953	120.795	124.692	150.43	190.041	215.042
	Survival
	Day	WT→WT NT	WT→WT ISIM	Batf3-/-→WT NT	Batf3-/-→WT RT	Batf3-/-→WT ISIM
	61	1
	61	1
	63	1
	63	1
	63	1
	65	1
	69	1
	77		1
	81		1
	81		1
	83		1
	87		1
	87		1
	51			1
	57			1
	61			1
	63			1
	63			1
	63			1
	61				1
	67				1
	69				1
	71				1
	71				1
	75				1
	61					1
	65					1
	69					1
	71					1
	71					1
	75					1
	77					1
	Source Data Figure 9b
	Mean
	Day	0	14	16	20	23	25	27	28	29	30	31	32	33	34
	NT	0	73.2728	93.3976	235.117	264.775	330.549	538.285	617.901
	Undepleted	0	50.3443	79.3283	133.965	193.97	260.87	145.021	130.293	123.677	122.617	144.977	156.406	174.284	187.782
	Anti-NK1.1	0	71.3513	94.6572	144.127	204.519	255.769	162.287	126.948	127.544	131.447	165.436	172.604	178.667	193.007
	Anti-CD4	0	59.9874	95.9647	179.177	210.15	268.368	221.434	205.685	201.969	252.961	299.923	305.939	327.888	386.107
	Anti-CD8	0	76.8327	108.643	167.837	229.199	293.331	310.069	329.542	374.123	407.891	458.551	555.092	623.143	689.126
	SD
	Day	0	14	16	20	23	25	27	28	29	30	31	32	33	34
	NT	0	19.3865	25.4622	56.3122	66.0436	77.2175	107.363	131.718	199.293	232.535	254.761	313.029	343.235	359.154
	Undepleted	0	12.407	12.6521	26.0495	45.314	42.8692	29.6473	30.3385	25.9938	25.9938	28.5918	38.5051	38.5419	41.0869
	Anti-NK1.1	0	10.9205	7.87457	22.37	32.0631	36.1796	26.9918	22.5413	23.7389	24.8365	29.4207	28.2229	28.2497	34.1578
	Anti-CD4	0	8.03021	15.9323	24.746	36.87	42.9113	47.512	54.2659	45.7811	55.659	52.0713	60.7006	67.1047	67.9617
	Anti-CD8	0	7.32577	19.2899	23.56	42.8518	47.7934	48.9714	62.0354	67.8665	72.7462	81.5423	111.867	129.005	134.415
	Source Data Figure 9c							Source Data Figure 9d
	Treatment							Treatment
	NT	Anti-CD4	Anti-CD8	Anti-N.K1.1	Undepleted			NT	Anti-CD4	Anti-CD8	Anti-N.K1.1	Undepleted
	33.7243	14.5314	21.289	2.18645	7.29768			2018	2705	4052	9108	6718
	38.8947	23.1482	15.0213	2.21861	7.50038			1514	856	5578	11832	7325
	28.1906	25.2679	22.0317	8.49806	13.7735			1623	1413	4093	3776	5253
	21.8212	28.3012	7.52431	3.47971	7.5959			3452	1284	7461	11093	7808
	27.7097	14.1228	4.82051	3.78458	11.9301			2344	2247	7920	8228	5053
	23.2034	38.3275	3.77788	1.90717	10.9508			1809	687	13472	4284	3653
		24.9347	8.51702	1.62196					509	6610	7361
	Source Data Figure 9e
	Mean
	Day	0	12	19	23	25	26	27	28	29	30	31
	NT	0	68.6263	115.475	160.245	233.491	254.605	264.329	287.201	312.348	374.025	419.118
	FTY 720	0	58.0009	115.643	166.768	199.646	261.482	274.892	305.863	331.218	376.254	455.914
	RT	0	54.9967	119.17	165.83	167.783	165.153	187.606	191.413	223.725	257.599	293.767
	ISIM	0	50.6611	100.06	161.456	86.6557	72.6194	73.7168	76.1651	84.1047	86.1142	97.2704
	ISIM+FTY 720	0	67.9476	108.261	180.234	142.731	118.274	138.407	144.812	149.62	157.359	191.406
	SD
	Day	0	12	19	23	25	26	27	28	29	30	31
	NT	0	9.80283	13.9174	22.4325	51.7323	39.4358	43.8441	46.2016	48.443	63.2878	73.0998
	FTY 720	0	9.28179	24.7076	42.8951	61.6737	71.0105	80.8704	87.466	95.941	99.9913	120.054
	RT	0	10.8149	23.5891	29.8464	41.6304	21.2922	57.2808	58.1448	66.2757	71.9927	59.2659
	ISIM	0	5.57183	10.0956	7.10306	12.1798	10.6633	11.648	8.05106	11.5761	15.1868	19.5833
	ISIM+FTY 720	0	4.0754	9.76328	23.6405	16.1254	7.82216	14.5265	15.1294	14.704	19.3345	35.3017
								Source Data Figure 9f
								Treatment
								NT	FTY 720	RT	ISIM+FTY 720	ISIM
								23.587	19.572	10.4346	25.2765	82.1832
								16.5	21.2744	12.1044	36.9857	67.799
								19.805	15.6009	16.9015	13.3768	76.9098
								35.0688	14.9076	20.503	46.4722	69.7032
											55.5308	72.0128
	Source Data Figure 9g
	Mean
	Day	0	11	16	20	22	23	24	25	26	27
	NT	0	50.6539	65.8593	99.2303	112.105	159.217	188.037	233.546	277.661	316.574
	Undepleted	0	52.3976	72.1343	100.267	110.298	61.2424	55.6952	60.0006	64.678	67.0137
	Anti-IL-12	0	49.5933	63.4065	94.9779	106.362	108.434	115.186	125.788	154.282	167.232
	Anti-IFNg	0	48.205	68.223	94.5115	105.113	109.836	120.924	138.198	144.74	157.948
	SD
	Day	0	11	16	20	22	23	24	25	26	27
	NT	0	6.25291	3.97726	7.22643	9.8703	11.815	13.6937	16.0942	24.6538	33.297
	Undepleted	0	1.50878	#DIV/0!	5.20088	6.36087	3.78112	4.51822	4.47351	5.10094	1.31815
	Anti-IL-12	0	1.93657	1.24691	4.94128	6.97037	4.59445	6.32556	8.5307	15.2993	18.7238
	Anti-IFNg	0	3.24568	6.62663	4.68686	3.7861	9.08587	9.40189	12.048	11.1152	14.1072
	Source Data Figure 9h
	Treatment
	NT	Anti-IFNg	Anti-IL-12	Undepleted
	14.8169	22.0748	39.1468	42.744
	26.6616	27.816	37.72	46.786
	21.6752	34.5	32.7846	49.0992
	16.6419	36.8224	31.7984	49.8211
	18.9567	41.469	23.1963	46.8531
	Source Data Figure 9i							Source Data Figure 9j
	Treatment							Treatment
	NT	Anti-IFNg	Anti-IL-12	Undepleted				NT	Anti-IFNg	Anti-IL-12	Undepleted
	17.93	23.0356	7.44917	0.369538				9793	3331	9349	22161
	9.36779	16.3012	6.16641	2.12949				10951	5186	9108	19516
	10.9015	21.1598	11.7752	1.50215				11576	3160	7563	14410
	14.0536	15.3309	11.4085	2.9525				7871	3737	7639	14503
	25.1224	15.3725	11.5699	4.83124				5230	3597	5042	19207

## Sheet: Fig.10
	Source Data Figure 10a
	Mean
	Day	0	13	17	22	24	26	28	29	31	33	35	36	38	40	42	44	46	48	50	52	54
	NT	0	45.0898	106.082	156.297	174.276	190.457	219.749	233.523	265.557	278.684	293.225
	ISIMx1→TLR3/CD40x2	0	45.4021	106.981	147.713	99.3718	89.9033	90.4975	96.8002	108.081	112.876	122.859	126.476	135.795	168.869	204.746	234.946
	ISIMx1→(RT+TLR3/CD40)x2	0	46.5995	123.363	151.727	96.1355	88.4281	84.238	90.1282	84.1967	85.0852	85.439	88.3512	90.3342	94.9139	98.6557	107.167	122.054	157.082	186.665	221.708	250.577
	ISIMx1→(Flt3L+TLR3/CD40)x2	0	50.3135	141.797	161.91	107.35	96.6399	93.9829	96.9878	107.969	114.589	138.475	138.548	147.097	186.931	208.707	237.918
	ISIMx3	0	37.7188	111.344	152.948	107.339	89.5681	91.5965	91.1965	67.775	66.3767	59.2181	56.7945	32.0844	29.141	30.5767	35.4653	41.6219	46.7963	62.9319	72.1784	86.4006
	SD
	Day	0	13	17	22	24	26	28	29	31	33	35	36	38	40	42	44	46	48	50	52	54
	NT	0	2.53925	6.93076	9.69304	8.94642	7.02556	16.5927	6.71044	11.1076	15.9951	18.4587
	ISIMx1→TLR3/CD40x2	0	5.74816	9.2944	17.587	4.55245	3.64809	1.23612	4.42475	4.08584	4.08584	3.45754	4.10493	5.47029	15.9926	22.6095	28.9056
	ISIMx1→(RT+TLR3/CD40)x2	0	1.52969	10.9372	5.48344	4.03883	3.89236	5.44893	3.80459	3.21987	3.32695	4.80006	6.56759	5.91141	7.65297	6.54468	6.9009	5.45818	15.7029	20.4621	17.0403	20.0752
	ISIMx1→(Flt3L+TLR3/CD40)x2	0	5.00594	15.3143	9.52668	5.14373	2.40791	4.862	4.29338	4.04158	6.88622	19.0421	17.6717	19.2571	19.8055	23.7242	32.3407
	ISIMx3	0	8.74644	9.19334	7.341	4.10245	5.11381	3.22299	2.82954	1.28357	2.60242	2.33084	2.32877	3.85606	4.8891	6.50822	5.83644	7.97744	7.38013	10.6463	12.0457	13.8647
	Source Data Figure 10b
	% gained or lost clones			% gained or lost clones				TCR overlap score			TCR overlap score
	d33 v.s d45			d33 v.s d45				d45 v.s d55			d45 v.s d55
	PBS	ISIM		PBSx2	ISIMx1->PBSx1	ISIMx2		PBS	ISIM		PBSx2	ISIMx1->PBSx1	ISIMx2
	0.263	1.597		0.62	0.759	1.65		0.78	0.13		0.81	0.76	0.59
	0.679	1.278		0.706	0.643	1.595		0.64	0.11		0.59	0.92	0.53
	0.477	1.254		0.312	0.551	1.646		0.725	0.217		0.542	0.739	0.491
		1.453							0.13
		1.374							0.15
		2.591							0.194
	Source Data Figure 10c
	Mean
	Day	0	11	17	20	22	24	26	27	29	31	33	34	36	38	40	41	43	45	47	49	51	53	55	57	59	61	63	65	67	69	71	73	75	77	79	81	83	85	87	89	91	93	95	97	99	101	103	105
	NT	0	42.1785	121.12	160.373	203.635	219.062	242.227	251.298	269.365	285.532	315.536
	ISIMx1+αPD-L1	0	48.4891	130.968	177.342	99.7289	100.589	92.2289	91.6775	101.719	115.358	124.596	132.423	138.85	170.554
	ISIMx2+αPD-L1	0	44.9099	126.094	162.568	100.222	94.0376	91.7525	86.2687	69.7907	52.4522	52.3875	49.5588	55.1133	64.0911	89.0563	100.662	150.965
	ISIMx3+αPD-L1	0	41.8992	110.992	154.781	92.3911	92.182	87.4593	86.5048	63.3305	45.7155	43.753	41.7001	11.4417	11.2741	11.9883	15.7504	15.7504	17.8593	23.5803	23.6068	34.2959	36.7682	41.7551	48.6937	52.0024	55.3781	67.6754
	ISIMx4+αPD-L1	0	41.3526	114.117	162.55	92.4918	87.9823	93.246	89.9283	67.852	47.0106	46.3167	44.0055	21.2475	20.2426	20.3588	26.465	0	0	0	0	0	0	0	0	0	0	0	0	0	0	0	0	0	0	0	0	0	0	0	0	0	0	0	0	0	0	0	0
	SD
	Day	0	11	17	20	22	24	26	27	29	31	33	34	36	38	40	41	43	45	47	49	51	53	55	57	59	61	63	65	67	69	71	73	75	77	79	81	83	85	87	89	91	93	95	97	99	101	103	105
	NT	0	5.90778	8.58236	5.6075	8.24868	8.40906	6.77579	11.8852	16.6093	14.9639	12.3803
	ISIMx1+αPD-L1	0	3.03018	9.08541	15.2333	19.1915	4.36272	6.80424	7.1351	9.07355	9.07355	7.7636	6.09558	10.5902	9.51029
	ISIMx2+αPD-L1	0	2.6568	5.10314	5.20466	6.51907	4.47627	4.67257	4.01282	2.95729	3.74053	4.44071	3.1857	3.02016	8.76776	16.1311	16.1311	18.1216	38.8625
	ISIMx3+αPD-L1		3.15979	7.09812	5.14209	6.41211	4.87415	2.3523	2.40767	0.868377	3.53289	3.14879	2.22358	7.38896	7.2502	8.07944	9.73568	11.0098	13.1805	14.7249	14.8227	23.748	25.6579	29.7168	36.2581	38.3453	41.5624	47.6749
	ISIMx4+αPD-L1	0	3.21928	11.1072	7.25531	6.24937	6.00884	2.73423	2.65228	2.54799	2.86	2.51181	1.87579	1.61744	2.19451	2.62848	4.48265	0	0	0	0	0	0	0	0	0	0	0	0	0	0	0	0	0	0	0	0	0	0	0	0	0	0	0	0	0	0	0	0
	Individual
	Day	0	11	17	20	22	24	26	27	29	31	33	34	36	38	40	41	43	45	47	49	51	53	55	57	59	61	63
	NT	0	46.4704	103.823	159.004	219.075	237.172	253.291	263.115	255.183	272.188	308.295
		0	55.3968	120.637	152.642	197.96	214.433	241.51	218.079	241.576	260.918	281.261
		0	44.5342	120.795	149.628	201.921	219.075	234.382	260.09	276.293	304.944	316.051
		0	19.957	152.642	181.584	222.576	234.382	260.09	284.297	330.944	334.464	358.368
		0	44.5342	107.704	159.004	176.644	190.25	221.864	230.907	242.83	255.148	313.707
	Day	0	11	17	20	22	24	26	27	29	31	33	34	36	38	40	41	43	45	47	49	51	53	55	57	59	61	63
	ISIMx1+αPD-L1	0	49.6707	130.826	214.433	116.867	113.097	107.536	111.181	109.206	120.637	126.64	137.159	143.793	150.126
		0	36.8614	128.814	194.988	102.16	102.16	91.9523	87.1137	96.9668	102.16	107.445	122.744	124.788	152.642
		0	49.6707	154.416	192.681	89.7181	93.4493	67.8867	69.3768	76.4538	88.6976	109.359	114.982	105.473	164.217
		0	51.9541	103.922	130.826	95.2363	88.5552	102.16	102.16	122.522	140.89	150.126	149.628	161.491	188.847
		0	54.2888	136.865	153.784	94.6625	105.683	91.6088	88.5552	103.446	124.407	129.408	137.602	158.705	196.935
	Day	0	11	17	20	22	24	26	27	29	31	33	34	36	38	40	41	43	45	47	49	51	53	55	57	59	61	63
	ISIMx2+αPD-L1	0	51.9541	116.649	174.321	95.2363	90.2815	90.2815	83.9748	76.4538	48.657	46.4704	44.3342	48.657	56.6749	55.3968	65.3724	96.8783
		0	53.1809	116.867	176.993	108.875	95.0332	103.922	95.2363	79.2854	62.858	60.3186	59.1122	66.3504	77.6272	145.837	161.937	259.181
		0	36.0236	112.456	142.903	80.3509	79.2854	80.8934	82.3642	67.8867	44.3342	44.3342	45.5023	52.0729	47.7129	57.9058	62.858	65.4498
		0	42.4869	136.865	153.784	126.801	113.097	105.683	100.369	69.3768	57.9058	66.7588	57.8315	54.3616	50.8938	83.835	95.0332	109.359
		0	43.566	142.903	163.703	91.8654	91.8654	77.8696	73.3038	59.1122	40.6396	38.5369	39.6076	47.7129	49.8335	61.3014	69.1438	90.082
		0	42.2481	130.826	163.703	98.201	94.6625	91.8654	82.3642	66.6295	60.3186	57.9058	50.965	61.525	101.804	130.062	149.628	284.838
	Day	0	11	17	20	22	24	26	27	29	31	33	34	36	38	40	41	43	45	47	49	51	53	55	57	59	61	63
	ISIMx3+αPD-L1	0	44.5342	130.826	168.128	109.359	102.16	91.8654	95.2363	65.3724	47.7129	43.4105	40.4878	0	0	0	0	0	0	0	0	0	0	0	0	0	0	0
		0	50.8938	96.8783	152.642	75.038	77.9518	80.8934	80.8934	61.525	44.5342	42.4869	43.566	0	0	0	0	0	0	0	0	0	0	0	0	0	0	0
		0	44.5342	124.692	159.279	91.1889	94.6625	93.4493	85.3058	65.3724	57.9058	55.5182	48.7732	36.0236	35.1858	40.6396	43.566	48.657	61.525	68.0678	69.3768	120.795	130.826	152.271	186.964	197.554	214.433	243.714
		0	33.5103	105.683	136.865	82.448	83.9748	87.1137	83.9748	61.525	36.8614	36.8614	35.1858	0	0	0	0	0	0	0	0	0	0	0	0	0	0	0
		0	36.0236	96.8783	156.992	103.922	102.16	83.9748	87.1137	62.858	41.5633	40.4878	40.4878	21.1848	21.1848	19.3019	35.1858	40.6396	43.566	49.8335	48.657	50.6844	53.0144	56.5047	56.5047	62.458	62.458	94.6625
	Day	0	11	17	20	22	24	26	27	29	31	33	34	36	38	40	41	43	45	47	49	51	53	55	57	59	61	63
	ISIMx4+αPD-L1	0	39.716	93.4493	167.284	81.7128	78.5398	102.16	88.6976	61.3014	42.4869	40.4878	45.2578	18.8166	14.1372	14.1372	17.6934	0	0	0	0	0	0	0	0	0	0	0
		0	33.5103	128.814	177.902	107.445	105.683	95.0332	98.5203	70.6858	53.1809	48.7732	48.7732	26.4648	26.9392	29.1791	39.3746	0	0	0	0	0	0	0	0	0	0	0
		0	40.6396	82.117	135.081	78.9891	74.9034	85.3058	82.117	69.3768	47.6433	46.4704	46.6296	19.1208	18.8166	17.6934	25.7862	0	0	0	0	0	0	0	0	0	0	0
		0	53.1809	139.403	168.779	107.536	98.668	91.8654	91.6088	62.858	53.0144	54.2888	38.7275	18.2296	18.2296	17.6934	16.0221	0	0	0	0	0	0	0	0	0	0	0
		0	39.716	126.801	163.703	86.7765	82.117	91.8654	88.6976	75.038	38.7275	41.5633	40.6396	23.6059	23.0907	23.0907	33.4485	0	0	0	0	0	0	0	0	0	0	0
	Waterfall plot
	NT	ISIMx1+αPD-L1	ISIMx2+αPD-L1	ISIMx3+αPD-L1	ISIMx4+αPD-L1
	211.224	-32.311	-62.346	-77.909	-100
	197.356	-42.416	-66.602	-87.705	-100
	197.294	-49.851	-68.867	-100	-100
	193.891	-51.5	-68.976	-100	-100
	184.261	-55.324	-72.088	-100	-100
			-76.459
	Source Data Figure 10d (AT-3)										Source Data Figure 10d (B16)
	Mean										Mean
	day	0	7	10	12	14	17	19	21		day	0	10	12	14	17	19	21
	Naïve mice	0	20.7253	41.2511	62.8698	97.7952	124.553	234.494	437.32		Naïve mice	0	31.1898	47.3739	129.744	358.444	685.36	1501.46
	Cured mice	0	0	0	0	0	0	0	0		Cured mice	0	35.5908	63.4797	169.988	288.636	734.379	1421.09
	SD	0	7	10	12	14	17	19	21		SD	0	7	10	12	14	17	19
	Naïve mice	0	1.58048	5.46288	10.3475	6.79249	5.54246	25.6159	28.3676		Naïve mice	0	8.72721	6.38734	27.3088	48.5618	79.6156	199.842
	Cured mice	0	0	0	0	0	0	0	0		Cured mice	0	9.13369	9.32297	19.2985	30.0516	88.5226	178.238
[truncated: 1 more columns]

## Sheet: Supplementary Fig.1
	Source Data Supplementary Fig.1a (MC38)											Source Data Supplementary Fig.1a (AT-3)
	Mean											Mean
	day	0	10	13	15	17	19	21	23	25		day	0	11	15	18	20	22	24	27	28	30	31	32	33
	Isotype Ab	0	33.3292	58.7439	102.323	129.083	202.93	272.214	345.243	458.015		Isotype Ab	0	43.0961	79.0612	144.898	255.12	271.815	357.118	435.744	498.729	548.227	656.995	714.663	810.188
	αPD-L1	0	49.6306	66.7806	73.7402	79.5988	85.8695	92.4874	113.377	135.898		αPD-L1	0	59.7077	92.1003	154.525	222.347	272.139	352.594	418.611	468.414	529.028	656.906	759.993	863.822
	SD											SD
	day	0	10	13	15	17	19	24	23	25		day	0	11	15	18	20	22	24	27	28	30	31	32	33
	Isotype Ab	0	4.55929	10.796	6.23158	5.55836	27.576	29.3925	32.1289	33.0117		Isotype Ab	0	9.73655	4.28178	21.0148	24.406	23.8268	53.5298	71.0831	79.2597	90.298	130.923	123.586	143.377
	αPD-L1	0	17.5887	24.2486	14.0533	9.58226	5.59267	5.36307	6.51615	12.8303		αPD-L1	0	5.21214	3.29454	15.9845	6.33147	11.3236	37.0048	45.1318	57.3377	65.1745	44.5723	45.6958	68.4009
	Source Data Supplementary Fig.1a (B16)											Source Data Supplementary Fig.1a (4T1)
	Mean											Mean
	day	0	10	13	19	21	23	25				day	0	5	10	13	17	19	21	23
	Isotype Ab	0	96.0585	131.986	565.542	753.117	967.185	1144.43				Isotype Ab	0	18.1752	101.499	322.189	818.758	1132.12	1699.11	2447.32
	αPD-L1	0	94.3363	141.332	509.227	693.02	958.109	1053.62				αPD-L1	0	17.4385	93.4233	340.563	859.171	1041.48	1359.51	1834.23
	SD											SD
	day	0	10	13	19	21	23	25				day	0	10	13	15	17	19	24	23
	Isotype Ab	0	35.6914	43.1949	98.2323	155.932	178.172	198.445				Isotype Ab	0	4.96733	8.43562	56.2907	253.922	215.224	377.471	608.175
	αPD-L1	0	23.6691	33.1626	100.612	113.649	197.951	196.449				αPD-L1	0	4.6237	27.2194	34.0593	150.809	161.524	193.834	307.704
	Source Data Supplementary Fig. 1b
	CD8					CD163
	MC38	AT-3	B16	4T1		MC38	AT-3	B16	4T1
	28	5	1	3		2	17	13	48
	23	2	4	3		1	19	22	60
	21	3	3	4		1	8	29	55
	25	4	0	1		1	8	16	53
	16	4	3	2		1	22	10	42

[truncated: 11 more sheets: Supplementary  Fig.3, Supplementary  Fig.4, Supplementary Fig.5, Supplementary  Fig.6, Supplementary  Fig.7, Supplementary  Fig.8, Supplementary Fig.9, Supplementary  Fig.10, Supplementary  Fig.18, Supplementary  Fig.19, Supplementary  Fig.21]
